# Supplementary material for: Gene Networks Driving Genetic Variation in Milk and Cheese-Making Traits of Spanish Assaf Sheep
Source: Genes (Basel). 2020 Jun 27;11(7):715. doi: 10.3390/genes11070715 (PMC7397207; doi:10.3390/genes11070715)
Supplement: Supplementary file 1 [file genes-11-00715-s001.zip]

Archive with 8 entries (8 files):
- Figure S1.pdf
- Figure S2.pdf
- Figure S3.pdf
- Table S1.xlsx
- Table S2.xlsx
- Table S3.xlsx
- Table S4.xlsx
- Table S5.xlsx
