# Supplementary material for: Gene Networks Driving Genetic Variation in Milk and Cheese-Making Traits of Spanish Assaf Sheep
Source: Genes (Basel). 2020 Jun 27;11(7):715. doi: 10.3390/genes11070715 (PMC7397207; doi:10.3390/genes11070715)
Supplement: Supplementary file 1 [file genes-11-00715-s001.zip › Table S1.xlsx]

## Sheet: Table S1
Additional file 1. Title: Variants selected within the confidence interval of each gene that were used for the stepwise analysis. Description: Worksheet providing the information of the 12,426 SNPs mapped within the confidence interval of a gene included in the stepwise regression analysis. Transcript column indicates whether these variants were identified within the transcriptome of the lactatin…
CHR	Position	Variant_ID	SNP	Ensemble_ID	Symbol	TRANSCRIPT	Gene_range	Gene_region
1	52854	rs430360910	A/G	ENSOARG00000017577	-	TRANS	1:23392-176938	coding
1	179610	-	G/A	ENSOARG00000017620	DTYMK	TRANS	1:186410-193575	downstream
1	204694	rs424810706	A/G	ENSOARG00000017628	ATG4B	TRANS	1:198804-230341	coding
1	315497	rs55630911	G/A	ENSOARG00000017737	FARP2	TRANS	1:302388-359953	coding
1	401196	rs408274132	T/C	ENSOARG00000017810	-	TRANS	1:404161-424665	downstream
1	489045	rs402098292	G/C	ENSOARG00000017870	HDLBP	TRANS	1:467179-492043	coding
1	580814	rs408653392	A/G	ENSOARG00000025486	-	TRANS	1:485106-684294	coding
1	672612	-	A/G	ENSOARG00000025487	-	TRANS	1:522174-679187	coding
1	792698	rs420192642	T/C	ENSOARG00000025488	-	NO	1:798541-803635	downstream
1	832887	-	T/C	ENSOARG00000018367	KIF1A	NO	1:824632-886474	coding
1	912507	rs407969195	T/C	ENSOARG00000025489	-	TRANS	1:891736-948267	coding
1	999877	rs402819534	C/G	ENSOARG00000018449	ANKMY1	NO	1:977029-1010964	coding
1	1039681	-	T/C	ENSOARG00000018428	-	TRANS	1:913685-1189808	coding
1	1155400	rs405434791	T/C	ENSOARG00000025493	-	NO	1:1045642-1161882	coding
1	1245222	rs404997262	G/A	ENSOARG00000018559	OTOS	NO	1:1244194-1245081	upstream
1	1280502	-	G/A	ENSOARG00000018569	-	NO	1:1290546-1293029	downstream
1	1335308	-	C/T	ENSOARG00000018584	-	NO	1:1303185-1337469	coding
1	1390945	rs430138341	C/A	ENSOARG00000018597	-	NO	1:1336534-1402676	coding
1	1513820	rs398738941	G/A	ENSOARG00000018675	NDUFA10	TRANS	1:1485014-1523256	coding
1	2104223	rs410060695	T/C	ENSOARG00000025494	-	TRANS	1:1970371-2157301	coding
1	2147622	rs411136644	T/C	ENSOARG00000018722	HDAC4	TRANS	1:2120143-2202342	coding
1	2354943	rs415109775	C/T	ENSOARG00000000265	TWIST2	NO	1:2370640-2371125	downstream
1	2721556	rs424162015	C/A	ENSOARG00000018779	TRAF3IP1	TRANS	1:2697242-2791840	coding
1	2870378	rs415882820	A/C	ENSOARG00000018820	-	NO	1:2850155-2855288	upstream
1	2906205	rs159741439	G/A	ENSOARG00000018827	ILKAP	TRANS	1:2897097-2916344	coding
1	2960877	rs423527912	G/A	ENSOARG00000018902	ESPNL	NO	1:2945400-2968657	coding
1	3089274	rs419083429	A/G	ENSOARG00000025496	-	TRANS	1:3088617-3108492	coding
1	3132186	rs420464864	G/A	ENSOARG00000018996	-	NO	1:3126059-3127002	upstream
1	3165730	-	T/C	ENSOARG00000019000	RBM44	NO	1:3139923-3166899	coding
1	3253438	rs415741678	T/C	ENSOARG00000019011	LRRFIP1	TRANS	1:3178973-3270806	coding
1	3398222	rs403522767	T/G	ENSOARG00000019019	RAB17	TRANS	1:3383258-3398719	coding
1	3460454	rs424654006	C/A	ENSOARG00000019048	-	TRANS	1:3411941-3456307	upstream
1	3585807	rs414744616	G/A	ENSOARG00000019080	COL6A3	NO	1:3566321-3641659	coding
1	3876116	rs414194106	A/G	ENSOARG00000019114	COPS8	TRANS	1:3872888-3884522	coding
1	4067600	rs410250501	A/G	ENSOARG00000025499	-	NO	1:4073272-4111564	downstream
1	4387121	rs420353861	T/C	ENSOARG00000000304	ACKR3	NO	1:4400644-4401732	downstream
1	4561875	rs55630584	A/G	ENSOARG00000019119	IQCA1	NO	1:4471848-4668277	coding
1	4685042	-	T/G	ENSOARG00000019126	ASB18	NO	1:4701774-4777786	downstream
1	4807696	rs425190881	G/T	ENSOARG00000019128	GBX2	NO	1:4796532-4799994	upstream
1	4903446	-	G/A	ENSOARG00000019132	AGAP1	TRANS	1:4846304-5363917	coding
1	5401708	rs401195141	T/G	ENSOARG00000025500	-	NO	1:5382033-5387322	upstream
1	5473827	rs408923628	G/A	ENSOARG00000025502	-	NO	1:5459827-5461433	upstream
1	5562664	rs416483915	G/A	ENSOARG00000025503	-	NO	1:5546396-5582498	coding
1	5729978	rs408453295	T/C	ENSOARG00000019151	-	TRANS	1:5717602-5718501	upstream
1	5843188	rs406082002	A/G	ENSOARG00000019157	SH3BP4	TRANS	1:5841958-5898015	coding
1	6361034	-	C/G	ENSOARG00000025194	ARL4C	TRANS	1:6371836-6372401	downstream
1	6504031	rs429875120	A/G	ENSOARG00000025504	-	NO	1:6475016-6518681	coding
1	6803550	rs416491795	T/C	ENSOARG00000019162	SPP2	NO	1:6767995-6787884	upstream
1	6867954	rs403444684	C/T	ENSOARG00000019170	TRPM8	NO	1:6813972-6899573	coding
1	6965862	rs413219886	A/G	ENSOARG00000019189	HJURP	TRANS	1:6959525-6970726	coding
1	7007092	rs405594623	T/C	ENSOARG00000019204	-	NO	1:6977241-7027543	coding
1	7031409	rs427262729	T/C	ENSOARG00000019205	-	NO	1:7030143-7053778	coding
1	7080496	rs424477694	C/A	ENSOARG00000019217	UGT1A1	NO	1:7058779-7192169	coding
1	7192190	rs424183932	A/G	ENSOARG00000019268	USP40	TRANS	1:7207739-7294557	downstream
1	7374669	rs427440750	T/C	ENSOARG00000019293	DGKD	TRANS	1:7295168-7376509	coding
1	7442153	-	A/G	ENSOARG00000019306	SAG	NO	1:7415983-7448572	coding
1	7494503	rs410666968	C/T	ENSOARG00000019320	ATG16L1	TRANS	1:7455336-7499352	coding
1	7595786	-	T/C	ENSOARG00000019324	INPP5D	TRANS	1:7541064-7656690	coding
1	7709936	rs429207403	A/G	ENSOARG00000019344	NEU2	NO	1:7707172-7710112	coding
1	7822385	rs416685869	C/A	ENSOARG00000019347	NGEF	TRANS	1:7818504-7864223	coding
1	7966129	-	A/C	ENSOARG00000019355	GIGYF2	TRANS	1:7891667-8021551	coding
1	8036474	-	T/C	ENSOARG00000019362	-	TRANS	1:8036460-8054433	coding
1	8128844	rs421972622	A/G	ENSOARG00000019365	ZSCAN20	NO	1:8138571-8155294	downstream
1	8429256	rs416401422	A/G	ENSOARG00000019388	CSMD2	NO	1:8191664-8624214	coding
1	8914372	rs402795544	A/G	ENSOARG00000019408	C1orf94	NO	1:8883977-8931282	coding
1	9493388	rs417398315	G/A	ENSOARG00000025505	-	NO	1:9484343-9492692	upstream
1	9558392	rs419332143	T/C	ENSOARG00000000402	GJB5	NO	1:9558414-9559214	downstream
1	9651833	-	C/T	ENSOARG00000000503	SMIM12	TRANS	1:9651942-9652217	downstream
1	9715560	rs409840833	G/A	ENSOARG00000025506	-	NO	1:9700334-9701748	upstream
1	9789228	rs426566941	C/T	ENSOARG00000019432	ZMYM6	TRANS	1:9793950-9840340	downstream
1	9957541	rs417754961	G/A	ENSOARG00000025508	-	TRANS	1:9942616-10006272	coding
1	10084179	rs414485152	T/C	ENSOARG00000019470	ZMYM4	TRANS	1:10006093-10173385	coding
1	10227224	rs411157029	T/C	ENSOARG00000019494	KIAA0319L	TRANS	1:10197552-10300837	coding
1	10313823	-	A/G	ENSOARG00000019499	NCDN	TRANS	1:10301134-10308473	upstream
1	10372472	rs399067293	C/A	ENSOARG00000019520	PSMB2	TRANS	1:10338528-10372835	coding
1	10436009	rs159733325	T/G	ENSOARG00000000532	C1orf216	TRANS	1:10435470-10436150	coding
1	10487594	rs407310773	G/A	ENSOARG00000019542	CLSPN	NO	1:10450582-10480905	upstream
1	10546581	rs414268941	A/G	ENSOARG00000019568	2004-08-01	TRANS	1:10521948-10550317	coding
1	10728592	-	G/T	ENSOARG00000019609	2003-08-01	TRANS	1:10629114-10741067	coding
1	10775824	rs400224899	A/G	ENSOARG00000019635	COL8A2	NO	1:10777090-10780435	downstream
1	10825577	rs430430819	T/C	ENSOARG00000019638	TRAPPC3	TRANS	1:10808597-10818762	upstream
1	10853425	rs409079986	A/G	ENSOARG00000019654	MAP7D1	TRANS	1:10836301-10845065	upstream
1	10895787	-	C/T	ENSOARG00000019668	THRAP3	TRANS	1:10897180-10942183	downstream
1	10965335	rs420017484	T/C	ENSOARG00000009569	-	NO	1:10960774-10960905	upstream
1	11233635	rs415936228	A/G	ENSOARG00000025509	-	NO	1:11208701-11217064	upstream
1	11396852	rs415733675	C/T	ENSOARG00000019747	GRIK3	NO	1:11406517-11651721	downstream
1	12071038	rs406102238	G/A	ENSOARG00000019760	ZC3H12A	TRANS	1:12076271-12084196	downstream
1	12121349	-	C/T	ENSOARG00000019764	MEAF6	TRANS	1:12094744-12117360	upstream
1	12178419	rs414364644	A/G	ENSOARG00000019788	GNL2	TRANS	1:12156615-12180760	coding
1	12216650	rs426870706	G/A	ENSOARG00000019811	RSPO1	NO	1:12198285-12212782	upstream
1	12330774	rs404242518	C/A	ENSOARG00000019848	EPHA10	NO	1:12292791-12336192	coding
1	12388712	rs400359219	A/G	ENSOARG00000019896	MTF1	TRANS	1:12381116-12420275	coding
1	12429989	rs405376460	G/A	ENSOARG00000019926	INPP5B	TRANS	1:12424173-12474936	coding
1	12475934	rs413538556	A/G	ENSOARG00000019950	SF3A3	TRANS	1:12485450-12509334	downstream
1	12522260	rs403484265	A/C	ENSOARG00000019952	FHL3	TRANS	1:12513522-12516901	upstream
1	12550378	rs424785596	A/G	ENSOARG00000019954	UTP11	TRANS	1:12527879-12538703	upstream
1	13358209	rs426901102	C/A	ENSOARG00000019959	-	TRANS	1:13354578-13367579	coding
1	13424665	rs399582702	A/G	ENSOARG00000019979	RHBDL2	TRANS	1:13384556-13419705	upstream
1	13502382	rs423480890	A/T	ENSOARG00000019983	NDUFS5	TRANS	1:13507108-13510324	downstream
1	13604065	rs423930682	C/T	ENSOARG00000023526	U2	NO	1:13585267-13585406	upstream
1	13787866	rs159728032	C/T	ENSOARG00000020023	MACF1	TRANS	1:13658273-13893777	coding
1	13955997	rs418406107	A/G	ENSOARG00000020060	PABPC4	TRANS	1:13972375-13990875	downstream
1	14017062	rs422006334	T/C	ENSOARG00000020088	HEYL	NO	1:14030839-14043835	downstream
1	14068312	rs409836786	T/C	ENSOARG00000020090	NT5C1A	NO	1:14067780-14082679	coding
1	14093224	rs413369067	C/T	ENSOARG00000020096	HPCAL4	NO	1:14091958-14094100	coding
1	14127808	-	C/T	ENSOARG00000020124	PPIE	TRANS	1:14146313-14164083	downstream
1	14242876	rs422913815	A/C	ENSOARG00000020140	TRIT1	TRANS	1:14238146-14279638	coding
1	14281316	rs405322016	C/T	ENSOARG00000020147	MYCL	NO	1:14294123-14298499	downstream
1	14372243	rs408879974	G/T	ENSOARG00000020169	MFSD2A	TRANS	1:14344915-14357002	upstream
1	14454422	rs402215188	G/A	ENSOARG00000020179	PPT1	TRANS	1:14443863-14459445	coding
1	14543594	-	A/G	ENSOARG00000020187	RLF	TRANS	1:14510336-14594417	coding
1	14691551	rs402057753	T/C	ENSOARG00000020224	COL9A2	NO	1:14676505-14694890	coding
1	14771579	rs417208583	T/C	ENSOARG00000020242	SMAP2	TRANS	1:14732495-14780150	coding
1	14844219	rs412755901	A/G	ENSOARG00000020260	ZFP69	TRANS	1:14827355-14845136	coding
1	14898732	rs403879475	A/G	ENSOARG00000020272	-	NO	1:14906706-14910374	downstream
1	14970746	rs415476504	A/G	ENSOARG00000020276	RIMS3	NO	1:14931866-14957022	upstream
1	15017620	rs159724571	T/C	ENSOARG00000020294	NFYC	TRANS	1:15012002-15059253	coding
1	15117118	rs159723802	A/C	ENSOARG00000020299	KCNQ4	NO	1:15103356-15128965	coding
1	15274271	rs417923581	A/C	ENSOARG00000020326	CTPS1	TRANS	1:15252384-15308122	coding
1	15357384	rs411564388	C/T	ENSOARG00000020350	SCMH1	TRANS	1:15323047-15539351	coding
1	15672557	rs407534872	T/C	ENSOARG00000020357	FOXO6	NO	1:15666587-15686970	coding
1	15881949	rs411850902	T/C	ENSOARG00000020378	HIVEP3	TRANS	1:15830095-15885701	coding
1	16465248	rs429003667	A/G	ENSOARG00000020380	GUCA2B	NO	1:16465544-16468676	downstream
1	16572161	-	G/A	ENSOARG00000020401	FOXJ3	TRANS	1:16486457-16610887	coding
1	16721832	rs416897014	G/A	ENSOARG00000020406	RIMKLA	NO	1:16706866-16741144	coding
1	16766315	rs429585659	A/G	ENSOARG00000020410	ZMYND12	NO	1:16757692-16796932	coding
1	16798011	-	A/G	ENSOARG00000020424	PPCS	TRANS	1:16797392-16800379	coding
1	16899077	rs409588679	T/C	ENSOARG00000020435	CCDC30	NO	1:16813701-16937016	coding
1	16948266	rs407804084	C/T	ENSOARG00000020444	PPIH	TRANS	1:16940066-16949923	coding
1	17003571	rs401459849	C/T	ENSOARG00000020449	CLDN19	NO	1:16995822-17000048	upstream
1	17038771	rs428509497	A/G	ENSOARG00000020461	TMEM269	NO	1:17038491-17055048	coding
1	17180199	rs403795157	A/G	ENSOARG00000020471	SLC2A1	TRANS	1:17151598-17168082	upstream
1	17354256	rs422979655	A/G	ENSOARG00000020483	-	TRANS	1:17355891-17363267	downstream
1	17403806	rs409345870	T/C	ENSOARG00000009721	-	NO	1:17420531-17421460	downstream
1	17473274	rs409862099	C/A	ENSOARG00000020491	-	NO	1:17458496-17471208	upstream
1	17573494	-	G/A	ENSOARG00000009756	-	NO	1:17586277-17587221	downstream
1	17701635	rs409799425	T/C	ENSOARG00000020505	CFAP57	NO	1:17634305-17703193	coding
1	17729311	rs407145790	A/G	ENSOARG00000020508	C1orf210	TRANS	1:17727449-17727923	upstream
1	17828631	-	C/A	ENSOARG00000020545	ELOVL1	NO	1:17819401-17823651	upstream
1	17884528	rs410088294	A/G	ENSOARG00000000263	SZT2	TRANS	1:17855538-17900010	coding
1	18049756	rs159719562	A/G	ENSOARG00000025511	-	TRANS	1:17971643-18117954	coding
1	18320945	rs404729690	G/A	ENSOARG00000000515	ST3GAL3	TRANS	1:18120931-18347967	coding
1	18382093	-	A/G	ENSOARG00000000624	IPO13	TRANS	1:18364840-18383718	coding
1	18582753	rs419805021	A/G	ENSOARG00000000777	-	NO	1:18572794-18574536	upstream
1	18632538	rs418114380	A/C	ENSOARG00000000801	DMAP1	TRANS	1:18635016-18644206	downstream
1	18695502	rs405811754	T/C	ENSOARG00000000823	ERI3	TRANS	1:18645093-18777287	coding
1	19040344	-	T/C	ENSOARG00000000941	-	TRANS	1:19057880-19094156	downstream
1	19146157	rs399339626	G/T	ENSOARG00000000989	C1orf228	TRANS	1:19130328-19173986	coding
1	19214192	rs421622415	T/C	ENSOARG00000001102	KIF2C	NO	1:19196066-19216520	coding
1	19277933	rs422728884	G/T	ENSOARG00000001264	-	NO	1:19270475-19284541	coding
1	19319317	rs425000113	G/C	ENSOARG00000001396	EIF2B3	TRANS	1:19291159-19423029	coding
1	19534848	rs407337581	G/T	ENSOARG00000001496	ZSWIM5	NO	1:19442382-19608681	coding
1	19742061	rs159715037	G/T	ENSOARG00000001528	MUTYH	TRANS	1:19740780-19750097	coding
1	19774888	rs415325842	A/G	ENSOARG00000001642	TESK2	TRANS	1:19754473-19823670	coding
1	19882225	rs413082466	G/A	ENSOARG00000001661	-	TRANS	1:19902188-19905070	downstream
1	19939524	rs407714898	C/A	ENSOARG00000001702	PRDX1	TRANS	1:19912292-19922232	upstream
1	20014904	rs159714182	A/G	ENSOARG00000001911	CCDC17	TRANS	1:20013741-20017388	coding
1	20049561	rs402367300	G/T	ENSOARG00000002014	-	TRANS	1:20020199-20052426	coding
1	20077646	-	C/T	ENSOARG00000002030	TMEM69	TRANS	1:20087510-20093540	downstream
1	20130161	rs399251057	C/G	ENSOARG00000002052	IPP	TRANS	1:20094534-20126669	upstream
1	20384513	-	G/A	ENSOARG00000002081	MAST2	TRANS	1:20357495-20388272	coding
1	20497319	-	G/A	ENSOARG00000002180	PIK3R3	NO	1:20395749-20495223	upstream
1	20554967	-	A/C	ENSOARG00000002199	TSPAN1	TRANS	1:20550548-20558883	coding
1	20738645	-	A/G	ENSOARG00000002455	FAAH	NO	1:20722662-20742017	coding
1	20860757	rs399656723	A/G	ENSOARG00000002517	DMBX1	NO	1:20841400-20846848	upstream
1	20948352	rs399644229	C/T	ENSOARG00000002585	MOB3C	TRANS	1:20944835-20947797	upstream
1	21034048	rs402226425	T/C	ENSOARG00000002745	-	TRANS	1:21010019-21045239	coding
1	21132185	rs422041483	A/G	ENSOARG00000002851	CYP4B1	NO	1:21119180-21142616	coding
1	21398069	-	A/C	ENSOARG00000003294	-	NO	1:21366125-21378545	upstream
1	21520656	rs159711239	A/C	ENSOARG00000003450	TAL1	NO	1:21522126-21529054	downstream
1	21598497	rs401132829	G/A	ENSOARG00000003564	STIL	NO	1:21553157-21601038	coding
1	21629165	-	A/T	ENSOARG00000003581	CMPK1	TRANS	1:21617503-21652120	coding
1	22071304	rs399895682	T/G	ENSOARG00000003609	-	NO	1:22043894-22079979	coding
1	22443318	rs411470092	T/C	ENSOARG00000003732	-	NO	1:22444866-22469125	downstream
1	22709544	rs401021349	C/T	ENSOARG00000003971	SPATA6	TRANS	1:22577261-22738490	coding
1	22782029	rs418734154	T/C	ENSOARG00000003993	-	NO	1:22794192-22844635	downstream
1	23026552	rs418646003	C/T	ENSOARG00000004077	BEND5	TRANS	1:23015341-23049895	coding
1	24024482	-	A/G	ENSOARG00000004178	-	TRANS	1:24023361-24025091	coding
1	24181124	rs428111990	T/A	ENSOARG00000025513	-	NO	1:24180551-24278603	coding
1	24422906	rs423666712	T/C	ENSOARG00000004264	ELAVL4	NO	1:24391721-24477932	coding
1	24705364	-	T/C	ENSOARG00000004305	FAF1	TRANS	1:24699378-25184908	coding
1	25190083	rs410658288	T/C	ENSOARG00000004421	CDKN2C	TRANS	1:25193886-25197806	downstream
1	25458108	rs414108564	T/C	ENSOARG00000004451	RNF11	NO	1:25450028-25485136	coding
1	25520349	rs407840787	A/G	ENSOARG00000004480	TTC39A	TRANS	1:25491829-25528217	coding
1	25643415	rs404502516	A/G	ENSOARG00000004509	EPS15	TRANS	1:25555304-25672263	coding
1	25750178	rs426138204	A/G	ENSOARG00000004620	-	NO	1:25743003-25758037	coding
1	25807080	rs408322451	G/A	ENSOARG00000004769	-	TRANS	1:25804652-25974309	coding
1	26060440	-	T/C	ENSOARG00000004908	NRDC	TRANS	1:25975365-26086677	coding
1	26222577	rs403177086	G/A	ENSOARG00000004931	RAB3B	TRANS	1:26126958-26230771	coding
1	26395324	rs427188981	A/G	ENSOARG00000005053	ZFYVE9	TRANS	1:26393866-26509370	coding
1	26549941	-	A/T	ENSOARG00000005282	-	TRANS	1:26531083-26561083	coding
1	26662513	rs411606458	T/C	ENSOARG00000005494	ZCCHC11	TRANS	1:26592681-26693114	coding
1	26751408	rs421697904	C/T	ENSOARG00000024294	Vault	NO	1:26756664-26756760	downstream
1	26849693	rs399973667	G/A	ENSOARG00000005530	FAM159A	NO	1:26810673-26841907	upstream
1	26901948	rs423832363	G/A	ENSOARG00000005545	COA7	TRANS	1:26868553-26888962	upstream
1	26946353	-	G/A	ENSOARG00000005633	ZYG11B	NO	1:26944008-26988413	coding
1	27120678	rs400112918	A/G	ENSOARG00000025514	-	TRANS	1:27103901-27108637	upstream
1	27185908	rs405526047	G/A	ENSOARG00000006004	SCP2	TRANS	1:27154431-27247544	coding
1	27333681	rs414855018	T/C	ENSOARG00000006083	PODN	NO	1:27330288-27350476	coding
1	27398178	rs409041957	T/G	ENSOARG00000006173	SLC1A7	NO	1:27356752-27407479	coding
1	27468042	rs404189037	T/C	ENSOARG00000006198	CPT2	TRANS	1:27463127-27485557	coding
1	27568168	-	A/G	ENSOARG00000006261	LRP8	TRANS	1:27524283-27601025	coding
1	27726177	rs417040694	T/G	ENSOARG00000006354	DMRTB1	NO	1:27721231-27728335	coding
1	27812759	-	C/T	ENSOARG00000006428	GLIS1	NO	1:27768357-27866079	coding
1	28053649	rs408475344	T/G	ENSOARG00000006547	NDC1	TRANS	1:28043136-28100795	coding
1	28125498	rs402274685	C/T	ENSOARG00000006633	YIPF1	TRANS	1:28125299-28149304	coding
1	28191610	rs413212966	A/G	ENSOARG00000006711	DIO1	NO	1:28164440-28183070	upstream
1	28221350	rs410591736	G/A	ENSOARG00000006726	HSPB11	NO	1:28199280-28221177	upstream
1	28292037	-	G/A	ENSOARG00000006814	LDLRAD1	NO	1:28274980-28284664	upstream
1	28318326	rs411935797	T/G	ENSOARG00000006888	TMEM59	TRANS	1:28293024-28317825	upstream
1	28342811	rs428264958	T/C	ENSOARG00000006976	TCEANC2	NO	1:28318901-28360575	coding
1	28392308	rs415226471	T/C	ENSOARG00000006998	CDCP2	NO	1:28396091-28408152	downstream
1	28442294	rs403765877	A/G	ENSOARG00000007015	-	TRANS	1:28433981-28453648	coding
1	28475105	rs411156958	T/C	ENSOARG00000007040	MRPL37	TRANS	1:28458856-28476013	coding
1	28647777	rs410153192	C/T	ENSOARG00000007224	-	NO	1:28647119-28650689	coding
1	28881949	-	C/T	ENSOARG00000007404	-	NO	1:28881484-28922077	coding
1	29110758	rs411969857	G/A	ENSOARG00000007510	TMEM61	NO	1:29115864-29126517	downstream
1	29139418	rs401061269	T/C	ENSOARG00000007530	BSND	NO	1:29130286-29140126	coding
1	29347753	rs425490512	T/G	ENSOARG00000007665	USP24	TRANS	1:29167373-29337730	upstream
1	29503793	rs404147109	C/A	ENSOARG00000007811	-	NO	1:29513900-29514793	downstream
1	30840800	rs417719185	G/A	ENSOARG00000007826	PLPP3	TRANS	1:30787535-30873991	coding
1	31007858	rs428902683	T/G	ENSOARG00000007851	PRKAA2	TRANS	1:30977088-31014532	coding
1	31064860	rs403319588	G/A	ENSOARG00000007877	C1orf168	TRANS	1:31022557-31102938	coding
1	31234220	rs408660099	T/C	ENSOARG00000007993	C8A	NO	1:31200958-31272287	coding
1	31288760	rs402429447	C/T	ENSOARG00000008121	C8B	NO	1:31284251-31329404	coding
1	31654151	rs399724669	C/T	ENSOARG00000008224	DAB1	NO	1:31372087-31665196	coding
1	32871895	rs426911485	C/A	ENSOARG00000008349	TACSTD2	TRANS	1:32857419-33055103	coding
1	33019228	rs409764632	G/A	ENSOARG00000008359	OMA1	TRANS	1:32970778-33023119	coding
1	33134760	rs428605452	C/G	ENSOARG00000008464	MYSM1	TRANS	1:33129693-33167251	coding
1	33236108	rs422206889	G/A	ENSOARG00000009999	JUN	TRANS	1:33248219-33249157	downstream
1	33644281	rs429650605	G/A	ENSOARG00000022804	U6	NO	1:33649911-33650015	downstream
1	34011124	-	T/G	ENSOARG00000008488	FGGY	TRANS	1:33834229-34319984	coding
1	34358420	-	G/A	ENSOARG00000008518	HOOK1	TRANS	1:34376055-34441009	downstream
1	34480574	rs428202786	C/T	ENSOARG00000008610	-	TRANS	1:34452841-34483346	coding
1	34525266	-	G/A	ENSOARG00000008702	-	NO	1:34499500-34526165	coding
1	34731590	rs407981001	A/G	ENSOARG00000008735	-	TRANS	1:34675227-34712820	upstream
1	34828018	rs409151485	A/G	ENSOARG00000008830	C1orf87	NO	1:34768542-34828225	coding
1	36216351	-	T/C	ENSOARG00000008860	NFIA	TRANS	1:35994682-36385631	coding
1	36951943	rs413811332	T/C	ENSOARG00000008998	PATJ	TRANS	1:36643319-37041253	coding
1	37328210	rs415202486	G/A	ENSOARG00000009108	KANK4	NO	1:37279376-37318481	upstream
1	37481382	rs159698292	T/C	ENSOARG00000009203	USP1	TRANS	1:37480121-37488915	coding
1	37504986	rs159698119	G/A	ENSOARG00000009306	DOCK7	NO	1:37492256-37655910	coding
1	38284914	rs414657478	C/T	ENSOARG00000023341	7SK	NO	1:38267539-38267795	upstream
1	38363048	rs398207815	C/G	ENSOARG00000009638	FOXD3	NO	1:38366393-38367796	downstream
1	38467737	rs409774868	C/T	ENSOARG00000009650	ALG6	TRANS	1:38405546-38458545	upstream
1	38504809	-	T/C	ENSOARG00000009729	ITGB3BP	TRANS	1:38474851-38545089	coding
1	38589079	rs410760307	T/C	ENSOARG00000009743	EFCAB7	TRANS	1:38547222-38602203	coding
1	38633519	rs426426949	G/A	ENSOARG00000009826	PGM1	TRANS	1:38621085-38687692	coding
1	38809812	rs412153758	T/C	ENSOARG00000025519	-	NO	1:38794583-38796108	upstream
1	39163386	rs429726281	G/A	ENSOARG00000009860	ROR1	TRANS	1:39058978-39250720	coding
1	39333421	rs420857513	C/T	ENSOARG00000009875	UBE2U	NO	1:39272369-39349979	coding
1	39455736	rs400498440	C/A	ENSOARG00000021400	U1	NO	1:39462971-39463129	downstream
1	39740431	rs424458655	T/C	ENSOARG00000009996	CACHD1	TRANS	1:39577372-39814819	coding
1	39908351	rs418566682	C/T	ENSOARG00000010030	RAVER2	TRANS	1:39877445-40023512	coding
1	40079602	-	T/C	ENSOARG00000010117	JAK1	TRANS	1:40023498-40079204	upstream
1	40258923	rs159694688	C/T	ENSOARG00000022863	-	NO	1:40260661-40260743	downstream
1	40438064	rs413142612	T/C	ENSOARG00000010184	AK4	TRANS	1:40353308-40441416	coding
1	40668216	-	A/C	ENSOARG00000010286	DNAJC6	NO	1:40599811-40668829	coding
1	40761554	rs404036640	C/T	ENSOARG00000010394	LEPR	TRANS	1:40760256-40858312	coding
1	40955484	-	G/A	ENSOARG00000024332	U6	NO	1:40974897-40975003	downstream
1	41057142	rs427707657	T/C	ENSOARG00000023665	-	NO	1:41044738-41044818	upstream
1	41217893	-	C/A	ENSOARG00000010058	-	NO	1:41206631-41206858	upstream
1	41335132	rs407612066	C/A	ENSOARG00000024412	-	NO	1:41320542-41320631	upstream
1	41644220	rs426620265	T/C	ENSOARG00000010521	PDE4B	TRANS	1:41607103-41651106	coding
1	41837170	rs423789209	A/G	ENSOARG00000010091	-	TRANS	1:41831562-41832017	upstream
1	41961495	rs417669763	C/T	ENSOARG00000010617	SGIP1	NO	1:41900681-42028004	coding
1	42205568	-	T/C	ENSOARG00000010792	WDR78	NO	1:42103421-42211347	coding
1	42266031	-	T/C	ENSOARG00000010903	MIER1	TRANS	1:42211655-42277296	coding
1	42383135	rs429976105	G/T	ENSOARG00000011004	C1orf141	NO	1:42378617-42413768	coding
1	42470458	rs428044636	A/G	ENSOARG00000011083	IL23R	NO	1:42462529-42525487	coding
1	42594579	rs416207219	A/G	ENSOARG00000011173	IL12RB2	TRANS	1:42584598-42656778	coding
1	42686806	rs427507530	T/C	ENSOARG00000011282	SERBP1	TRANS	1:42666297-42682402	upstream
1	42953480	-	G/T	ENSOARG00000011369	GNG12	NO	1:42955764-42958118	downstream
1	43069450	rs407041731	A/G	ENSOARG00000025521	-	NO	1:43033018-43091076	coding
1	43376092	rs425819889	T/C	ENSOARG00000011383	WLS	TRANS	1:43385181-43500791	downstream
1	43547781	-	G/A	ENSOARG00000025522	-	NO	1:43541411-43542272	upstream
1	43738147	rs426084930	C/A	ENSOARG00000011470	RPE65	NO	1:43723245-43745642	coding
1	43808890	rs404529892	C/T	ENSOARG00000011569	DEPDC1	NO	1:43786335-43806101	upstream
1	44556454	rs413596825	T/C	ENSOARG00000025523	-	NO	1:44551982-44553227	upstream
1	44932568	rs405654521	T/C	ENSOARG00000011719	LRRC7	NO	1:44930418-45551586	coding
1	45584006	-	T/C	ENSOARG00000011814	LRRC40	TRANS	1:45574769-45614875	coding
1	45758020	rs411840533	T/G	ENSOARG00000011906	ANKRD13C	TRANS	1:45668339-45757559	upstream
1	45794072	-	A/G	ENSOARG00000011995	CTH	TRANS	1:45794201-45816569	downstream
1	46354569	rs415446368	C/T	ENSOARG00000012024	-	NO	1:46353142-46390447	coding
1	46405823	rs430834759	A/G	ENSOARG00000023432	-	NO	1:46412905-46412990	downstream
1	47348063	rs403806024	T/C	ENSOARG00000012107	-	NO	1:47329641-47330259	upstream
1	48031863	-	A/G	ENSOARG00000021930	U6	NO	1:48031163-48031265	upstream
1	48354976	rs425224404	T/C	ENSOARG00000012123	-	NO	1:48369382-48370828	downstream
1	48509514	rs404903944	G/T	ENSOARG00000025524	-	NO	1:48509795-48511986	downstream
1	49897092	rs430123319	G/A	ENSOARG00000012214	LRRIQ3	NO	1:49762860-49930591	coding
1	50306410	rs410306729	C/A	ENSOARG00000012319	-	NO	1:50009655-50353166	coding
1	50465210	rs401774878	C/T	ENSOARG00000012407	ERICH3	NO	1:50386065-50508978	coding
1	50555666	rs161771947	G/T	ENSOARG00000012491	CRYZ	TRANS	1:50555413-50577910	coding
1	50596811	rs403011789	C/T	ENSOARG00000012508	TYW3	TRANS	1:50583267-50605757	coding
1	50859612	rs415686766	G/C	ENSOARG00000010240	-	NO	1:50842413-50842661	upstream
1	50927430	rs426917101	T/G	ENSOARG00000012587	LHX8	NO	1:50923426-50952291	coding
1	51095438	rs416966637	T/G	ENSOARG00000012612	SLC44A5	NO	1:51010869-51201573	coding
1	51396038	-	T/G	ENSOARG00000022184	SNORD45	TRANS	1:51396706-51396784	downstream
1	51449360	rs419162783	T/C	ENSOARG00000012723	MSH4	NO	1:51405967-51488317	coding
1	51530320	rs401734633	T/C	ENSOARG00000012800	ASB17	NO	1:51497307-51518247	upstream
1	51646151	rs399050187	G/A	ENSOARG00000022793	5S_rRNA	NO	1:51652473-51652580	downstream
1	51787802	rs411268289	C/T	ENSOARG00000024236	U1	NO	1:51772582-51772724	upstream
1	52115624	-	G/A	ENSOARG00000012813	-	NO	1:52111535-52113666	upstream
1	52279914	-	T/G	ENSOARG00000023707	7SK	NO	1:52285552-52285830	downstream
1	52381551	rs418075758	C/A	ENSOARG00000012823	-	NO	1:52366316-52367671	upstream
1	52850429	rs159687124	T/C	ENSOARG00000012837	-	NO	1:52827003-52849973	upstream
1	53024458	rs421439513	G/A	ENSOARG00000012853	PIGK	TRANS	1:52893374-53048480	coding
1	53385876	rs423699288	C/T	ENSOARG00000012935	AK5	NO	1:53123782-53390133	coding
1	53465490	-	G/A	ENSOARG00000013012	ZZZ3	TRANS	1:53393783-53456459	upstream
1	53522129	rs418061032	T/G	ENSOARG00000013032	USP33	TRANS	1:53532427-53578801	downstream
1	53618252	rs414762465	C/G	ENSOARG00000013097	MIGA1	NO	1:53617797-53691338	coding
1	53710321	rs416210172	C/T	ENSOARG00000013187	NEXN	NO	1:53726388-53756809	downstream
1	53787216	-	C/A	ENSOARG00000013259	FUBP1	TRANS	1:53762544-53791696	coding
1	53875325	rs421641135	C/T	ENSOARG00000013390	GIPC2	TRANS	1:53863131-53961666	coding
1	54306373	-	A/G	ENSOARG00000013402	PTGFR	NO	1:54317525-54375864	downstream
1	54413058	-	G/C	ENSOARG00000010274	-	NO	1:54398609-54399538	upstream
1	54769787	rs399351555	G/A	ENSOARG00000013529	ADGRL4	NO	1:54702859-54839151	coding
1	55884312	rs413693562	T/C	ENSOARG00000024672	U6	NO	1:55882013-55882120	upstream
1	58012120	-	G/A	ENSOARG00000013620	ADGRL2	TRANS	1:57808412-58061674	coding
1	59408971	-	C/A	ENSOARG00000022154	5S_rRNA	NO	1:59400829-59400944	upstream
1	59519142	rs412355555	A/G	ENSOARG00000025525	-	NO	1:59528702-59530945	downstream
1	59894711	rs410989364	C/T	ENSOARG00000025527	-	NO	1:59844937-60011169	coding
1	60305144	rs412385452	G/A	ENSOARG00000013727	TTLL7	NO	1:60221712-60329705	coding
1	60617512	rs424557508	A/G	ENSOARG00000013816	PRKACB	TRANS	1:60530752-60613789	upstream
1	60733952	rs423570605	G/A	ENSOARG00000013828	-	NO	1:60724417-60729135	upstream
1	60803303	rs418317692	C/T	ENSOARG00000013854	DNASE2B	NO	1:60795188-60813195	coding
1	60882428	rs415938571	C/A	ENSOARG00000013867	RPF1	TRANS	1:60879280-60895684	coding
1	60949928	rs409844009	G/C	ENSOARG00000013942	SPATA1	NO	1:60910937-60968548	coding
1	60991252	rs416807076	A/G	ENSOARG00000013959	CTBS	NO	1:60967762-60979135	upstream
1	61023038	rs418574122	C/T	ENSOARG00000013977	SSX2IP	NO	1:61038231-61070564	downstream
1	61219785	rs407009800	A/G	ENSOARG00000014058	LPAR3	NO	1:61224453-61279188	downstream
1	61397709	rs419235928	C/T	ENSOARG00000014086	MCOLN2	TRANS	1:61332244-61400180	coding
1	61464429	rs400973146	A/G	ENSOARG00000014238	WDR63	NO	1:61461651-61544405	coding
1	61589657	rs402090703	C/A	ENSOARG00000014263	SYDE2	TRANS	1:61570310-61611616	coding
1	61680002	rs413393699	G/A	ENSOARG00000014304	-	TRANS	1:61681466-61682641	downstream
1	61866412	-	T/C	ENSOARG00000014319	DDAH1	TRANS	1:61725161-61873396	coding
1	62094159	rs425817662	G/A	ENSOARG00000014350	ZNHIT6	TRANS	1:62063452-62122202	coding
1	62602229	rs417047560	A/G	ENSOARG00000014461	COL24A1	NO	1:62221312-62585909	upstream
1	62660714	rs418300264	C/T	ENSOARG00000025530	-	NO	1:62641431-62696397	coding
1	62823524	-	A/G	ENSOARG00000014549	ODF2L	TRANS	1:62827264-62856975	downstream
1	62885134	rs408045143	G/A	ENSOARG00000014621	CLCA2	NO	1:62895304-62937803	downstream
1	62997737	rs401764334	T/C	ENSOARG00000014659	CLCA1	NO	1:62955034-62996324	upstream
1	63122590	-	T/G	ENSOARG00000014819	-	NO	1:63120086-63144563	coding
1	63226954	rs398934039	T/C	ENSOARG00000014861	SH3GLB1	TRANS	1:63242288-63282714	downstream
1	63347665	rs400035836	A/G	ENSOARG00000014881	-	NO	1:63348675-63349537	downstream
1	63378161	rs400347854	A/G	ENSOARG00000014893	SELENOF	TRANS	1:63359961-63395131	coding
1	63465803	rs422741189	A/G	ENSOARG00000014907	-	TRANS	1:63396057-63577441	coding
1	65155713	rs399454858	A/G	ENSOARG00000024657	uc_338	NO	1:65140612-65140788	upstream
1	65387487	rs429674053	T/C	ENSOARG00000014959	PKN2	TRANS	1:65320616-65461322	coding
1	65484561	-	G/A	ENSOARG00000014979	GTF2B	TRANS	1:65481919-65512902	coding
1	65591079	rs413887069	G/A	ENSOARG00000015053	KYAT3	TRANS	1:65539791-65576916	upstream
1	65627452	rs425311695	A/G	ENSOARG00000015072	-	TRANS	1:65625202-65634761	coding
1	65759214	rs426081309	A/G	ENSOARG00000015297	GBP5	NO	1:65759197-65768357	coding
1	66052500	rs416267475	G/A	ENSOARG00000015432	-	NO	1:66005437-66040377	upstream
1	66217100	rs428594867	A/G	ENSOARG00000015564	LRRC8B	TRANS	1:66179794-66200881	upstream
1	66327417	rs159679297	T/C	ENSOARG00000015578	LRRC8C	TRANS	1:66242267-66324524	upstream
1	66539218	-	T/C	ENSOARG00000010354	LRRC8D	TRANS	1:66548965-66551541	downstream
1	66643167	rs159678985	G/A	ENSOARG00000015643	ZNF326	TRANS	1:66616385-66650096	coding
1	67499306	rs429704907	C/T	ENSOARG00000023202	-	NO	1:67494252-67494332	upstream
1	67563681	rs408203776	T/C	ENSOARG00000015740	ZNF644	TRANS	1:67511781-67604514	coding
1	67611620	rs415652107	C/T	ENSOARG00000025534	-	NO	1:67626660-67674630	downstream
1	67889219	rs421700364	A/C	ENSOARG00000015812	HFM1	TRANS	1:67763667-67885750	upstream
1	67996832	-	C/T	ENSOARG00000015930	-	TRANS	1:67992605-67994066	upstream
1	68019190	rs422159991	C/T	ENSOARG00000015943	CDC7	TRANS	1:67997214-68021818	coding
1	68284272	rs401832914	C/T	ENSOARG00000016047	TGFBR3	TRANS	1:68165229-68340062	coding
1	68457284	rs424265777	A/G	ENSOARG00000016076	BRDT	NO	1:68440989-68482884	coding
1	68548146	rs414408116	C/A	ENSOARG00000010385	-	NO	1:68534973-68536523	upstream
1	68619837	rs404250239	C/T	ENSOARG00000016117	-	TRANS	1:68549763-68642817	coding
1	68663779	-	G/A	ENSOARG00000022602	U6	NO	1:68656626-68656733	upstream
1	68846100	rs416734512	C/T	ENSOARG00000016310	RPAP2	TRANS	1:68746540-68853834	coding
1	69084171	rs407809331	C/A	ENSOARG00000016422	EVI5	TRANS	1:68957918-69125478	coding
1	69193825	rs413146802	C/T	ENSOARG00000022586	U6	NO	1:69206429-69206534	downstream
1	69280847	rs398659540	A/G	ENSOARG00000016569	FAM69A	NO	1:69236404-69278482	upstream
1	69437793	rs402356478	C/A	ENSOARG00000016589	MTF2	TRANS	1:69457553-69530084	downstream
1	69612097	rs426658927	A/G	ENSOARG00000016685	CCDC18	NO	1:69574446-69681943	coding
1	69741133	rs55628345	T/G	ENSOARG00000016770	DR1	NO	1:69747427-69765196	downstream
1	69793512	rs402413228	C/T	ENSOARG00000016781	-	NO	1:69790494-69792328	upstream
1	69916433	rs161768413	C/T	ENSOARG00000016857	FNBP1L	TRANS	1:69805549-69915406	upstream
1	70013511	rs398153136	C/A	ENSOARG00000016935	BCAR3	NO	1:69930328-70051474	coding
1	70246598	rs414983120	C/T	ENSOARG00000017012	GCLM	TRANS	1:70238670-70255870	coding
1	70280560	rs430022023	T/C	ENSOARG00000017082	-	NO	1:70278636-70279154	upstream
1	70435140	rs419651740	C/T	ENSOARG00000017114	ABCA4	NO	1:70307340-70456088	coding
1	70569291	rs398783448	G/A	ENSOARG00000017193	ARHGAP29	TRANS	1:70512850-70590547	coding
1	70617497	rs410092716	A/G	ENSOARG00000025535	-	NO	1:70595467-70621528	coding
1	70792653	rs159674596	C/T	ENSOARG00000017266	ABCD3	TRANS	1:70765318-70818229	coding
1	71181766	rs412516354	G/A	ENSOARG00000017408	SLC44A3	TRANS	1:71111776-71197254	coding
1	71290013	rs425312223	C/A	ENSOARG00000017495	-	TRANS	1:71286270-71386984	coding
1	71477783	rs430181446	A/G	ENSOARG00000017506	-	TRANS	1:71439658-71503934	coding
1	71578681	rs415796627	C/A	ENSOARG00000017518	RWDD3	TRANS	1:71552433-71562707	upstream
1	72058845	rs412364509	T/C	ENSOARG00000025536	-	NO	1:72035272-72059706	coding
1	72478142	rs427089294	G/A	ENSOARG00000025537	-	NO	1:72463008-72493250	coding
1	73058889	rs399287837	T/C	ENSOARG00000017531	PTBP2	TRANS	1:73032818-73115320	coding
1	73510006	rs430040923	T/G	ENSOARG00000017549	DPYD	TRANS	1:73433343-74364967	coding
1	74542343	rs416552091	C/T	ENSOARG00000023853	-	NO	1:74528657-74528758	upstream
1	75192173	rs413760996	A/C	ENSOARG00000017578	-	TRANS	1:75199079-75284607	downstream
1	75461619	rs417017355	G/A	ENSOARG00000017654	PLPPR5	NO	1:75448382-75665059	coding
1	75595951	rs429442242	T/C	ENSOARG00000025538	-	NO	1:75582200-75603803	coding
1	75867923	rs418876406	G/T	ENSOARG00000017670	PLPPR4	NO	1:75824452-75876192	coding
1	76240639	rs425049361	A/G	ENSOARG00000017683	PALMD	TRANS	1:76246702-76279708	downstream
1	76344893	rs426485723	A/G	ENSOARG00000017700	FRRS1	TRANS	1:76293287-76332605	upstream
1	76487437	rs406235279	A/C	ENSOARG00000017762	AGL	TRANS	1:76392689-76472227	upstream
1	76642422	rs429869568	T/C	ENSOARG00000017921	SASS6	TRANS	1:76622526-76664871	coding
1	76692575	rs419665314	C/T	ENSOARG00000018041	LRRC39	TRANS	1:76683012-76700306	coding
1	76789549	rs421136984	C/T	ENSOARG00000018122	RTCA	TRANS	1:76771343-76798784	coding
1	76942179	rs421788473	A/G	ENSOARG00000018190	CDC14A	TRANS	1:76848342-77011138	coding
1	77373450	rs424621357	C/A	ENSOARG00000018348	EXTL2	NO	1:77367035-77383061	coding
1	77434263	rs159670588	A/G	ENSOARG00000018397	SLC30A7	TRANS	1:77384118-77477030	coding
1	77493694	rs429578569	C/T	ENSOARG00000018406	DPH5	TRANS	1:77495595-77534149	downstream
1	77761384	rs409453914	A/G	ENSOARG00000010691	S1PR1	NO	1:77748845-77749996	upstream
1	78353554	rs424290014	G/A	ENSOARG00000018455	OLFM3	NO	1:78302722-78350409	upstream
1	78890570	rs407625419	T/C	ENSOARG00000018499	-	NO	1:78885521-78886277	upstream
1	79028365	rs409065316	C/T	ENSOARG00000010720	CHMP1B	TRANS	1:79032841-79033329	downstream
1	79438294	rs416761807	A/C	ENSOARG00000018591	COL11A1	NO	1:79292408-79517488	coding
1	79964281	rs409049217	G/C	ENSOARG00000018719	RNPC3	TRANS	1:79964865-79992602	downstream
1	80435976	rs421353743	C/T	ENSOARG00000010977	-	TRANS	1:80442394-80442645	downstream
1	82704829	rs405980416	T/C	ENSOARG00000025541	-	NO	1:82668577-82733394	coding
1	82955829	rs402079038	C/A	ENSOARG00000025542	-	NO	1:82937659-82946378	upstream
1	83573895	-	A/G	ENSOARG00000011289	PRMT6	TRANS	1:83572329-83573456	upstream
1	83650202	rs429505682	C/T	ENSOARG00000018795	NTNG1	NO	1:83661629-84020431	downstream
1	84403907	rs418352269	T/C	ENSOARG00000018811	VAV3	TRANS	1:84133539-84562559	coding
1	84871417	rs416867728	C/T	ENSOARG00000018823	SLC25A24	TRANS	1:84794114-84956294	coding
1	85046228	rs406489400	T/C	ENSOARG00000018833	-	NO	1:84984611-85048023	coding
1	85154340	rs429111698	G/A	ENSOARG00000018862	FAM102B	TRANS	1:85124291-85164079	coding
1	85189599	rs407356131	G/T	ENSOARG00000018893	HENMT1	NO	1:85178980-85188893	upstream
1	85241011	-	T/C	ENSOARG00000018908	FNDC7	NO	1:85228661-85257933	coding
1	85315701	rs400443492	C/T	ENSOARG00000018957	-	NO	1:85315215-85361404	coding
1	85430810	rs418473830	G/A	ENSOARG00000018981	GPSM2	TRANS	1:85404486-85438161	coding
1	85489916	rs401552428	C/T	ENSOARG00000019016	WDR47	TRANS	1:85477850-85539847	coding
1	85575532	rs419941309	C/T	ENSOARG00000019060	TMEM167B	TRANS	1:85579236-85580305	downstream
1	85628149	rs401296526	G/A	ENSOARG00000019083	KIAA1324	TRANS	1:85594227-85671102	coding
1	85720864	rs417024124	T/C	ENSOARG00000019135	CELSR2	TRANS	1:85714073-85736913	coding
1	85767398	rs193634235	G/A	ENSOARG00000019153	MYBPHL	NO	1:85750982-85763003	upstream
1	85813619	rs398492608	A/G	ENSOARG00000019184	SORT1	TRANS	1:85770200-85832643	coding
1	85902950	-	C/T	ENSOARG00000019225	ATXN7L2	NO	1:85905922-85911747	downstream
1	85951129	rs404385092	C/T	ENSOARG00000025543	-	NO	1:85943598-85955777	coding
1	85983765	rs414125304	G/A	ENSOARG00000019244	GNAI3	TRANS	1:85995810-86011841	downstream
1	86015861	rs425396506	A/G	ENSOARG00000023242	-	NO	1:86017454-86017534	downstream
1	86094095	rs428694612	G/A	ENSOARG00000019281	-	TRANS	1:86103887-86112545	downstream
1	86169543	-	G/T	ENSOARG00000019297	-	TRANS	1:86179771-86193370	downstream
1	86265405	rs417614046	C/A	ENSOARG00000019334	EPS8L3	NO	1:86240973-86251285	upstream
1	86292889	rs410917123	G/T	ENSOARG00000022031	-	NO	1:86299656-86299732	downstream
1	86397159	rs416480986	G/T	ENSOARG00000019349	CSF1	TRANS	1:86382849-86393572	upstream
1	86468358	rs406081660	T/C	ENSOARG00000019369	AHCYL1	TRANS	1:86443647-86483452	coding
1	86560524	rs398506053	A/G	ENSOARG00000019407	-	NO	1:86569853-86570339	downstream
1	86685689	-	A/G	ENSOARG00000019428	KCNC4	NO	1:86673229-86693866	coding
1	86848740	-	G/A	ENSOARG00000019433	SLC16A4	TRANS	1:86808727-86835988	upstream
1	86961345	rs424064395	C/T	ENSOARG00000011572	KCNA10	NO	1:86963061-86964596	downstream
1	87384757	rs411155633	A/G	ENSOARG00000019463	CD53	TRANS	1:87349364-87392438	coding
1	87484166	rs426409302	T/G	ENSOARG00000019466	LRIF1	TRANS	1:87456674-87474516	upstream
1	87617525	-	C/A	ENSOARG00000019467	DRAM2	TRANS	1:87591071-87609363	upstream
1	87663846	rs427559344	T/C	ENSOARG00000019512	DENND2D	TRANS	1:87657990-87674113	coding
1	87709264	rs404911228	G/A	ENSOARG00000019517	CHI3L2	TRANS	1:87710082-87728410	downstream
1	87753155	rs412040118	C/A	ENSOARG00000025545	-	NO	1:87765075-87765650	downstream
1	87845820	-	G/A	ENSOARG00000019552	-	NO	1:87834381-87847443	coding
1	87955210	rs406256322	C/T	ENSOARG00000019579	-	NO	1:87945254-87955609	coding
1	88167112	rs424588799	C/T	ENSOARG00000022376	U6	NO	1:88167906-88168012	downstream
1	88203784	-	A/G	ENSOARG00000019632	RAP1A	NO	1:88200599-88266445	coding
1	88287498	rs161765143	A/G	ENSOARG00000019648	FAM212B	NO	1:88284975-88296668	coding
1	88490420	rs422148891	A/C	ENSOARG00000019656	KCND3	NO	1:88330629-88542522	coding
1	88975436	rs409805049	A/G	ENSOARG00000019670	CTTNBP2NL	TRANS	1:88988258-89021148	downstream
1	89040555	rs420961937	C/T	ENSOARG00000019683	WNT2B	TRANS	1:89050894-89064820	downstream
1	89100581	-	C/T	ENSOARG00000019695	ST7L	TRANS	1:89085333-89148618	coding
1	89227851	rs406995206	G/A	ENSOARG00000019749	PPM1J	TRANS	1:89224985-89245105	coding
1	89353930	-	C/T	ENSOARG00000019767	-	NO	1:89330380-89339859	upstream
1	89631863	rs402155129	A/G	ENSOARG00000019791	LRIG2	TRANS	1:89590102-89648267	coding
1	89930085	rs418483786	A/G	ENSOARG00000019818	MAGI3	TRANS	1:89884749-90130086	coding
1	89952034	-	G/A	ENSOARG00000019837	-	TRANS	1:89930093-89982995	coding
1	90160936	rs409790412	A/G	ENSOARG00000019841	PHTF1	TRANS	1:90137804-90212379	coding
1	90347448	-	A/G	ENSOARG00000019928	AP4B1	TRANS	1:90346758-90356207	coding
1	90407084	rs406580275	A/G	ENSOARG00000019936	HIPK1	TRANS	1:90395973-90437325	coding
1	90594316	rs412118406	G/A	ENSOARG00000019944	SYT6	NO	1:90549119-90612770	coding
1	90992520	-	G/A	ENSOARG00000019960	TRIM33	TRANS	1:90876510-91019234	coding
1	91102925	rs423586022	T/C	ENSOARG00000019985	DENND2C	NO	1:91106086-91144694	downstream
1	91202753	-	T/C	ENSOARG00000020013	AMPD1	NO	1:91193360-91219083	coding
1	91275203	-	G/A	ENSOARG00000020034	CSDE1	TRANS	1:91242050-91268955	upstream
1	91367178	rs404429353	T/G	ENSOARG00000022439	7SK	NO	1:91376062-91376364	downstream
1	91442123	-	A/G	ENSOARG00000020082	SYCP1	NO	1:91368414-91505469	coding
1	91573814	rs407808688	G/A	ENSOARG00000020131	TSPAN2	NO	1:91544095-91565441	upstream
1	91870258	rs417750741	A/G	ENSOARG00000024685	-	NO	1:91869373-91869453	upstream
1	92108779	rs430636886	G/A	ENSOARG00000020144	VANGL1	TRANS	1:92116375-92157580	downstream
1	92199225	rs408889880	C/T	ENSOARG00000020163	CASQ2	NO	1:92171986-92243108	coding
1	92379263	rs421245998	A/G	ENSOARG00000025140	ZNFX1-AS1_2	TRANS	1:92373536-92373627	upstream
1	92516153	rs422856212	A/G	ENSOARG00000020171	SLC22A15	NO	1:92420223-92515984	upstream
1	92861378	rs403501178	A/G	ENSOARG00000020213	ATP1A1	TRANS	1:92852079-92888538	coding
1	93028256	rs159655403	T/A	ENSOARG00000020234	CD58	TRANS	1:93028623-93042779	downstream
1	93136199	-	A/G	ENSOARG00000020238	IGSF3	TRANS	1:93077218-93139453	coding
1	93238731	rs419979037	A/G	ENSOARG00000020245	-	NO	1:93241828-93242091	downstream
1	93297273	-	C/T	ENSOARG00000020249	CD2	TRANS	1:93287546-93303601	coding
1	93395366	rs421706356	T/C	ENSOARG00000025547	-	NO	1:93355440-93378362	upstream
1	93500218	rs400133604	T/C	ENSOARG00000020252	PTGFRN	NO	1:93478527-93522522	coding
1	93561901	rs398535405	T/G	ENSOARG00000020258	CD101	TRANS	1:93525875-93573646	coding
1	93638496	rs424973178	T/C	ENSOARG00000020266	TTF2	TRANS	1:93598551-93649058	coding
1	93676624	rs422495496	T/C	ENSOARG00000020290	TRIM45	NO	1:93665420-93673938	upstream
1	94039355	rs413537349	C/T	ENSOARG00000020315	MAN1A2	TRANS	1:93932585-94090279	coding
1	94466756	rs421136540	G/A	ENSOARG00000020319	GDAP2	TRANS	1:94437741-94493516	coding
1	94498911	rs399445056	G/A	ENSOARG00000020325	WDR3	TRANS	1:94508443-94541906	downstream
1	94806594	rs422355555	T/G	ENSOARG00000020356	SPAG17	TRANS	1:94551617-94795812	upstream
1	95172795	rs404513809	T/C	ENSOARG00000021729	U6	NO	1:95186361-95186464	downstream
1	95304988	-	A/G	ENSOARG00000025548	-	NO	1:95301870-95428638	coding
1	95579968	-	A/C	ENSOARG00000020376	TBX15	NO	1:95560945-95683845	coding
1	95758285	rs406561715	T/C	ENSOARG00000020381	WARS2	TRANS	1:95721052-95816528	coding
1	96084447	rs401691817	A/T	ENSOARG00000020402	HSD3B1	NO	1:96092503-96101562	downstream
1	96223081	rs421941328	A/C	ENSOARG00000020412	PHGDH	TRANS	1:96205089-96241621	coding
1	96346369	rs399092786	C/T	ENSOARG00000020425	-	TRANS	1:96211023-96364806	coding
1	96412845	rs404092538	G/T	ENSOARG00000012004	-	NO	1:96402711-96404843	upstream
1	96735082	-	A/C	ENSOARG00000020464	-	NO	1:96735143-96735997	downstream
1	96934926	rs417882123	G/A	ENSOARG00000020482	PDE4DIP	TRANS	1:96775290-96979085	coding
1	97033682	rs419099546	C/T	ENSOARG00000023380	U1	NO	1:97033190-97033346	upstream
1	97189617	-	A/G	ENSOARG00000020520	PRKAB2	TRANS	1:97167794-97179419	upstream
1	97278922	rs399045604	T/C	ENSOARG00000020547	CHD1L	TRANS	1:97277832-97350271	coding
1	97627565	rs414170097	A/G	ENSOARG00000020550	-	NO	1:97609352-97609796	upstream
1	97708469	-	A/G	ENSOARG00000020553	BCL9	TRANS	1:97700556-97714424	coding
1	97777084	rs411280506	C/T	ENSOARG00000020555	ACP6	TRANS	1:97736746-97757600	upstream
1	97854670	-	G/A	ENSOARG00000012149	GJA5	NO	1:97838727-97839806	upstream
1	97987628	rs401383637	A/G	ENSOARG00000012301	GJA8	NO	1:97977457-97978779	upstream
1	98034129	rs402307352	G/A	ENSOARG00000020559	-	TRANS	1:97990614-98036322	coding
1	98150611	-	G/C	ENSOARG00000020577	RNF115	TRANS	1:98122982-98194736	coding
1	98211805	rs424821247	T/G	ENSOARG00000020602	NUDT17	TRANS	1:98209569-98211883	coding
1	98252334	rs408602978	T/C	ENSOARG00000020629	ITGA10	NO	1:98245255-98263745	coding
1	98325708	-	A/C	ENSOARG00000020644	-	TRANS	1:98312599-98325801	coding
1	98410127	-	G/A	ENSOARG00000023279	U1	NO	1:98403564-98403727	upstream
1	98586708	-	C/A	ENSOARG00000023936	U1	NO	1:98576158-98576304	upstream
1	98698690	rs416273941	G/A	ENSOARG00000020663	-	NO	1:98693968-98711310	coding
1	98778433	rs55628352	C/T	ENSOARG00000020666	-	NO	1:98768572-98784214	coding
1	98838092	-	A/G	ENSOARG00000020669	-	NO	1:98848183-98848655	downstream
1	98916050	-	T/G	ENSOARG00000020694	-	TRANS	1:98915429-98920059	coding
1	99024896	rs401325298	G/A	ENSOARG00000020754	OTUD7B	TRANS	1:98963705-99025058	coding
1	99077958	rs421377877	C/A	ENSOARG00000020758	VPS45	TRANS	1:99070317-99140950	coding
1	99163058	rs422578335	T/C	ENSOARG00000020769	PLEKHO1	TRANS	1:99147582-99155682	upstream
1	99223381	rs410113618	A/C	ENSOARG00000020772	ANP32E	TRANS	1:99212747-99223858	coding
1	99308230	-	G/A	ENSOARG00000020798	PRPF3	TRANS	1:99305883-99323285	coding
1	99393734	rs401336742	T/C	ENSOARG00000020805	RPRD2	TRANS	1:99332543-99420158	coding
1	99427983	rs159645767	A/C	ENSOARG00000020814	TARS2	TRANS	1:99428961-99440451	downstream
1	99470201	rs399019866	G/A	ENSOARG00000025549	-	NO	1:99473909-99478623	downstream
1	99545758	rs426252353	G/A	ENSOARG00000020841	ENSA	TRANS	1:99530811-99534184	upstream
1	99590975	-	C/T	ENSOARG00000020842	-	TRANS	1:99547740-99591057	coding
1	99667634	rs159644154	A/G	ENSOARG00000020869	CTSK	TRANS	1:99667716-99677407	downstream
1	99799572	rs424946392	C/T	ENSOARG00000020880	SETDB1	TRANS	1:99797640-99827711	coding
1	99857848	-	T/C	ENSOARG00000020902	MINDY1	TRANS	1:99854691-99863248	coding
1	99913417	-	C/T	ENSOARG00000013543	MLLT11	TRANS	1:99907663-99907935	upstream
1	100001324	rs409665251	C/A	ENSOARG00000020953	VPS72	TRANS	1:99984883-99996415	upstream
1	100036439	rs404627045	A/G	ENSOARG00000020960	PIP5K1A	TRANS	1:100008637-100046510	coding
1	100102493	rs416222851	T/A	ENSOARG00000020978	ZNF687	TRANS	1:100107192-100114284	downstream
1	100185774	rs161760083	T/C	ENSOARG00000020993	SELENBP1	TRANS	1:100169975-100178510	upstream
1	100246863	-	T/C	ENSOARG00000020997	PSMB4	TRANS	1:100246814-100248983	coding
1	100269214	rs428626332	C/T	ENSOARG00000021007	POGZ	TRANS	1:100252655-100283344	coding
1	100350621	rs422488787	G/A	ENSOARG00000021013	CGN	TRANS	1:100353277-100372643	downstream
1	100415945	-	A/G	ENSOARG00000021017	TUFT1	TRANS	1:100400499-100422117	coding
1	100506920	rs408200157	C/T	ENSOARG00000021022	SNX27	TRANS	1:100453129-100536233	coding
1	100644305	rs425291376	C/T	ENSOARG00000021056	-	NO	1:100641877-100643585	upstream
1	100759013	-	G/A	ENSOARG00000021065	-	TRANS	1:100680890-100831184	coding
1	100878750	rs403363175	G/A	ENSOARG00000021077	S100A10	TRANS	1:100863640-100867559	upstream
1	101012030	rs55632595	T/C	ENSOARG00000021083	TCHH	NO	1:101005530-101012642	coding
1	101057409	rs426894631	A/G	ENSOARG00000021086	RPTN	NO	1:101051127-101056514	upstream
1	101287466	rs413442283	A/G	ENSOARG00000021093	HRNR	NO	1:101181173-101280873	upstream
1	101365721	rs399255262	T/C	ENSOARG00000025550	-	NO	1:101330815-101357657	upstream
1	101522273	rs403392648	C/T	ENSOARG00000025551	-	NO	1:101427257-101580342	coding
1	101631067	rs404575969	G/A	ENSOARG00000000272	-	NO	1:101579898-101671014	coding
1	101738222	rs423321399	C/T	ENSOARG00000006502	-	NO	1:101751168-101751476	downstream
1	101857357	-	C/T	ENSOARG00000000342	SPRR3	TRANS	1:101868308-101930299	downstream
1	101974915	rs402819463	A/G	ENSOARG00000025554	-	NO	1:101897312-101998330	coding
1	102021271	-	T/G	ENSOARG00000006529	-	TRANS	1:102020989-102021480	coding
1	102187086	rs418375844	T/C	ENSOARG00000006578	PRR9	NO	1:102172948-102173295	upstream
1	102276657	rs409546405	C/T	ENSOARG00000000389	PGLYRP3	NO	1:102253641-102291777	coding
1	102332658	-	G/T	ENSOARG00000000450	S100A8	TRANS	1:102332237-102332680	coding
1	102503523	rs399204695	A/G	ENSOARG00000000593	-	NO	1:102492586-102495128	upstream
1	102627977	rs427628409	T/G	ENSOARG00000025556	-	TRANS	1:102589867-102629631	coding
1	102701689	rs405333093	T/G	ENSOARG00000000858	NPR1	NO	1:102690912-102703164	coding
1	102738026	-	T/G	ENSOARG00000001095	INTS3	TRANS	1:102725245-102765940	coding
1	102774805	-	A/G	ENSOARG00000001265	SLC27A3	NO	1:102766208-102770583	upstream
1	102892031	rs411353256	T/C	ENSOARG00000001584	DENND4B	TRANS	1:102885581-102896976	coding
1	102971821	rs405661842	C/T	ENSOARG00000001813	NUP210L	TRANS	1:102940119-103038543	coding
1	103080331	-	T/C	ENSOARG00000002028	-	TRANS	1:103078518-103086259	coding
1	103133318	-	T/C	ENSOARG00000002271	HAX1	TRANS	1:103131710-103134040	coding
1	103218252	rs422133777	G/C	ENSOARG00000002562	IL6R	TRANS	1:103219920-103271163	downstream
1	103285629	rs402783696	G/A	ENSOARG00000002674	SHE	NO	1:103289746-103307156	downstream
1	103396552	rs119102699	A/G	ENSOARG00000002921	CHRNB2	NO	1:103382196-103390463	upstream
1	103616637	rs401992607	A/G	ENSOARG00000002973	KCNN3	NO	1:103499249-103661332	coding
1	103676649	rs430112993	A/G	ENSOARG00000022891	U6	NO	1:103688425-103688525	downstream
1	103716906	-	T/C	ENSOARG00000003056	PMVK	TRANS	1:103716893-103727965	coding
1	103749565	-	A/C	ENSOARG00000003126	PBXIP1	TRANS	1:103744436-103759959	coding
1	103875613	rs411123377	T/C	ENSOARG00000003579	-	NO	1:103864996-103873039	upstream
1	103939590	rs400440402	T/C	ENSOARG00000003747	KRTCAP2	TRANS	1:103938831-103940988	coding
1	104030345	rs405451961	C/T	ENSOARG00000004229	PKLR	NO	1:104031269-104040389	downstream
1	104059569	-	C/T	ENSOARG00000004341	-	TRANS	1:104059269-104077285	coding
1	104095671	rs416744100	A/G	ENSOARG00000004448	ASH1L	TRANS	1:104082518-104284853	coding
1	104286297	rs421804187	T/C	ENSOARG00000004570	-	NO	1:104277951-104278731	upstream
1	104309467	-	C/T	ENSOARG00000004590	DAP3	TRANS	1:104305475-104327569	coding
1	104349462	-	T/A	ENSOARG00000004747	-	TRANS	1:104335600-104419406	coding
1	104485515	rs419661584	A/T	ENSOARG00000004864	SYT11	NO	1:104478482-104494757	coding
1	104520159	rs407746881	C/T	ENSOARG00000004975	KIAA0907	TRANS	1:104518391-104534191	coding
1	104664622	rs401482525	T/C	ENSOARG00000005379	RAB25	TRANS	1:104664519-104671086	coding
1	104727312	rs412780176	T/C	ENSOARG00000005489	LMNA	TRANS	1:104711158-104729637	coding
1	104762189	-	C/T	ENSOARG00000005579	SEMA4A	TRANS	1:104748776-104766729	coding
1	104788917	rs425949632	C/T	ENSOARG00000005597	-	TRANS	1:104781189-104796287	coding
1	104845414	rs411541595	T/C	ENSOARG00000005778	SMG5	TRANS	1:104831170-104860652	coding
1	104868213	-	A/G	ENSOARG00000005803	TMEM79	TRANS	1:104863537-104868250	coding
1	104905153	-	T/C	ENSOARG00000005936	TSACC	NO	1:104893439-104898261	upstream
1	104952723	-	T/C	ENSOARG00000023192	-	NO	1:104964242-104964349	downstream
1	105049123	rs415734056	C/G	ENSOARG00000005974	MEF2D	TRANS	1:105017949-105029867	upstream
1	105079278	rs408074743	G/A	ENSOARG00000006003	IQGAP3	NO	1:105074948-105113022	coding
1	105136738	-	T/C	ENSOARG00000006123	GPATCH4	TRANS	1:105132448-105140473	coding
1	105175111	rs413982497	T/C	ENSOARG00000006152	HAPLN2	NO	1:105162356-105164665	upstream
1	105205241	-	A/C	ENSOARG00000006200	NES	TRANS	1:105204577-105213119	coding
1	105278387	-	C/T	ENSOARG00000006368	HDGF	TRANS	1:105280329-105282155	downstream
1	105352135	rs410813947	C/T	ENSOARG00000006400	SH2D2A	TRANS	1:105335557-105343737	upstream
1	105385944	rs425535570	A/G	ENSOARG00000006460	NTRK1	NO	1:105382487-105400976	coding
1	105512098	rs426863960	C/T	ENSOARG00000006679	ARHGEF11	TRANS	1:105453981-105499911	upstream
1	105614647	rs415436843	C/A	ENSOARG00000022142	-	NO	1:105606582-105606678	upstream
1	105697484	rs426202541	G/A	ENSOARG00000006718	-	NO	1:105698315-105700699	downstream
1	105911311	rs426596646	G/A	ENSOARG00000006750	-	NO	1:105913608-105927484	downstream
1	106140080	-	G/A	ENSOARG00000006782	-	NO	1:106158568-106159269	downstream
1	106341474	rs427841510	T/C	ENSOARG00000006809	-	NO	1:106317637-106357695	coding
1	106457200	-	G/A	ENSOARG00000006828	FCRL5	NO	1:106420982-106462106	coding
1	106538632	rs406522116	A/G	ENSOARG00000006845	FCRL4	NO	1:106504646-106537291	upstream
1	106606418	rs428926916	G/A	ENSOARG00000006866	FCRL3	NO	1:106598233-106634043	coding
1	106683415	rs401660348	T/C	ENSOARG00000006960	FCRL1	NO	1:106671532-106687229	coding
1	106746775	-	G/A	ENSOARG00000006980	-	TRANS	1:106708892-106766584	coding
1	106855010	rs401081794	T/C	ENSOARG00000007086	FCRL2	NO	1:106825752-106840059	upstream
1	106992938	-	C/G	ENSOARG00000007174	KIRREL	NO	1:106985111-107003419	coding
1	107089984	-	C/T	ENSOARG00000007252	CD1D	TRANS	1:107108011-107111215	downstream
1	107173932	-	T/G	ENSOARG00000007267	-	NO	1:107177197-107184760	downstream
1	107301581	rs398784160	T/C	ENSOARG00000007291	-	NO	1:107295852-107304294	coding
1	107359930	rs414123421	C/T	ENSOARG00000006891	OR10T2	NO	1:107358523-107359479	upstream
1	107580381	rs410969124	A/G	ENSOARG00000007336	-	NO	1:107582171-107649490	downstream
1	107696790	rs426739517	A/G	ENSOARG00000007046	OR6Y1	NO	1:107710982-107711956	downstream
1	107737475	-	A/G	ENSOARG00000007074	OR6P1	NO	1:107728943-107729893	upstream
1	107828025	rs412226699	C/T	ENSOARG00000007349	OR10X1	NO	1:107838717-107839803	downstream
1	107866754	rs423329021	G/A	ENSOARG00000007107	OR10Z1	NO	1:107875864-107876802	downstream
1	107955452	rs415766081	T/G	ENSOARG00000007488	SPTA1	NO	1:107883460-107968629	coding
1	108001622	rs406152071	G/A	ENSOARG00000007551	OR6K3	NO	1:107997126-108008837	coding
1	108116540	rs398685892	T/C	ENSOARG00000007243	-	NO	1:108102750-108103688	upstream
1	108206386	-	G/A	ENSOARG00000007584	-	NO	1:108164514-108192298	upstream
1	108272813	rs414545088	G/A	ENSOARG00000007603	-	TRANS	1:108252115-108277577	coding
1	108471215	rs409726973	T/C	ENSOARG00000007687	ACKR1	NO	1:108468685-108472227	coding
1	108645460	rs399859924	C/T	ENSOARG00000007295	-	NO	1:108643325-108644290	upstream
1	108729065	rs410925820	T/G	ENSOARG00000007802	-	NO	1:108717982-108730654	coding
1	108828064	rs409224849	G/A	ENSOARG00000007326	OR10J5	NO	1:108822446-108823372	upstream
1	108983068	-	T/C	ENSOARG00000023923	U6	NO	1:108971474-108971576	upstream
1	109110096	rs419492641	T/C	ENSOARG00000007833	DUSP23	TRANS	1:109113627-109115044	downstream
1	109206084	-	G/A	ENSOARG00000007958	VSIG8	NO	1:109195589-109203006	upstream
1	109368464	-	G/A	ENSOARG00000007357	PIGM	TRANS	1:109380762-109382033	downstream
1	109411354	rs403472955	A/G	ENSOARG00000007387	KCNJ10	NO	1:109392671-109393810	upstream
1	109477701	rs403810569	G/A	ENSOARG00000008297	ATP1A2	NO	1:109476936-109500082	coding
1	109567114	-	T/C	ENSOARG00000008483	PEA15	TRANS	1:109563513-109565533	upstream
1	109617588	rs424512311	T/C	ENSOARG00000008654	PEX19	TRANS	1:109621733-109626179	downstream
1	109651308	rs413203679	A/G	ENSOARG00000008680	COPA	TRANS	1:109632313-109681985	coding
1	109703706	rs400086624	A/G	ENSOARG00000008827	NCSTN	TRANS	1:109682171-109699277	upstream
1	109749708	rs414503646	G/T	ENSOARG00000008847	VANGL2	NO	1:109752371-109763805	downstream
1	109871391	rs404362233	C/A	ENSOARG00000008861	SLAMF6	TRANS	1:109863404-109883685	coding
1	109954860	rs415918941	A/T	ENSOARG00000008878	CD84	TRANS	1:109915742-109941231	upstream
1	110046645	-	C/T	ENSOARG00000008893	SLAMF1	NO	1:110036489-110075450	coding
1	110163602	rs409610989	G/A	ENSOARG00000008967	SLAMF7	TRANS	1:110160681-110178362	coding
1	110216364	rs420996677	T/G	ENSOARG00000008981	-	NO	1:110214707-110224977	coding
1	110289920	rs428517635	G/A	ENSOARG00000008993	-	NO	1:110282808-110292154	coding
1	110449662	-	C/T	ENSOARG00000009169	ITLN2	NO	1:110451396-110461522	downstream
1	110560710	rs418771473	T/C	ENSOARG00000009280	F11R	TRANS	1:110565377-110586833	downstream
1	110661295	rs422459971	G/A	ENSOARG00000009489	KLHDC9	TRANS	1:110659945-110662957	coding
1	110783607	rs400770910	C/G	ENSOARG00000009965	NR1I3	TRANS	1:110769426-110774370	upstream
1	110869124	rs419545737	A/G	ENSOARG00000010023	CFAP126	TRANS	1:110869166-110872355	downstream
1	111005234	-	C/T	ENSOARG00000010051	-	TRANS	1:111007547-111011120	downstream
1	111128988	rs424550965	C/T	ENSOARG00000010094	FCGR2B	TRANS	1:111115681-111132021	coding
1	111150839	rs398998812	A/T	ENSOARG00000010166	FCRLA	NO	1:111152231-111158523	downstream
1	111269114	rs426094592	T/G	ENSOARG00000010418	ATF6	TRANS	1:111240152-111462621	coding
1	111404594	rs415568093	A/G	ENSOARG00000025560	-	TRANS	1:111381716-111526818	coding
1	111532788	rs399392369	G/A	ENSOARG00000010519	OLFML2B	NO	1:111496904-111544333	coding
1	111576813	rs405744546	T/C	ENSOARG00000023410	SNORA70	NO	1:111593934-111594065	downstream
1	111943848	rs408415051	A/G	ENSOARG00000010597	-	TRANS	1:111899592-111961128	coding
1	111963966	rs159620555	A/G	ENSOARG00000010660	SPATA46	NO	1:111952027-111954656	upstream
1	112078930	rs398944486	A/G	ENSOARG00000023162	7SK	NO	1:112088014-112088320	downstream
1	112137172	rs414311388	C/T	ENSOARG00000010765	UAP1	TRANS	1:112149499-112176392	downstream
1	112353711	rs411441809	A/G	ENSOARG00000010852	DDR2	TRANS	1:112258737-112403459	coding
1	112503726	-	G/T	ENSOARG00000010949	CCDC190	NO	1:112499543-112505423	coding
1	112935406	rs402473967	C/T	ENSOARG00000011110	RGS5	NO	1:112883904-112936012	coding
1	113100000	-	T/C	ENSOARG00000011189	NUF2	TRANS	1:113098397-113135220	coding
1	113482104	rs411565763	C/A	ENSOARG00000007544	-	NO	1:113501950-113502171	downstream
1	113841856	rs402696052	G/A	ENSOARG00000025561	-	NO	1:113860608-113872443	downstream
1	114440744	rs421426993	A/G	ENSOARG00000011219	-	NO	1:114449507-114450045	downstream
1	114575211	rs418750805	A/G	ENSOARG00000025562	-	NO	1:114570948-114573332	upstream
1	114611008	rs401381656	C/A	ENSOARG00000022650	5S_rRNA	NO	1:114593203-114593321	upstream
1	114937787	rs412452529	T/C	ENSOARG00000011294	-	TRANS	1:114773009-114945312	coding
1	115323591	rs402131569	T/C	ENSOARG00000011324	LMX1A	NO	1:115245308-115415362	coding
1	115399713	rs402847274	T/C	ENSOARG00000025563	-	NO	1:115359833-115523110	coding
1	115538946	rs415539510	T/C	ENSOARG00000011401	RXRG	NO	1:115469537-115521351	upstream
1	115561511	rs416410128	T/C	ENSOARG00000021493	-	NO	1:115577812-115577906	downstream
1	115617466	rs420634417	G/A	ENSOARG00000007572	-	NO	1:115624387-115624842	downstream
1	115715878	rs417505119	C/T	ENSOARG00000022450	U6	NO	1:115707570-115707676	upstream
1	115776509	rs428679896	T/C	ENSOARG00000011493	MGST3	TRANS	1:115781865-115806017	downstream
1	115820809	-	C/T	ENSOARG00000011512	ALDH9A1	TRANS	1:115821368-115850063	downstream
1	116284488	rs159617028	C/T	ENSOARG00000011624	FAM78B	TRANS	1:116245674-116338885	coding
1	116914951	rs417067452	G/T	ENSOARG00000011793	POGK	TRANS	1:116900339-116911518	upstream
1	117032949	rs418593222	T/C	ENSOARG00000011878	ILDR2	NO	1:116995949-117044501	coding
1	117155766	-	G/A	ENSOARG00000011888	MAEL	NO	1:117086247-117143534	upstream
1	117266987	rs424200588	A/G	ENSOARG00000011969	GPA33	NO	1:117229851-117262869	upstream
1	117583222	-	G/A	ENSOARG00000012010	POU2F1	TRANS	1:117601749-117680451	downstream
1	117853727	rs418226401	T/C	ENSOARG00000012173	CREG1	TRANS	1:117800762-117950033	coding
1	117944910	rs422217766	T/C	ENSOARG00000012185	RCSD1	TRANS	1:117882122-117949952	coding
1	118009977	rs400474213	A/G	ENSOARG00000012200	MPZL1	TRANS	1:117965298-118050518	coding
1	118072664	rs412192707	C/A	ENSOARG00000012286	ADCY10	NO	1:118078341-118169213	downstream
1	118198880	rs402748438	C/T	ENSOARG00000012394	MPC2	NO	1:118189104-118215825	coding
1	118306152	-	A/G	ENSOARG00000012425	DCAF6	TRANS	1:118216685-118399629	coding
1	118579389	-	C/T	ENSOARG00000012519	TIPRL	NO	1:118519711-118578971	upstream
1	118639747	rs159612887	A/G	ENSOARG00000012527	SFT2D2	NO	1:118629006-118644303	coding
1	118725422	rs412985840	T/C	ENSOARG00000012617	TBX19	NO	1:118696960-118724001	upstream
1	118821440	rs420178604	A/G	ENSOARG00000025564	-	TRANS	1:118805801-118931927	coding
1	118957332	-	C/T	ENSOARG00000012660	-	NO	1:118962925-119020882	downstream
1	119287819	rs418547955	G/A	ENSOARG00000025565	-	TRANS	1:119133330-119308013	coding
1	119623199	rs416164265	G/A	ENSOARG00000012707	MRPS6	NO	1:119605108-119622827	upstream
1	119914955	rs416768055	A/C	ENSOARG00000012903	ITSN1	TRANS	1:119888709-120060109	coding
1	120158566	rs407200863	A/C	ENSOARG00000012994	CRYZL1	TRANS	1:120131368-120167244	coding
1	120280392	-	G/A	ENSOARG00000013154	TMEM50B	NO	1:120269350-120309520	coding
1	120356275	-	C/T	ENSOARG00000013168	IFNGR2	TRANS	1:120327318-120351949	upstream
1	120440651	rs401529567	G/A	ENSOARG00000013188	IFNAR1	TRANS	1:120422988-120448951	coding
1	120481776	rs420390322	G/A	ENSOARG00000023682	SNORA2	NO	1:120464959-120465046	upstream
1	120579850	rs418815265	C/T	ENSOARG00000013309	IFNAR2	TRANS	1:120551218-120571823	upstream
1	120899743	-	G/A	ENSOARG00000021815	U6	NO	1:120900697-120900803	downstream
1	121027498	rs426391446	A/G	ENSOARG00000007803	C21orf62	NO	1:121017009-121017671	upstream
1	121060385	-	T/C	ENSOARG00000013331	PAXBP1	TRANS	1:121034255-121065641	coding
1	121167513	-	T/C	ENSOARG00000013414	SYNJ1	TRANS	1:121075675-121168117	coding
1	121222465	rs419939647	C/T	ENSOARG00000013569	EVA1C	NO	1:121231926-121286324	downstream
1	121429218	rs416378780	G/A	ENSOARG00000013679	URB1	TRANS	1:121358295-121434734	coding
1	121469713	rs426997670	G/A	ENSOARG00000013803	MIS18A	NO	1:121470165-121480470	downstream
1	121706523	rs404225474	C/T	ENSOARG00000021369	-	NO	1:121716723-121716802	downstream
1	121743774	rs429086878	T/C	ENSOARG00000007844	-	NO	1:121731516-121732859	upstream
1	121859518	rs419117410	T/C	ENSOARG00000013875	HUNK	NO	1:121775150-121905495	coding
1	122099318	-	G/T	ENSOARG00000007880	-	NO	1:122094296-122094754	upstream
1	122531161	rs407431063	G/A	ENSOARG00000014016	TIAM1	TRANS	1:122520761-122678829	coding
1	122988489	-	A/G	ENSOARG00000007941	KRTAP7-1	NO	1:122988317-122988574	coding
1	123015472	-	T/C	ENSOARG00000000659	KRTAP8-1	NO	1:123013704-123013892	upstream
1	123153754	rs427133502	C/T	ENSOARG00000025567	-	NO	1:123135539-123236862	coding
1	123298614	-	A/G	ENSOARG00000014162	-	NO	1:123281552-123378489	coding
1	123394151	rs422382878	A/G	ENSOARG00000025569	-	NO	1:123359524-123378720	upstream
1	123661951	rs413654012	A/G	ENSOARG00000025570	-	NO	1:123660445-123707865	coding
1	123730480	rs403236885	A/G	ENSOARG00000000905	-	NO	1:123728586-123729068	upstream
1	123761589	-	A/T	ENSOARG00000000947	KRTAP27-1	NO	1:123767671-123768300	downstream
1	123905739	rs404669919	G/A	ENSOARG00000001028	CLDN8	TRANS	1:123915092-123915769	downstream
1	123981638	rs415987779	T/C	ENSOARG00000001063	CLDN17	NO	1:123972603-123973280	upstream
1	124215731	rs406849430	A/C	ENSOARG00000025571	-	NO	1:124220286-124226245	downstream
1	124444943	rs419661947	G/A	ENSOARG00000022563	-	NO	1:124448183-124448265	downstream
1	124599039	rs424687741	A/G	ENSOARG00000014313	GRIK1	NO	1:124554833-124725438	coding
1	124941024	-	A/C	ENSOARG00000022192	U6	NO	1:124930021-124930110	upstream
1	124999102	rs405536012	A/G	ENSOARG00000014393	BACH1	TRANS	1:124965757-124983347	upstream
1	125162941	rs402902313	G/A	ENSOARG00000014484	MAP3K7CL	NO	1:125169912-125214767	downstream
1	125327862	rs419549464	T/C	ENSOARG00000014607	RWDD2B	TRANS	1:125332879-125335797	downstream
1	125403820	rs159414736	A/G	ENSOARG00000014634	LTN1	TRANS	1:125347629-125403117	upstream
1	125449159	rs409158258	C/A	ENSOARG00000014732	N6AMT1	TRANS	1:125429130-125446089	upstream
1	125578671	rs410580716	A/G	ENSOARG00000021486	U6	NO	1:125594141-125594247	downstream
1	125822695	rs402584668	A/G	ENSOARG00000025572	-	NO	1:125840701-125841901	downstream
1	126207967	rs410218074	C/T	ENSOARG00000014818	-	NO	1:126215069-126216061	downstream
1	126339742	rs411422681	C/T	ENSOARG00000014835	-	NO	1:126344132-126353705	downstream
1	127261069	rs420050868	C/T	ENSOARG00000014856	-	NO	1:127249722-127256008	upstream
1	127642232	rs159414919	C/T	ENSOARG00000014877	ADAMTS5	NO	1:127592697-127646617	coding
1	128103358	rs419499939	G/A	ENSOARG00000014986	CYYR1	NO	1:128046415-128160518	coding
1	128687103	-	G/C	ENSOARG00000015056	APP	TRANS	1:128412485-128723883	coding
1	128835155	rs420406482	C/T	ENSOARG00000015173	-	TRANS	1:128849445-128867040	downstream
1	128879401	rs405911944	G/T	ENSOARG00000015187	ATP5J	TRANS	1:128879497-128883134	downstream
1	128912896	-	T/G	ENSOARG00000015207	JAM2	NO	1:128892116-128923612	coding
1	129072656	rs418221547	A/G	ENSOARG00000021510	U6	NO	1:129078476-129078582	downstream
1	129836857	rs412101828	C/A	ENSOARG00000015383	-	NO	1:129828272-129829596	upstream
1	131092601	rs408870738	G/A	ENSOARG00000015463	-	NO	1:131107096-131111360	downstream
1	133404214	rs421165197	A/C	ENSOARG00000024937	7SK	NO	1:133417152-133417515	downstream
1	133863832	-	A/G	ENSOARG00000015555	NCAM2	NO	1:133633297-133885375	coding
1	136967277	rs409141485	C/T	ENSOARG00000015635	TMPRSS15	NO	1:136961183-137107011	coding
1	137623450	rs414163433	C/A	ENSOARG00000015776	C21orf91	TRANS	1:137622166-137648808	coding
1	137722095	rs425448057	C/A	ENSOARG00000023532	U6	NO	1:137712381-137712487	upstream
1	137877898	rs429444402	C/T	ENSOARG00000015844	-	TRANS	1:137831616-137895592	coding
1	138816516	rs417799660	G/A	ENSOARG00000024117	-	NO	1:138828261-138828368	downstream
1	139220845	rs420059646	T/C	ENSOARG00000015924	-	NO	1:139229847-139230770	downstream
1	139388889	rs411081641	G/A	ENSOARG00000015938	-	NO	1:139375893-139376642	upstream
1	139693818	rs424360416	A/G	ENSOARG00000016027	USP25	TRANS	1:139564863-139699601	coding
1	140597013	-	C/T	ENSOARG00000001166	NRIP1	TRANS	1:140597192-140600662	downstream
1	140958557	rs398711977	C/T	ENSOARG00000016107	-	NO	1:140948140-140982756	coding
1	141077035	rs406578201	G/A	ENSOARG00000016184	SAMSN1	TRANS	1:141025785-141084949	coding
1	141193719	-	C/T	ENSOARG00000016250	HSPA13	TRANS	1:141197672-141208257	downstream
1	141297942	rs408012541	G/A	ENSOARG00000016359	-	NO	1:141219050-141320504	coding
1	141372156	-	G/A	ENSOARG00000016446	RBM11	NO	1:141359705-141376292	coding
1	142921636	rs425184258	A/G	ENSOARG00000001230	-	NO	1:142917013-142917402	upstream
1	143314865	-	C/T	ENSOARG00000016559	ROBO2	NO	1:143163495-143505441	coding
1	143965695	rs423249381	A/G	ENSOARG00000023457	7SK	NO	1:143980671-143980941	downstream
1	144213170	rs428474064	T/C	ENSOARG00000016639	-	NO	1:144195501-144237710	coding
1	144341820	rs418623943	A/G	ENSOARG00000016651	-	NO	1:144278616-144386305	coding
1	144657476	rs399277442	G/A	ENSOARG00000016739	-	NO	1:144615433-144755652	coding
1	145145966	rs429732033	G/A	ENSOARG00000023415	-	NO	1:145155295-145155392	downstream
1	145798709	rs413103224	A/G	ENSOARG00000025579	-	NO	1:145740519-145905104	coding
1	147331836	rs420330462	G/T	ENSOARG00000021549	-	NO	1:147325091-147325163	upstream
1	147595299	rs426734075	G/A	ENSOARG00000025580	-	NO	1:147559783-147594519	upstream
1	147642027	rs405030854	T/G	ENSOARG00000001267	-	TRANS	1:147624115-147624537	upstream
1	147727526	rs427630280	T/C	ENSOARG00000016844	GBE1	TRANS	1:147671283-147975426	coding
1	148644743	rs410986257	G/A	ENSOARG00000016932	-	NO	1:148630351-148630857	upstream
1	149854333	rs408801532	A/G	ENSOARG00000021963	U4	NO	1:149855694-149855784	downstream
1	150146258	rs410166885	G/A	ENSOARG00000016950	-	NO	1:150156493-150159721	downstream
1	152332012	rs418269159	G/T	ENSOARG00000016962	CADM2	NO	1:152347461-152734522	downstream
1	153939997	rs401183514	T/C	ENSOARG00000016988	-	NO	1:153919539-153923259	upstream
1	154019699	rs159420090	C/G	ENSOARG00000016995	CHMP2B	TRANS	1:154008574-154021573	coding
1	154349676	rs404770250	C/T	ENSOARG00000025581	-	NO	1:154363699-154366022	downstream
1	154603199	rs409536239	C/T	ENSOARG00000001305	HTR1F	NO	1:154583704-154584804	upstream
1	154683181	-	G/A	ENSOARG00000017077	ZNF654	TRANS	1:154689452-154724411	downstream
1	155461853	rs403219172	C/T	ENSOARG00000025582	-	NO	1:155422270-155454809	upstream
1	155673443	rs421050871	C/A	ENSOARG00000017153	EPHA3	NO	1:155657166-156061625	coding
1	156785576	rs419005462	A/G	ENSOARG00000017273	PROS1	NO	1:156720183-156786262	coding
1	156839647	-	G/A	ENSOARG00000001421	STX19	TRANS	1:156839616-156840491	coding
1	156919082	rs398716572	G/A	ENSOARG00000017347	NSUN3	TRANS	1:156884087-156944173	coding
1	157628171	rs401577964	A/G	ENSOARG00000002364	-	NO	1:157631039-157631965	downstream
1	157860855	rs414071455	T/C	ENSOARG00000025584	-	NO	1:157860396-157870825	coding
1	158032848	rs411398206	C/A	ENSOARG00000022339	-	NO	1:158051211-158051292	downstream
1	159555489	rs426989837	A/G	ENSOARG00000017360	-	NO	1:159532024-159726730	coding
1	159929137	-	C/T	ENSOARG00000017372	-	TRANS	1:159928369-159929251	coding
1	160114886	rs402032081	A/G	ENSOARG00000023449	U6	NO	1:160105063-160105169	upstream
1	160208582	rs403274556	T/C	ENSOARG00000017385	-	TRANS	1:160204965-160258152	coding
1	160590476	rs427125699	G/A	ENSOARG00000017511	-	NO	1:160568914-160627375	coding
1	160651457	rs405645319	T/G	ENSOARG00000017529	-	NO	1:160628720-160692910	coding
1	160702290	rs193632508	T/G	ENSOARG00000017594	RIOX2	TRANS	1:160694732-160720991	coding
1	160941325	rs407027723	A/G	ENSOARG00000001467	-	NO	1:160946471-160947385	downstream
1	160997346	rs422239267	C/T	ENSOARG00000017661	-	NO	1:160998789-161003485	downstream
1	161057830	rs408225694	C/A	ENSOARG00000001526	-	NO	1:161073539-161074591	downstream
1	161108515	rs401983790	C/T	ENSOARG00000017672	-	NO	1:161088641-161110187	coding
1	161174373	rs409217499	C/A	ENSOARG00000017681	-	NO	1:161181288-161182293	downstream
1	161194679	rs420540921	T/G	ENSOARG00000001562	-	NO	1:161195379-161196302	downstream
1	161250130	rs399315706	G/A	ENSOARG00000001597	-	NO	1:161244443-161245405	upstream
1	161670330	rs418315972	A/G	ENSOARG00000017823	DCBLD2	TRANS	1:161576324-161659181	upstream
1	162502043	-	C/T	ENSOARG00000017875	COL8A1	NO	1:162488504-162547131	coding
1	162570947	rs159422836	G/A	ENSOARG00000017888	FILIP1L	TRANS	1:162572808-162686126	downstream
1	162862904	rs425800366	A/G	ENSOARG00000017899	CMSS1	TRANS	1:162819453-162955140	coding
1	163147139	rs427551771	T/C	ENSOARG00000018010	TOMM70	TRANS	1:163125802-163162315	coding
1	163257303	rs426925810	G/T	ENSOARG00000018030	-	NO	1:163225584-163294479	coding
1	163448502	rs407583139	G/A	ENSOARG00000018044	-	TRANS	1:163369993-163476213	coding
1	163557129	-	C/T	ENSOARG00000018060	ADGRG7	NO	1:163505002-163571179	coding
1	163851187	rs403948493	T/C	ENSOARG00000018194	-	NO	1:163616161-163909749	coding
1	164157728	rs404850718	T/C	ENSOARG00000018281	IMPG2	TRANS	1:164165885-164238255	downstream
1	164342529	-	G/T	ENSOARG00000018358	SENP7	TRANS	1:164241156-164382034	coding
1	164418303	-	T/C	ENSOARG00000018431	-	NO	1:164422400-164430564	downstream
1	164489087	rs413136411	A/G	ENSOARG00000018519	-	TRANS	1:164474247-164479484	upstream
1	164554121	rs401911282	T/C	ENSOARG00000018612	NXPE3	TRANS	1:164534479-164581209	coding
1	164624135	-	C/A	ENSOARG00000022817	U6	NO	1:164626710-164626810	downstream
1	165070720	rs416935537	C/T	ENSOARG00000018688	-	NO	1:165058569-165059245	upstream
1	165123721	-	G/A	ENSOARG00000021776	SNORA18	NO	1:165128407-165128521	downstream
1	165323440	rs399468477	C/A	ENSOARG00000018697	ZPLD1	NO	1:165318498-165368595	coding
1	167015857	rs426778138	C/A	ENSOARG00000021289	U7	NO	1:167026067-167026128	downstream
1	167620540	-	C/T	ENSOARG00000025587	-	NO	1:167634650-167675895	downstream
1	168548011	rs416619785	A/G	ENSOARG00000018737	ALCAM	TRANS	1:168393395-168624986	coding
1	168796306	rs430397247	C/A	ENSOARG00000018775	CBLB	TRANS	1:168715510-168933955	coding
1	170286391	-	T/C	ENSOARG00000024326	-	NO	1:170281509-170281582	upstream
1	170607369	rs424849388	G/A	ENSOARG00000021515	SNORA48	NO	1:170609755-170609893	downstream
1	170732940	rs404640848	C/A	ENSOARG00000018829	BBX	TRANS	1:170634029-170912618	coding
1	171089162	rs419026302	G/T	ENSOARG00000025590	-	NO	1:171108018-171136794	downstream
1	171187569	rs400925048	C/A	ENSOARG00000018871	CD47	TRANS	1:171199054-171259093	downstream
1	171350897	-	C/T	ENSOARG00000018897	IFT57	TRANS	1:171357240-171426036	downstream
1	171579380	rs409685049	G/T	ENSOARG00000018906	HHLA2	NO	1:171539987-171574985	upstream
1	171706750	rs415780145	G/A	ENSOARG00000018916	MYH15	NO	1:171579552-171717066	coding
1	171840264	rs405920162	C/T	ENSOARG00000019010	DZIP3	NO	1:171810469-171912816	coding
1	171976248	rs415204141	C/G	ENSOARG00000019039	-	NO	1:171975815-171976610	coding
1	172043157	rs406900414	A/G	ENSOARG00000019045	TRAT1	TRANS	1:172038294-172083224	coding
1	172250995	rs402049050	A/C	ENSOARG00000019071	MORC1	NO	1:172181119-172356217	coding
1	172443190	rs425957814	G/A	ENSOARG00000023028	U6	NO	1:172457340-172457446	downstream
1	172533023	rs411941451	G/A	ENSOARG00000019113	DPPA2	NO	1:172525876-172536184	coding
1	173312613	rs400219798	C/T	ENSOARG00000025591	-	NO	1:173286372-173397338	coding
1	174044898	rs428765060	A/C	ENSOARG00000001780	-	NO	1:174041324-174041425	upstream
1	174182547	rs401625316	T/C	ENSOARG00000019173	-	NO	1:174169862-174171536	upstream
1	174364031	rs425555245	A/G	ENSOARG00000019175	NECTIN3	TRANS	1:174313613-174390767	coding
1	174705501	-	T/C	ENSOARG00000019179	CD96	TRANS	1:174690709-174790572	coding
1	174821408	rs416476139	A/C	ENSOARG00000019192	PLCXD2	NO	1:174810970-174862432	coding
1	175022204	rs421663596	T/C	ENSOARG00000019206	PHLDB2	TRANS	1:174990557-175114220	coding
1	175176338	rs421639750	G/A	ENSOARG00000019233	TAGLN3	NO	1:175145164-175159052	upstream
1	175225154	rs404688804	G/A	ENSOARG00000019238	TMPRSS7	NO	1:175180430-175233431	coding
1	175266325	rs417353011	A/C	ENSOARG00000019257	C3orf52	TRANS	1:175243659-175281153	coding
1	175372840	-	A/G	ENSOARG00000019276	SLC9C1	NO	1:175311001-175428375	coding
1	175482796	rs414535490	T/C	ENSOARG00000019298	CD200	NO	1:175479877-175498685	coding
1	175598250	rs408735286	T/C	ENSOARG00000019308	BTLA	NO	1:175586573-175619634	coding
1	175720094	-	C/A	ENSOARG00000019330	SLC35A5	TRANS	1:175696783-175715817	upstream
1	175756815	rs398414036	G/A	ENSOARG00000019332	CCDC80	TRANS	1:175729335-175762809	coding
1	175987506	-	G/A	ENSOARG00000019357	-	TRANS	1:175992050-176037204	downstream
1	176101439	rs400749303	G/A	ENSOARG00000019377	NEPRO	TRANS	1:176092045-176108327	coding
1	176331932	rs414457655	A/G	ENSOARG00000019381	BOC	TRANS	1:176313349-176381603	coding
1	176480964	rs424422018	C/T	ENSOARG00000019394	CFAP44	NO	1:176385963-176501632	coding
1	176561974	-	A/G	ENSOARG00000019412	SPICE1	TRANS	1:176512825-176562858	coding
1	176602121	rs405687196	C/T	ENSOARG00000019435	SIDT1	NO	1:176621115-176691988	downstream
1	176714840	rs193632581	G/A	ENSOARG00000019468	USF3	TRANS	1:176709818-176733538	coding
1	176812981	rs429910095	A/G	ENSOARG00000019488	ATP6V1A	TRANS	1:176799291-176860593	coding
1	176921709	rs412850153	A/G	ENSOARG00000019513	GRAMD1C	TRANS	1:176890620-176982931	coding
1	177040597	rs415589606	T/C	ENSOARG00000019556	CCDC191	NO	1:177002334-177098289	coding
1	177131981	rs398457820	G/A	ENSOARG00000019572	QTRT2	TRANS	1:177105587-177124079	upstream
1	177180380	rs405652230	A/G	ENSOARG00000019596	DRD3	NO	1:177155962-177201162	coding
1	177312796	rs409877661	A/C	ENSOARG00000024537	-	NO	1:177322238-177322331	downstream
1	177370421	rs415269328	G/A	ENSOARG00000019619	ZBTB20	NO	1:177344052-177386893	coding
1	178722562	rs401787082	C/A	ENSOARG00000001843	GAP43	NO	1:178704472-178705047	upstream
1	179122013	rs404421554	C/T	ENSOARG00000019641	LSAMP	NO	1:178824354-179140911	coding
1	180047957	rs418086352	T/C	ENSOARG00000022995	LINC00901	NO	1:180050680-180050829	downstream
1	181385928	-	A/G	ENSOARG00000025592	-	TRANS	1:181398774-181400786	downstream
1	181674285	rs427299091	C/A	ENSOARG00000025593	-	NO	1:181673381-181674482	coding
1	181813471	-	G/A	ENSOARG00000025594	-	NO	1:181797403-181807740	upstream
1	182059427	rs408213657	A/C	ENSOARG00000019655	IGSF11	NO	1:182069331-182242308	downstream
1	182443455	rs420832235	A/G	ENSOARG00000019707	ARHGAP31	TRANS	1:182392792-182510763	coding
1	182578140	rs399596916	G/A	ENSOARG00000019728	POGLUT1	TRANS	1:182553420-182580797	coding
1	182670366	rs427214775	C/T	ENSOARG00000019774	PLA1A	NO	1:182662813-182689805	coding
1	182729712	rs410841853	C/T	ENSOARG00000019786	POPDC2	NO	1:182716019-182728009	upstream
1	182827903	rs404826773	G/T	ENSOARG00000019790	MAATS1	TRANS	1:182762630-182863391	coding
1	182904855	rs423366818	C/T	ENSOARG00000019817	NR1I2	NO	1:182916701-182934803	downstream
1	182941584	rs159436834	A/G	ENSOARG00000019835	GSK3B	TRANS	1:182940427-183155532	coding
1	183215708	-	T/C	ENSOARG00000021538	-	NO	1:183214166-183214258	upstream
1	183336939	rs424150185	C/A	ENSOARG00000023911	5S_rRNA	NO	1:183343776-183343825	downstream
1	183403105	rs408132455	T/A	ENSOARG00000019882	-	NO	1:183408093-183409780	downstream
1	183640650	rs422923183	C/T	ENSOARG00000019925	HGD	NO	1:183626779-183669566	coding
1	183699643	rs410790269	G/T	ENSOARG00000019939	RABL3	TRANS	1:183678497-183714974	coding
1	183743001	rs422202114	A/T	ENSOARG00000019957	GTF2E1	TRANS	1:183719832-183748883	coding
1	184069501	rs402826738	A/G	ENSOARG00000019977	STXBP5L	NO	1:183898068-184274141	coding
1	184250056	rs409526915	T/C	ENSOARG00000020009	POLQ	NO	1:184232538-184335029	coding
1	184395474	-	A/G	ENSOARG00000020029	FBXO40	NO	1:184374043-184390660	upstream
1	184464820	rs159439572	T/G	ENSOARG00000020062	GOLGB1	TRANS	1:184434062-184498324	coding
1	184542063	rs421558051	G/A	ENSOARG00000020068	IQCB1	TRANS	1:184527425-184562210	coding
1	184627258	rs400610543	C/T	ENSOARG00000020086	-	NO	1:184627807-184668684	downstream
1	184677705	rs407761760	A/G	ENSOARG00000025595	-	NO	1:184664161-184685932	coding
1	184728687	rs418883977	G/A	ENSOARG00000020092	-	NO	1:184703640-184734131	coding
1	184771036	rs421438625	C/T	ENSOARG00000020105	ILDR1	TRANS	1:184743764-184775412	coding
1	184884821	-	A/G	ENSOARG00000020112	CD86	TRANS	1:184802052-184866057	upstream
1	184958445	rs424351425	G/A	ENSOARG00000020119	CASR	NO	1:184975127-185003948	downstream
1	185062072	rs414040846	G/A	ENSOARG00000020125	CCDC58	TRANS	1:185062561-185083040	downstream
1	185116076	rs425366410	T/G	ENSOARG00000020132	FAM162A	TRANS	1:185084260-185123825	coding
1	185138223	rs159440240	C/T	ENSOARG00000001983	WDR5B	TRANS	1:185127233-185128225	upstream
1	185176901	rs415474754	A/G	ENSOARG00000020139	KPNA1	NO	1:185138676-185178639	coding
1	185259292	rs426535097	A/G	ENSOARG00000020153	DTX3L	TRANS	1:185253157-185259246	upstream
1	185323495	rs416332547	C/T	ENSOARG00000020160	PARP14	TRANS	1:185275238-185325662	coding
1	185378636	rs406545899	A/C	ENSOARG00000020164	HSPBAP1	TRANS	1:185331758-185392292	coding
1	185410125	rs428957115	C/G	ENSOARG00000020167	DIRC2	TRANS	1:185393697-185489776	coding
1	185546271	rs159441543	G/C	ENSOARG00000020173	SEMA5B	NO	1:185521338-185559506	coding
1	185736160	rs421248254	T/G	ENSOARG00000020177	PDIA5	TRANS	1:185701829-185793885	coding
1	185909410	rs425255394	A/G	ENSOARG00000020182	SEC22A	TRANS	1:185843955-185933005	coding
1	186094491	rs411327907	T/C	ENSOARG00000020186	ADCY5	NO	1:185960551-186107015	coding
1	186131424	-	A/G	ENSOARG00000020191	HACD2	NO	1:186151308-186240074	downstream
1	186339271	rs414862963	C/G	ENSOARG00000020201	MYLK	NO	1:186264574-186452260	coding
1	186571544	rs405287942	A/G	ENSOARG00000020205	CCDC14	NO	1:186571189-186616335	coding
1	186632334	rs423359407	T/C	ENSOARG00000020208	-	NO	1:186631047-186641990	coding
1	187373875	rs408868046	C/T	ENSOARG00000020214	-	TRANS	1:186773857-187401074	coding
1	187470724	-	A/G	ENSOARG00000020220	UMPS	TRANS	1:187408952-187455134	upstream
1	187610813	rs404520019	C/A	ENSOARG00000025596	-	TRANS	1:187586052-187650171	coding
1	187657779	rs421413825	G/T	ENSOARG00000002051	TUBA1C	TRANS	1:187648337-187649686	upstream
1	187781022	-	T/C	ENSOARG00000020233	HEG1	TRANS	1:187691865-187930951	coding
1	188142041	-	A/C	ENSOARG00000024415	U6	NO	1:188131879-188131985	upstream
1	188162506	-	A/G	ENSOARG00000020240	-	TRANS	1:188163564-188204759	downstream
1	188306781	rs401085651	C/T	ENSOARG00000020246	OSBPL11	TRANS	1:188235526-188333078	coding
1	188481734	-	G/A	ENSOARG00000020263	IQCG	NO	1:188454901-188495611	coding
1	188571893	rs412364076	G/A	ENSOARG00000020271	LRCH3	TRANS	1:188498929-188603746	coding
1	188758727	rs414167435	G/A	ENSOARG00000020292	-	NO	1:188753252-188765769	coding
1	188881723	rs423558744	T/C	ENSOARG00000020301	-	TRANS	1:188864140-188884659	coding
1	188948824	rs424486454	C/T	ENSOARG00000020307	TFRC	TRANS	1:188913856-188935549	upstream
1	189001556	rs413297463	C/T	ENSOARG00000025597	-	NO	1:188953503-188995664	upstream
1	189183312	rs159448892	C/T	ENSOARG00000020324	-	NO	1:189167148-189170329	upstream
1	189234424	rs429839662	C/T	ENSOARG00000020328	UBXN7	NO	1:189187607-189236051	coding
1	189265922	rs404631258	C/T	ENSOARG00000020335	-	TRANS	1:189266047-189286179	downstream
1	189356267	rs427138116	A/G	ENSOARG00000020347	FBXO45	TRANS	1:189337759-189348646	upstream
1	189432439	rs421043438	T/C	ENSOARG00000020351	NRROS	TRANS	1:189414796-189421305	upstream
1	189555214	-	G/A	ENSOARG00000020358	PAK2	TRANS	1:189537561-189576162	coding
1	189659828	rs159449974	A/G	ENSOARG00000020371	PIGZ	TRANS	1:189656443-189661296	coding
1	189749385	rs415954439	C/T	ENSOARG00000020373	MELTF	TRANS	1:189724320-189750098	coding
1	190025972	rs424602351	T/C	ENSOARG00000020377	DLG1	TRANS	1:189762665-190029297	coding
1	190182714	rs410585388	A/G	ENSOARG00000021950	-	NO	1:190184568-190184706	downstream
1	190370051	rs415600745	G/A	ENSOARG00000020389	-	TRANS	1:190360320-190378724	coding
1	190657543	rs416852048	G/A	ENSOARG00000020396	XXYLT1	TRANS	1:190578922-190760449	coding
1	191000650	rs408233926	T/C	ENSOARG00000025598	-	NO	1:191007692-191019922	downstream
1	191152073	rs407905683	T/C	ENSOARG00000020403	LSG1	TRANS	1:191142284-191167096	coding
1	191208199	-	G/A	ENSOARG00000020411	TMEM44	NO	1:191178229-191221176	coding
1	191356092	rs402133776	A/G	ENSOARG00000020416	ATP13A3	TRANS	1:191315661-191393833	coding
1	191440155	rs398552348	G/A	ENSOARG00000002159	LRRC15	NO	1:191436041-191437795	upstream
1	191482950	rs428572566	A/G	ENSOARG00000024712	-	NO	1:191467191-191467270	upstream
1	192023814	rs420319279	T/G	ENSOARG00000021392	Metazoa_SRP	NO	1:192028673-192028955	downstream
1	192102658	rs411466148	T/C	ENSOARG00000020426	OPA1	TRANS	1:192033856-192109295	coding
1	192293262	-	C/A	ENSOARG00000020433	ATP13A4	NO	1:192150191-192276258	upstream
1	192336924	rs417992864	T/C	ENSOARG00000020438	ATP13A5	TRANS	1:192319713-192419367	coding
1	192746782	rs430479626	G/A	ENSOARG00000020441	MB21D2	TRANS	1:192755352-192885380	downstream
1	193471743	rs424126721	C/T	ENSOARG00000020443	FGF12	NO	1:193142836-193556001	coding
1	194250103	rs412512385	G/A	ENSOARG00000020450	CCDC50	TRANS	1:194226618-194269141	coding
1	194317068	rs398515998	C/T	ENSOARG00000025599	-	NO	1:194315826-194321827	coding
1	194341035	rs413938768	G/A	ENSOARG00000020453	UTS2B	NO	1:194335671-194353847	coding
1	194391668	rs399979200	T/C	ENSOARG00000020456	OSTN	NO	1:194361786-194393576	coding
1	194659566	rs416069785	T/C	ENSOARG00000020459	GMNC	NO	1:194668832-194675427	downstream
1	194889005	rs407125975	T/G	ENSOARG00000020462	IL1RAP	TRANS	1:194883760-194971984	coding
1	195097529	rs408552677	C/A	ENSOARG00000020467	TMEM207	NO	1:195095499-195118314	coding
1	195150071	rs419680514	C/T	ENSOARG00000020469	CLDN16	NO	1:195151317-195178159	downstream
1	195300055	rs421134251	C/T	ENSOARG00000020472	CLDN1	TRANS	1:195280159-195295348	upstream
1	195572717	rs424742597	A/G	ENSOARG00000020475	P3H2	NO	1:195432376-195608284	coding
1	195722926	-	G/A	ENSOARG00000020478	TP63	NO	1:195682402-195845074	coding
1	196379330	rs410934927	A/G	ENSOARG00000020481	TPRG1	NO	1:196244863-196384031	coding
1	196737492	rs401950561	T/G	ENSOARG00000020484	LPP	TRANS	1:196684028-197238618	coding
1	197849163	rs398728225	C/A	ENSOARG00000020490	RTP2	NO	1:197859571-197863326	downstream
1	198183031	rs404254693	A/G	ENSOARG00000020495	-	TRANS	1:198138027-198223956	coding
1	198302299	rs415727905	T/C	ENSOARG00000020501	-	NO	1:198312145-198315225	downstream
1	198470222	rs417671218	G/A	ENSOARG00000020506	ST6GAL1	TRANS	1:198413998-198470076	upstream
1	198500259	rs407799160	A/G	ENSOARG00000021333	-	NO	1:198490454-198490534	upstream
1	198629915	rs405183102	A/G	ENSOARG00000020509	ADIPOQ	NO	1:198618705-198631249	coding
1	198678794	-	C/T	ENSOARG00000023620	U6	NO	1:198682704-198682810	downstream
1	198726365	rs414029105	C/T	ENSOARG00000020519	KNG1	NO	1:198707648-198732850	coding
1	198834520	-	T/C	ENSOARG00000020530	-	TRANS	1:198836685-198852288	downstream
1	198874865	rs400041135	T/G	ENSOARG00000020537	CRYGS	TRANS	1:198880324-198885820	downstream
1	199120624	rs411361973	T/C	ENSOARG00000020543	DGKG	NO	1:199136381-199306850	downstream
1	199377953	rs423880257	T/C	ENSOARG00000020548	ETV5	TRANS	1:199342816-199401907	coding
1	199437980	rs412924641	A/G	ENSOARG00000025601	-	NO	1:199436013-199438596	coding
1	199459960	rs428094039	C/T	ENSOARG00000020551	-	NO	1:199461568-199480423	downstream
1	199509249	rs402452240	C/T	ENSOARG00000020552	TRA2B	TRANS	1:199495981-199514749	coding
1	199596726	rs428956877	G/A	ENSOARG00000020556	IGF2BP2	NO	1:199613063-199775220	downstream
1	199853068	-	C/T	ENSOARG00000020562	LIPH	TRANS	1:199837740-199888197	coding
1	199904520	rs161711861	C/T	ENSOARG00000020564	TMEM41A	TRANS	1:199903163-199908208	coding
1	199926680	rs406451323	G/A	ENSOARG00000020566	MAP3K13	TRANS	1:199915983-200068849	coding
1	200091369	rs427474079	G/A	ENSOARG00000020569	EHHADH	TRANS	1:200086301-200151888	coding
1	200188101	rs410080361	T/C	ENSOARG00000002214	-	NO	1:200181011-200181328	upstream
1	200554523	-	G/T	ENSOARG00000020572	VPS8	TRANS	1:200329580-200612516	coding
1	200729179	rs409186541	A/G	ENSOARG00000025074	-	NO	1:200726805-200726879	upstream
1	200847353	rs400011919	C/T	ENSOARG00000020575	EPHB3	TRANS	1:200823196-200841908	upstream
1	200887200	-	T/C	ENSOARG00000002313	-	NO	1:200904235-200905122	downstream
1	200995754	rs423527361	A/G	ENSOARG00000023273	SNORA31	NO	1:200982929-200983059	upstream
1	201071803	rs398560435	A/G	ENSOARG00000020596	EIF4G1	TRANS	1:201062361-201081044	coding
1	201155602	-	T/C	ENSOARG00000020609	VWA5B2	NO	1:201141130-201152800	upstream
1	201233926	rs403265733	T/C	ENSOARG00000020624	HTR3E	NO	1:201245864-201253097	downstream
1	201318999	rs406103535	A/G	ENSOARG00000020628	HTR3D	NO	1:201302056-201326718	coding
1	201366682	rs159459858	C/T	ENSOARG00000020631	ABCC5	TRANS	1:201339700-201419699	coding
1	201446726	rs414595522	G/A	ENSOARG00000020635	-	NO	1:201436155-201447481	coding
1	201471554	rs426023952	A/C	ENSOARG00000020638	-	TRANS	1:201457776-201515894	coding
1	201521468	rs159460260	A/G	ENSOARG00000020640	MAP6D1	NO	1:201515441-201521492	coding
1	201680543	-	T/C	ENSOARG00000020648	KLHL24	TRANS	1:201668544-201698776	coding
1	201821335	-	A/G	ENSOARG00000020649	KLHL6	NO	1:201768668-201821749	coding
1	202012722	rs410032333	T/C	ENSOARG00000020653	MCF2L2	TRANS	1:201869949-202136532	coding
1	202215481	-	G/A	ENSOARG00000020660	MCCC1	TRANS	1:202201788-202247859	coding
1	202291266	rs422351095	A/G	ENSOARG00000020662	DCUN1D1	TRANS	1:202285897-202302188	coding
1	202367179	rs401094436	G/A	ENSOARG00000020665	ATP11B	TRANS	1:202331471-202420713	coding
1	202908044	rs420943913	G/A	ENSOARG00000025603	-	NO	1:202912891-202914444	downstream
1	203222359	rs405583694	A/G	ENSOARG00000025604	-	NO	1:203239417-203280483	downstream
1	203344219	rs402930774	C/T	ENSOARG00000025605	-	NO	1:203329901-203333764	upstream
1	203541493	rs417809517	C/T	ENSOARG00000022864	SOX2OT_exon3	NO	1:203546110-203546385	downstream
1	203628966	rs430832427	A/G	ENSOARG00000023035	SOX2OT_exon2	NO	1:203634557-203634625	downstream
1	204245370	rs424131161	G/A	ENSOARG00000024347	U6	NO	1:204256796-204256902	downstream
1	204351915	rs402869102	C/T	ENSOARG00000020674	FXR1	TRANS	1:204298134-204370928	coding
1	204553773	rs430807213	A/G	ENSOARG00000020678	CCDC39	NO	1:204567142-204621658	downstream
1	204625887	-	C/A	ENSOARG00000020682	TTC14	TRANS	1:204625302-204634379	coding
1	205300563	rs407404538	A/G	ENSOARG00000020685	PEX5L	NO	1:205233058-205512666	coding
1	205584219	rs404721303	A/G	ENSOARG00000020687	USP13	NO	1:205529110-205637763	coding
1	205722742	-	A/G	ENSOARG00000020692	MRPL47	TRANS	1:205703957-205723291	coding
1	205746799	-	T/C	ENSOARG00000020696	ACTL6A	TRANS	1:205723456-205741843	upstream
1	205832002	rs417366974	A/G	ENSOARG00000020697	GNB4	TRANS	1:205841021-205907579	downstream
1	205912197	rs418658904	G/A	ENSOARG00000020701	MFN1	TRANS	1:205914105-205943212	downstream
1	206059201	rs401303361	C/T	ENSOARG00000020711	PIK3CA	TRANS	1:206057727-206086700	coding
1	206210698	rs420092547	C/T	ENSOARG00000020713	ZMAT3	TRANS	1:206186404-206213878	coding
1	206358029	rs428179615	A/G	ENSOARG00000020716	-	NO	1:206335541-206380437	coding
1	206810191	rs423718425	C/T	ENSOARG00000025606	-	NO	1:206801632-206804422	upstream
1	208030212	rs421061249	G/A	ENSOARG00000020719	TBL1XR1	TRANS	1:208006642-208180375	coding
1	208242483	rs401132573	A/G	ENSOARG00000022767	-	NO	1:208258559-208258636	downstream
1	210152711	rs414865439	C/A	ENSOARG00000020722	NAALADL2	TRANS	1:209396858-210288092	coding
1	210748875	rs423737351	T/C	ENSOARG00000022412	SNORA56	NO	1:210744639-210744767	upstream
1	211024940	rs409026449	C/T	ENSOARG00000025609	-	NO	1:211035308-211041741	downstream
1	211164038	rs421344972	G/A	ENSOARG00000020726	NLGN1	NO	1:211172611-211178653	downstream
1	211712189	rs410872144	C/T	ENSOARG00000020729	-	NO	1:211704259-211710680	upstream
1	211928362	rs405973035	G/C	ENSOARG00000020731	-	NO	1:211941276-211942651	downstream
1	212555795	-	C/T	ENSOARG00000020732	SPATA16	NO	1:212387687-212657350	coding
1	212888343	rs410518352	T/C	ENSOARG00000020737	NCEH1	NO	1:212874619-212940618	coding
1	213069206	rs423008554	T/A	ENSOARG00000020741	TNFSF10	NO	1:213052924-213071058	coding
1	213271879	rs418240359	C/T	ENSOARG00000020748	FNDC3B	TRANS	1:213189221-213466453	coding
1	213707370	rs399388079	G/T	ENSOARG00000025610	-	NO	1:213668263-213714898	coding
1	213808164	-	C/T	ENSOARG00000020756	PLD1	NO	1:213745436-214029215	coding
1	214213727	rs412774463	G/A	ENSOARG00000020761	TNIK	TRANS	1:214087639-214487796	coding
1	214545547	rs416356842	C/A	ENSOARG00000020765	SLC2A2	NO	1:214514907-214548769	coding
1	214658622	rs427811114	G/A	ENSOARG00000020768	-	TRANS	1:214636305-214639891	upstream
1	214945017	-	C/T	ENSOARG00000020771	SLC7A14	NO	1:214914707-215020824	coding
1	215086209	rs401707470	C/T	ENSOARG00000000257	SKIL	TRANS	1:215079468-215103090	coding
1	215174264	rs423875712	C/T	ENSOARG00000000320	PRKCI	TRANS	1:215139340-215208204	coding
1	215253536	rs414179061	C/T	ENSOARG00000000418	PHC3	TRANS	1:215239784-215311459	coding
1	215348022	rs415108118	T/C	ENSOARG00000021284	SNORA40	NO	1:215329974-215330100	upstream
1	215546310	rs430363237	G/T	ENSOARG00000000581	LRRC31	TRANS	1:215538932-215567707	coding
1	215584202	rs413023034	G/A	ENSOARG00000000635	LRRIQ4	NO	1:215569551-215585347	coding
1	215633120	rs416303075	G/A	ENSOARG00000000757	MYNN	TRANS	1:215619020-215633124	coding
1	215680634	-	G/A	ENSOARG00000023057	U6	NO	1:215665457-215665559	upstream
1	215817988	-	A/G	ENSOARG00000014756	-	TRANS	1:215817905-215818447	coding
1	216041388	rs418469835	A/G	ENSOARG00000014783	-	NO	1:216030936-216031289	upstream
1	216344884	rs161715440	C/T	ENSOARG00000000899	MECOM	NO	1:216222550-216357376	coding
1	216471142	rs412300845	G/A	ENSOARG00000025612	-	NO	1:216473183-216476208	downstream
1	216671053	rs410904849	T/C	ENSOARG00000000951	-	NO	1:216645393-216662850	upstream
1	216814975	rs405141694	G/A	ENSOARG00000001009	-	NO	1:216801830-216803486	upstream
1	217403460	rs429863961	C/A	ENSOARG00000001069	GOLIM4	TRANS	1:217358248-217440402	coding
1	217555873	rs409670217	C/T	ENSOARG00000001137	-	NO	1:217546133-217572906	coding
1	217589801	rs420964269	A/G	ENSOARG00000001180	-	NO	1:217578838-217579328	upstream
1	217647351	-	T/C	ENSOARG00000001244	SERPINI1	NO	1:217661235-217691116	downstream
1	217978017	rs406303632	C/A	ENSOARG00000001367	-	NO	1:217823759-217987985	coding
1	218026501	rs405854593	A/G	ENSOARG00000001422	SERPINI2	NO	1:217995548-218028814	coding
1	218219851	rs417188361	G/A	ENSOARG00000001491	ZBBX	NO	1:218090049-218209693	upstream
1	219605804	rs420606996	T/C	ENSOARG00000001551	BCHE	NO	1:219547782-219622646	coding
1	219928413	-	A/G	ENSOARG00000025613	-	NO	1:219880971-220206244	coding
1	220385389	rs415180387	C/T	ENSOARG00000001636	SI	NO	1:220311409-220425966	coding
1	220481276	rs420242074	T/C	ENSOARG00000024557	U6	NO	1:220484688-220484786	downstream
1	221464582	rs401330502	G/T	ENSOARG00000001736	-	NO	1:221473296-221473942	downstream
1	221789852	-	A/G	ENSOARG00000001764	-	NO	1:221774181-221774733	upstream
1	221890643	-	G/A	ENSOARG00000014864	-	TRANS	1:221877400-221878572	upstream
1	222357666	-	C/A	ENSOARG00000001795	-	NO	1:222376320-222376867	downstream
1	223202691	rs407258642	C/T	ENSOARG00000023528	-	NO	1:223191443-223191522	upstream
1	223603707	rs399550716	G/A	ENSOARG00000021743	U6	NO	1:223606719-223606816	downstream
1	223909673	rs405997126	C/T	ENSOARG00000001842	OTOL1	NO	1:223922911-223938848	downstream
1	224116772	rs429875598	A/T	ENSOARG00000014890	SPTSSB	NO	1:224110906-224111133	upstream
1	224244841	rs426992852	A/C	ENSOARG00000001883	NMD3	TRANS	1:224205876-224237852	upstream
1	224424466	-	A/G	ENSOARG00000014923	B3GALNT1	NO	1:224423914-224424909	coding
1	224537656	rs422145837	A/G	ENSOARG00000001927	-	TRANS	1:224452520-224546705	coding
1	224869043	rs425448546	G/A	ENSOARG00000014982	ARL14	NO	1:224862951-224863529	upstream
1	224921381	-	T/C	ENSOARG00000025615	-	NO	1:224894006-224954099	coding
1	225070125	-	A/G	ENSOARG00000015013	-	TRANS	1:225078853-225080061	downstream
1	225177789	rs425619861	G/A	ENSOARG00000002110	-	TRANS	1:225127017-225247042	coding
1	225468192	rs193632849	C/T	ENSOARG00000002198	IL12A	NO	1:225475115-225481557	downstream
1	225539281	rs403789314	A/G	ENSOARG00000023441	U6	NO	1:225552187-225552282	downstream
1	225589383	-	A/G	ENSOARG00000002227	SCHIP1	NO	1:225594868-225630154	downstream
1	226281153	rs398829565	T/C	ENSOARG00000002257	IQCJ	NO	1:226281373-226306800	downstream
1	226771992	rs417593840	G/T	ENSOARG00000015103	-	NO	1:226780899-226781873	downstream
1	226900844	rs414691030	T/C	ENSOARG00000002356	RARRES1	TRANS	1:226893623-226934593	coding
1	226935358	rs428826405	A/G	ENSOARG00000023691	5S_rRNA	NO	1:226932248-226932362	upstream
1	226981106	rs407436067	A/G	ENSOARG00000002409	GFM1	TRANS	1:226939196-226987296	coding
1	227051871	-	T/C	ENSOARG00000022272	-	NO	1:227064633-227064715	downstream
1	227115600	rs430229409	T/C	ENSOARG00000002537	RSRC1	TRANS	1:227134339-227490417	downstream
1	227782846	rs401930393	A/G	ENSOARG00000025616	-	NO	1:227771316-227923680	coding
1	227831862	rs417672186	G/A	ENSOARG00000025617	-	NO	1:227807796-227847479	coding
1	228049380	rs414552741	T/C	ENSOARG00000025618	-	NO	1:228040041-228055166	coding
1	228089416	rs408803091	C/T	ENSOARG00000021383	-	NO	1:228075175-228075258	upstream
1	228358337	rs406823539	C/T	ENSOARG00000002703	VEPH1	TRANS	1:228151991-228523896	coding
1	228526255	rs413351277	C/T	ENSOARG00000002811	CCNL1	TRANS	1:228528893-228540824	downstream
1	228879531	rs427266359	G/A	ENSOARG00000002869	-	NO	1:228658684-228866273	upstream
1	229192639	rs422001140	G/T	ENSOARG00000002969	SSR3	TRANS	1:229186339-229198466	coding
1	229362254	rs421658805	A/G	ENSOARG00000003018	KCNAB1	NO	1:229203418-229482770	coding
1	229542336	rs413629191	C/A	ENSOARG00000016053	-	TRANS	1:229525400-229526722	upstream
1	229616574	-	T/C	ENSOARG00000025620	-	TRANS	1:229563882-229741892	coding
1	229744926	rs420530090	C/T	ENSOARG00000003089	-	NO	1:229745946-229761891	downstream
1	229809911	rs55631718	C/A	ENSOARG00000003146	GMPS	TRANS	1:229829093-229873998	downstream
1	229927391	rs410553805	G/A	ENSOARG00000003192	SLC33A1	TRANS	1:229926336-229948260	coding
1	230030291	rs411526730	A/C	ENSOARG00000003230	C3orf33	NO	1:229982942-230010692	upstream
1	230234932	rs418308080	T/C	ENSOARG00000003304	PLCH1	NO	1:230168327-230277153	coding
1	230339209	rs419226735	A/C	ENSOARG00000024152	U6atac	NO	1:230344033-230344158	downstream
1	230537969	rs430668534	A/G	ENSOARG00000021579	SNORA70	NO	1:230541262-230541396	downstream
1	230581424	rs420398679	T/C	ENSOARG00000003370	MME	NO	1:230583122-230690523	downstream
1	231293530	rs425382563	A/G	ENSOARG00000003408	-	TRANS	1:231275450-231276529	upstream
1	231379024	rs415035557	G/A	ENSOARG00000003449	GPR149	NO	1:231368088-231455602	coding
1	231659828	rs410132667	A/G	ENSOARG00000003561	ARHGEF26	TRANS	1:231521228-231661340	coding
1	232515313	-	T/C	ENSOARG00000003614	-	TRANS	1:232510921-232515741	coding
1	233050497	-	C/T	ENSOARG00000015199	P2RY1	NO	1:233042183-233043304	upstream
1	233570423	rs419500031	G/A	ENSOARG00000003701	MBNL1	TRANS	1:233455503-233612497	coding
1	234090076	rs405008864	T/C	ENSOARG00000003740	SUCNR1	NO	1:234108818-234120665	downstream
1	234276062	-	C/A	ENSOARG00000003815	AADAC	NO	1:234266541-234289075	coding
1	234696033	rs403030091	C/A	ENSOARG00000003977	IGSF10	NO	1:234695160-234720751	coding
1	234825910	-	T/C	ENSOARG00000004134	MED12L	TRANS	1:234724666-235047039	coding
1	235106819	-	G/T	ENSOARG00000022157	CLRN1-AS1	NO	1:235089018-235089096	upstream
1	235252179	rs419889303	C/T	ENSOARG00000004273	CLRN1	NO	1:235210034-235254936	coding
1	235315292	rs426825531	G/T	ENSOARG00000004317	MINDY4B	NO	1:235291097-235319185	coding
1	235418072	rs55631707	T/C	ENSOARG00000004352	SIAH2	TRANS	1:235410094-235429513	coding
1	235511245	rs421800555	T/C	ENSOARG00000004407	ERICH6	NO	1:235482628-235529359	coding
1	235607414	rs423444583	C/T	ENSOARG00000004511	EIF2A	TRANS	1:235602581-235641111	coding
1	235644202	rs161717499	G/T	ENSOARG00000004546	-	NO	1:235641706-235643016	upstream
1	235704541	rs413062800	G/A	ENSOARG00000024241	5S_rRNA	NO	1:235700178-235700288	upstream
1	235750837	rs424610372	T/C	ENSOARG00000004604	TSC22D2	TRANS	1:235714439-235757736	coding
1	236233032	rs426858728	T/C	ENSOARG00000004641	-	TRANS	1:236245001-236250588	downstream
1	236267302	rs420758098	A/G	ENSOARG00000004684	RNF13	TRANS	1:236255872-236384391	coding
1	236422603	rs400511239	C/T	ENSOARG00000004727	ANKUB1	NO	1:236401591-236432933	coding
1	236586656	rs401893254	A/C	ENSOARG00000004797	WWTR1	TRANS	1:236521435-236666732	coding
1	236684281	rs412651657	G/A	ENSOARG00000004841	TM4SF4	NO	1:236691318-236719042	downstream
1	236875633	-	C/T	ENSOARG00000004915	TM4SF18	TRANS	1:236887484-236913148	downstream
1	236986882	rs425841408	G/A	ENSOARG00000004970	-	NO	1:236943080-236988212	coding
1	237070498	rs415312841	C/T	ENSOARG00000005112	HPS3	TRANS	1:237051700-237092922	coding
1	237163058	-	C/T	ENSOARG00000005180	HLTF	TRANS	1:237119029-237176583	coding
1	237339972	rs430065346	G/A	ENSOARG00000005274	CPA3	NO	1:237343563-237375474	downstream
1	237413863	rs401176730	G/A	ENSOARG00000005319	CPB1	NO	1:237392618-237431369	coding
1	238289032	rs416714849	A/G	ENSOARG00000022228	SNORA70	NO	1:238269501-238269638	upstream
1	238752777	rs427719578	A/G	ENSOARG00000022907	-	NO	1:238750456-238750544	upstream
1	239715104	-	T/C	ENSOARG00000015417	MAPRE1	TRANS	1:239715048-239715854	coding
1	239969130	rs427263676	A/G	ENSOARG00000005513	PLSCR5	NO	1:239967093-239988217	coding
1	240064053	-	G/A	ENSOARG00000005557	-	TRANS	1:240047714-240066568	coding
1	240098485	rs428233196	G/A	ENSOARG00000015448	-	NO	1:240087445-240088314	upstream
1	240331697	-	C/T	ENSOARG00000005630	PLSCR4	NO	1:240332163-240351917	downstream
1	240447394	rs401152648	T/C	ENSOARG00000005685	PLOD2	TRANS	1:240406829-240525164	coding
1	241653162	rs423018056	G/A	ENSOARG00000025624	-	NO	1:241623779-241646118	upstream
1	243372009	rs410904595	A/G	ENSOARG00000005774	SLC9A9	NO	1:243126228-243781259	coding
1	243944106	-	G/T	ENSOARG00000005817	CHST2	TRANS	1:243944921-243947834	downstream
1	244002111	rs420160904	C/T	ENSOARG00000005871	U2SURP	TRANS	1:244002077-244053758	coding
1	244269749	-	T/C	ENSOARG00000005926	PCOLCE2	NO	1:244192902-244276222	coding
1	244303996	rs405335215	T/G	ENSOARG00000005994	TRPC1	NO	1:244295990-244352919	coding
1	244396662	rs425380509	T/C	ENSOARG00000006047	PLS1	NO	1:244356365-244414301	coding
1	244494879	rs403968724	G/A	ENSOARG00000006089	-	TRANS	1:244498992-244500566	downstream
1	244613806	-	G/A	ENSOARG00000006343	XRN1	TRANS	1:244614170-244724969	downstream
1	244760285	rs404852409	G/A	ENSOARG00000006402	GK5	TRANS	1:244754098-244830826	coding
1	244831235	-	A/G	ENSOARG00000006450	TFDP2	TRANS	1:244826378-245046712	coding
1	245100292	rs421509481	A/G	ENSOARG00000006495	ATP1B3	TRANS	1:245070893-245107490	coding
1	245155764	rs407566355	T/C	ENSOARG00000006535	GRK7	NO	1:245167146-245208236	downstream
1	245290547	-	C/A	ENSOARG00000025625	-	NO	1:245254734-245307064	coding
1	245469441	rs408473367	A/G	ENSOARG00000006643	RASA2	TRANS	1:245372427-245466240	upstream
1	245509958	rs420055666	G/A	ENSOARG00000006680	-	NO	1:245498086-245498564	upstream
1	245564726	-	A/G	ENSOARG00000015487	ZBTB38	TRANS	1:245558610-245562221	upstream
1	245712422	rs413740273	A/T	ENSOARG00000006715	PXYLP1	TRANS	1:245708917-245795592	coding
1	245923408	rs402392392	A/G	ENSOARG00000006783	SPSB4	NO	1:245928191-245928902	downstream
1	246015138	rs411073791	G/A	ENSOARG00000006817	-	TRANS	1:246027740-246057449	downstream
1	246277577	rs420840505	A/G	ENSOARG00000006860	TRIM42	NO	1:246278463-246304837	downstream
1	246811570	rs414661358	A/G	ENSOARG00000006912	CLSTN2	NO	1:246404067-246907167	coding
1	247004988	rs409793856	T/C	ENSOARG00000025627	-	NO	1:247020144-247087789	downstream
1	247377981	rs420448470	G/A	ENSOARG00000022079	U6	NO	1:247367299-247367405	upstream
1	247557784	-	T/C	ENSOARG00000006956	NMNAT3	TRANS	1:247503993-247565353	coding
1	247643312	rs401801089	C/A	ENSOARG00000007026	RBP2	NO	1:247660667-247687648	downstream
1	247750173	rs413360127	G/T	ENSOARG00000007072	-	TRANS	1:247749921-247784149	coding
1	247804001	-	A/G	ENSOARG00000007120	MRPS22	TRANS	1:247782584-247798886	upstream
1	247955688	-	T/C	ENSOARG00000021817	PISRT1	NO	1:247949288-247949393	upstream
1	248275678	rs424805617	A/G	ENSOARG00000007190	-	NO	1:248265072-248266249	upstream
1	248315051	rs421845560	G/A	ENSOARG00000025629	-	NO	1:248315244-248316946	downstream
1	248478013	rs404483913	A/G	ENSOARG00000007245	PIK3CB	TRANS	1:248432255-248557797	coding
1	248730796	rs424008968	T/C	ENSOARG00000007400	ESYT3	NO	1:248690307-248744938	coding
1	248787860	rs416932639	C/A	ENSOARG00000007444	MRAS	TRANS	1:248787167-248823654	coding
1	248856500	rs427896855	A/G	ENSOARG00000007494	NME9	NO	1:248870817-248895348	downstream
1	248942569	rs406574292	C/T	ENSOARG00000007543	ARMC8	TRANS	1:248903314-248979732	coding
1	249049614	rs419361987	T/C	ENSOARG00000007589	DBR1	TRANS	1:249019990-249032194	upstream
1	249128800	-	C/T	ENSOARG00000007672	DZIP1L	NO	1:249111080-249146906	coding
1	249230206	rs428428465	G/A	ENSOARG00000007703	CLDN18	NO	1:249193938-249216316	upstream
1	250216969	rs420358378	T/C	ENSOARG00000024184	U6	NO	1:250232864-250232969	downstream
1	250267492	rs411066490	G/A	ENSOARG00000007765	IL20RB	TRANS	1:250255941-250274418	coding
1	250419629	rs420268556	A/G	ENSOARG00000007798	NCK1	TRANS	1:250302083-250416060	upstream
1	250938294	-	T/C	ENSOARG00000007863	STAG1	TRANS	1:250636550-250968705	coding
1	251074180	rs412620414	G/A	ENSOARG00000007925	PCCB	TRANS	1:250958731-251069283	upstream
1	251146476	-	A/G	ENSOARG00000007980	MSL2	TRANS	1:251124585-251154127	coding
1	251491464	rs398883337	T/C	ENSOARG00000025632	-	NO	1:251419262-251497362	coding
1	251911998	rs422531844	T/C	ENSOARG00000024151	U6	NO	1:251915449-251915552	downstream
1	252287752	rs406215528	A/G	ENSOARG00000008094	EPHB1	NO	1:252149526-252603039	coding
1	252781430	rs411379784	A/G	ENSOARG00000008148	KY	NO	1:252763172-252806777	coding
1	252901316	rs414810861	A/G	ENSOARG00000008193	CEP63	TRANS	1:252829470-252910555	coding
1	253054754	rs414864643	G/A	ENSOARG00000008268	AMOTL2	TRANS	1:253020966-253037910	upstream
1	253168780	-	T/C	ENSOARG00000008308	RYK	TRANS	1:253172088-253258070	downstream
1	253435648	rs159487779	T/C	ENSOARG00000008351	SLCO2A1	NO	1:253435492-253482409	coding
1	253565591	rs426160617	C/T	ENSOARG00000008380	RAB6B	TRANS	1:253571546-253581943	downstream
1	253590200	rs405981386	G/A	ENSOARG00000025634	-	TRANS	1:253580414-253584230	upstream
1	253675557	rs405034551	G/A	ENSOARG00000008456	TF	NO	1:253633735-253672933	upstream
1	253721621	rs406918493	A/G	ENSOARG00000008517	-	TRANS	1:253699876-253733748	coding
1	253827844	-	T/C	ENSOARG00000008582	TOPBP1	TRANS	1:253791777-253865437	coding
1	254014146	rs399774250	T/C	ENSOARG00000008699	BFSP2	NO	1:254001577-254071481	coding
1	254081240	rs421812682	G/T	ENSOARG00000008737	TMEM108	NO	1:254075371-254092415	coding
1	254412757	rs413516019	G/A	ENSOARG00000022912	U6	NO	1:254418432-254418537	downstream
1	254961266	rs407231142	T/C	ENSOARG00000008813	NPHP3	TRANS	1:254936733-254991152	coding
1	254993333	-	G/A	ENSOARG00000008857	UBA5	TRANS	1:254995431-255026713	downstream
1	255104685	-	T/C	ENSOARG00000008905	ACAD11	TRANS	1:255027458-255141792	coding
1	255200725	rs408234988	T/C	ENSOARG00000008995	DNAJC13	TRANS	1:255172444-255307652	coding
1	255377823	rs413469451	G/A	ENSOARG00000009106	ACPP	NO	1:255352734-255409246	coding
1	255958836	rs406020889	A/G	ENSOARG00000009141	-	NO	1:255946958-255949057	upstream
1	256331016	-	G/A	ENSOARG00000009178	-	NO	1:256201090-256442108	coding
1	256495705	rs419254828	A/G	ENSOARG00000009221	MRPL3	TRANS	1:256491695-256548772	coding
1	256655126	rs417455864	G/T	ENSOARG00000009261	NUDT16	TRANS	1:256658861-256660314	downstream
1	256714494	rs420886409	T/C	ENSOARG00000009309	NEK11	NO	1:256671868-256951255	coding
1	256963901	rs400672618	C/T	ENSOARG00000009366	ASTE1	TRANS	1:256953864-256967919	coding
1	257059374	rs413145277	C/G	ENSOARG00000009414	ATP2C1	TRANS	1:256985186-257068039	coding
1	257197808	rs402743216	C/T	ENSOARG00000025636	-	TRANS	1:257214008-257215000	downstream
1	257359484	rs429612146	G/A	ENSOARG00000009480	PSMG1	TRANS	1:257353971-257366455	coding
1	257400499	rs415476393	A/G	ENSOARG00000009615	BRWD1	TRANS	1:257369779-257471383	coding
1	257522707	-	T/A	ENSOARG00000009669	-	TRANS	1:257523678-257529809	downstream
1	257574012	rs159491380	C/T	ENSOARG00000009702	WRB	TRANS	1:257561377-257576204	coding
1	257631364	rs417130641	A/G	ENSOARG00000009744	LCA5L	NO	1:257592122-257617969	upstream
1	257840745	-	C/T	ENSOARG00000009805	-	NO	1:257850625-257852054	downstream
1	257942931	rs411835860	T/C	ENSOARG00000009885	IGSF5	TRANS	1:257937293-257990571	coding
1	258105475	rs401524753	A/C	ENSOARG00000009912	PCP4	NO	1:258083945-258118697	coding
1	258293878	rs414018541	C/A	ENSOARG00000009979	DSCAM	NO	1:258241417-258581681	coding
1	258783522	rs407462190	T/C	ENSOARG00000021219	U6	NO	1:258769876-258769978	upstream
1	258839647	rs419030201	C/T	ENSOARG00000010024	-	NO	1:258831917-258833920	upstream
1	259041486	rs398476009	T/C	ENSOARG00000010055	-	NO	1:258902213-259074624	coding
1	259083296	rs414144792	A/G	ENSOARG00000022603	-	NO	1:259075101-259075209	upstream
1	259422081	rs418997883	A/G	ENSOARG00000010092	-	NO	1:259412647-259416241	upstream
1	259506808	rs426660510	A/G	ENSOARG00000010129	BACE2	NO	1:259446959-259554275	coding
1	259579877	-	T/C	ENSOARG00000010158	-	TRANS	1:259573236-259574544	upstream
1	259710875	rs423505582	G/A	ENSOARG00000010231	MX2	TRANS	1:259688071-259716801	coding
1	259760393	-	C/A	ENSOARG00000010283	MX1	TRANS	1:259737321-259762804	coding
1	259836126	rs409252347	T/C	ENSOARG00000025637	-	NO	1:259817258-259843280	coding
1	260099448	rs401016249	T/C	ENSOARG00000010412	RIPK4	TRANS	1:260079956-260095689	upstream
1	260194931	rs407355728	C/T	ENSOARG00000010468	PRDM15	TRANS	1:260137451-260183799	upstream
1	260216375	rs414582398	A/G	ENSOARG00000010526	C2CD2	TRANS	1:260207041-260266002	coding
1	260438270	rs421759219	A/G	ENSOARG00000010585	UMODL1	NO	1:260397737-260477029	coding
1	260611955	rs417013078	G/A	ENSOARG00000010625	ABCG1	TRANS	1:260557063-260622649	coding
1	260721736	-	C/T	ENSOARG00000010715	TFF1	NO	1:260701229-260705731	upstream
1	260750971	rs409695510	G/T	ENSOARG00000010761	TMPRSS3	NO	1:260732616-260756933	coding
1	260797484	rs421076454	G/A	ENSOARG00000010806	UBASH3A	NO	1:260769711-260809438	coding
1	260845866	rs424316261	C/T	ENSOARG00000010840	RSPH1	NO	1:260831368-260845475	upstream
1	260908105	rs408181591	A/G	ENSOARG00000010882	SLC37A1	TRANS	1:260871530-260943973	coding
1	261165023	rs401451552	G/A	ENSOARG00000010926	WDR4	TRANS	1:261020805-261179345	coding
1	261271234	rs417338923	T/C	ENSOARG00000011069	PKNOX1	TRANS	1:261254223-261277164	coding
1	261414809	rs408183619	A/C	ENSOARG00000011186	-	NO	1:261392454-261394969	upstream
1	261739889	rs420999212	A/G	ENSOARG00000011274	HSF2BP	TRANS	1:261716773-261800562	coding
1	261855786	rs426086407	C/T	ENSOARG00000025638	-	TRANS	1:261789777-261885079	coding
1	261890548	rs418972652	C/T	ENSOARG00000011377	-	TRANS	1:261893432-261897962	downstream
1	261956595	rs423377008	G/A	ENSOARG00000011434	RRP1	TRANS	1:261939691-261953055	upstream
1	262068483	rs402738169	T/C	ENSOARG00000011472	-	TRANS	1:262059568-262061430	upstream
1	262192625	-	T/C	ENSOARG00000011590	-	TRANS	1:262143856-262218473	coding
1	262343186	rs427425780	A/G	ENSOARG00000011773	-	NO	1:262329943-262346302	coding
1	262467723	rs422345787	T/C	ENSOARG00000015803	-	TRANS	1:262464037-262464531	upstream
1	262572721	rs420301018	A/G	ENSOARG00000012044	TSPEAR	NO	1:262550748-262575133	coding
1	262638048	-	T/C	ENSOARG00000012125	-	TRANS	1:262614944-262690265	coding
1	262766374	rs55628289	G/A	ENSOARG00000012247	UBE2G2	TRANS	1:262753549-262777827	coding
1	262824862	rs411674638	G/A	ENSOARG00000012316	PTTG1IP	TRANS	1:262813926-262829382	coding
1	262874618	rs403457970	G/T	ENSOARG00000012367	ITGB2	TRANS	1:262869672-262887497	coding
1	262938591	rs414293283	C/T	ENSOARG00000012403	FAM207A	TRANS	1:262920149-262945951	coding
1	263153610	rs159494649	C/T	ENSOARG00000012452	ADARB1	TRANS	1:263072940-263158651	coding
1	263211270	rs423373207	T/G	ENSOARG00000012504	POFUT2	TRANS	1:263210385-263221313	coding
1	263412317	rs428653189	A/G	ENSOARG00000025643	-	NO	1:263400448-263418759	coding
1	263530616	rs429955018	C/T	ENSOARG00000023578	5S_rRNA	NO	1:263533781-263533896	downstream
1	263736885	rs406344987	G/T	ENSOARG00000012704	PCBP3	NO	1:263704965-263760310	coding
1	263824149	rs401567855	T/C	ENSOARG00000012810	COL6A1	NO	1:263809116-263828452	coding
1	263987408	rs405623772	G/A	ENSOARG00000012950	FTCD	NO	1:263986324-264000997	coding
1	264027742	-	C/T	ENSOARG00000012984	SPATC1L	NO	1:264003325-264021409	upstream
1	264084956	rs421062804	T/C	ENSOARG00000013086	MCM3AP	TRANS	1:264064532-264112757	coding
1	264116348	rs421506469	T/C	ENSOARG00000013135	YBEY	TRANS	1:264114228-264120140	coding
1	264160273	rs410763791	T/C	ENSOARG00000013261	PCNT	TRANS	1:264142260-264248565	coding
1	264426714	rs404029198	C/T	ENSOARG00000013432	S100B	NO	1:264414341-264417467	upstream
1	264481176	rs406976435	T/C	ENSOARG00000013469	PRMT2	TRANS	1:264461791-264486468	coding
1	264604781	-	C/T	ENSOARG00000013511	FBXO25	TRANS	1:264614578-264636019	downstream
1	264932474	-	A/C	ENSOARG00000013570	-	NO	1:264912004-264925680	upstream
1	265054013	rs424601505	T/C	ENSOARG00000013599	RUNX1	TRANS	1:265021070-265120963	coding
1	265242125	rs427016265	C/T	ENSOARG00000025002	-	NO	1:265247541-265247612	downstream
1	266033260	rs402798603	C/T	ENSOARG00000021892	-	NO	1:266049795-266049885	downstream
1	266368593	-	G/A	ENSOARG00000013659	SETD4	TRANS	1:266358056-266384226	coding
1	266506502	rs415914335	A/G	ENSOARG00000013804	CBR3	NO	1:266483666-266492080	upstream
1	266619856	rs412083167	G/T	ENSOARG00000013878	DOPEY2	TRANS	1:266507332-266631255	coding
1	267216794	rs400176634	A/G	ENSOARG00000014127	HLCS	TRANS	1:267077034-267288456	coding
1	267335160	rs417947813	G/A	ENSOARG00000024637	U6	NO	1:267330281-267330387	upstream
1	267374740	-	C/T	ENSOARG00000014266	TTC3	TRANS	1:267373274-267484557	coding
1	267507986	-	C/T	ENSOARG00000014325	DSCR3	TRANS	1:267513499-267537693	downstream
1	267727152	rs400444873	T/G	ENSOARG00000014368	DYRK1A	TRANS	1:267648536-267743350	coding
1	268068154	rs401221399	T/C	ENSOARG00000014410	KCNJ6	NO	1:267852218-268198385	coding
1	268406516	rs401159229	C/A	ENSOARG00000025055	SNORA72	NO	1:268416252-268416383	downstream
1	268448627	rs412490407	T/C	ENSOARG00000024563	U6	NO	1:268451698-268451804	downstream
1	268554678	rs426472125	C/T	ENSOARG00000025646	-	NO	1:268540092-268546361	upstream
1	268758124	rs426506076	G/T	ENSOARG00000014488	ERG	NO	1:268709089-268782327	coding
1	269239262	rs399914428	A/C	ENSOARG00000014532	ETS2	TRANS	1:269209042-269224554	upstream
1	269404239	rs416078500	T/C	ENSOARG00000025647	-	NO	1:269392468-269440315	coding
1	269507105	-	C/T	ENSOARG00000014569	-	TRANS	1:269498999-269592149	coding
1	269632594	rs409103399	T/C	ENSOARG00000014642	-	TRANS	1:269595942-269634456	coding
1	269713563	rs421697825	G/A	ENSOARG00000014718	COL6A6	NO	1:269642394-269765307	coding
1	269982354	rs410385216	C/T	ENSOARG00000014842	COL6A5	NO	1:269854422-270018664	coding
1	270304738	-	G/A	ENSOARG00000014974	CAPN7	TRANS	1:270268473-270319101	coding
1	270478496	rs159504856	C/T	ENSOARG00000015059	METTL6	TRANS	1:270470776-270489695	coding
1	270525647	rs413884175	G/A	ENSOARG00000015123	COLQ	NO	1:270509512-270549944	coding
1	270626382	-	A/G	ENSOARG00000015192	HACL1	TRANS	1:270622584-270666511	coding
1	270703360	-	A/G	ENSOARG00000015230	BTD	TRANS	1:270703332-270724375	coding
1	270772519	rs426507783	C/T	ENSOARG00000015280	ANKRD28	TRANS	1:270750803-270872785	coding
1	271030904	rs404961994	G/T	ENSOARG00000025648	-	NO	1:270928864-271050083	coding
1	271266111	rs416626660	A/G	ENSOARG00000015329	GALNT15	NO	1:271248875-271269770	coding
1	271296398	rs414615495	C/T	ENSOARG00000015361	DPH3	TRANS	1:271311727-271314435	downstream
1	271370830	rs428880763	G/A	ENSOARG00000015395	OXNAD1	TRANS	1:271322684-271358884	upstream
1	271584644	rs413719213	C/T	ENSOARG00000015440	RFTN1	TRANS	1:271377453-271600298	coding
1	271708850	rs429549040	A/G	ENSOARG00000015474	-	NO	1:271695684-271716248	coding
1	271793418	-	G/A	ENSOARG00000015883	-	NO	1:271779815-271780747	upstream
1	272009873	rs422476286	C/T	ENSOARG00000015517	PLCL2	TRANS	1:271959723-272174628	coding
1	272391202	rs399640192	C/T	ENSOARG00000015558	TBC1D5	TRANS	1:272177030-272446539	coding
1	272857852	rs405855478	A/G	ENSOARG00000025649	-	NO	1:272846322-272859046	coding
1	273541762	rs419108158	T/C	ENSOARG00000015604	SATB1	TRANS	1:273521292-273600112	coding
1	274740631	rs430755099	C/A	ENSOARG00000015658	KCNH8	NO	1:274437433-274900449	coding
1	275216136	rs418923836	C/A	ENSOARG00000015695	EFHB	TRANS	1:275206299-275266603	coding
1	275304950	rs416562825	T/C	ENSOARG00000015722	RAB5A	TRANS	1:275278245-275306706	coding
1	275358336	rs424502561	A/G	ENSOARG00000015796	KAT2B	TRANS	1:275377672-275448035	downstream
1	275612930	-	G/A	ENSOARG00000015914	-	NO	1:275609457-275612874	upstream
2	158066	rs430679027	C/T	ENSOARG00000005185	SH3YL1	TRANS	2:129922-171395	coding
2	245135	-	T/C	ENSOARG00000025726	-	NO	2:242905-246216	coding
2	462957	-	T/C	ENSOARG00000025728	-	TRANS	2:389962-534965	coding
2	544617	rs411654880	T/C	ENSOARG00000025731	-	TRANS	2:475258-618945	coding
2	679324	rs415696663	G/A	ENSOARG00000005233	SNTG2	NO	2:623903-703093	coding
2	791465	-	A/C	ENSOARG00000005275	PXDN	NO	2:747567-786165	upstream
2	818485	rs418502873	A/G	ENSOARG00000025732	-	NO	2:810371-894848	coding
2	901838	rs426284001	T/C	ENSOARG00000005304	MYT1L	NO	2:826447-918784	coding
2	945715	rs421271043	A/G	ENSOARG00000025733	-	NO	2:954711-1233648	downstream
2	1482554	rs408893882	A/G	ENSOARG00000005326	-	NO	2:1476611-1477494	upstream
2	1717596	rs423257656	T/C	ENSOARG00000025735	-	TRANS	2:1715164-1771388	coding
2	1774162	rs423152767	C/T	ENSOARG00000005339	TSSC1	TRANS	2:1721900-1788209	coding
2	1815412	rs403106812	A/G	ENSOARG00000005358	TRAPPC12	TRANS	2:1798072-1827348	coding
2	1906939	rs420722231	T/A	ENSOARG00000005410	COLEC11	NO	2:1904862-1923764	coding
2	2070270	-	A/G	ENSOARG00000002911	-	NO	2:2089152-2089982	downstream
2	2157185	rs401861249	T/C	ENSOARG00000005473	GSN	TRANS	2:2156199-2187147	coding
2	2297946	rs424638216	A/G	ENSOARG00000005498	RAB14	TRANS	2:2285572-2296785	upstream
2	2383174	rs415377236	T/C	ENSOARG00000005550	-	NO	2:2398313-2404519	downstream
2	2475632	rs419793953	T/C	ENSOARG00000005582	C5	TRANS	2:2450213-2539826	coding
2	2574507	rs427496962	A/G	ENSOARG00000005613	TRAF1	TRANS	2:2563277-2584501	coding
2	2623066	rs420694393	C/T	ENSOARG00000005631	PHF19	TRANS	2:2621506-2639926	coding
2	2650054	rs427200476	A/G	ENSOARG00000005644	-	TRANS	2:2646508-2661669	coding
2	2724440	-	C/G	ENSOARG00000005690	FBXW2	TRANS	2:2693449-2722938	upstream
2	2765814	rs426106413	C/A	ENSOARG00000005705	MEGF9	TRANS	2:2775352-2853981	downstream
2	2999069	-	T/C	ENSOARG00000005733	CDK5RAP2	TRANS	2:2884346-3042528	coding
2	4252497	rs418315181	C/T	ENSOARG00000005756	BRINP1	NO	2:4115880-4262567	coding
2	4309913	rs403011929	A/G	ENSOARG00000025736	-	NO	2:4321229-4325054	downstream
2	4456589	rs417828239	A/C	ENSOARG00000025737	-	NO	2:4441213-4448215	upstream
2	5711505	rs428700754	G/A	ENSOARG00000022158	-	NO	2:5727486-5727599	downstream
2	5859310	-	A/C	ENSOARG00000005792	TLR4	TRANS	2:5857967-5868004	coding
2	5986185	rs425321885	G/A	ENSOARG00000005805	-	NO	2:6000015-6001379	downstream
2	7075387	rs425599045	T/C	ENSOARG00000005833	ASTN2	NO	2:6362848-7254006	coding
2	7347673	rs398770769	T/C	ENSOARG00000005888	PAPPA	NO	2:7284741-7509631	coding
2	7973431	rs407517656	G/A	ENSOARG00000003649	-	TRANS	2:7992787-7993734	downstream
2	8074050	rs408415102	G/T	ENSOARG00000022471	U6	NO	2:8065258-8065363	upstream
2	8531299	rs422375566	G/A	ENSOARG00000005910	-	NO	2:8512826-8514328	upstream
2	8668595	rs406971232	G/A	ENSOARG00000005941	TNC	NO	2:8640017-8711203	coding
2	8942592	rs424110313	T/C	ENSOARG00000005972	TNFSF15	NO	2:8934595-8954674	coding
2	9109868	-	C/A	ENSOARG00000005984	TMEM268	TRANS	2:9093851-9116084	coding
2	9338571	-	T/G	ENSOARG00000006030	AKNA	TRANS	2:9311734-9352831	coding
2	9369266	rs415274460	A/G	ENSOARG00000006050	-	NO	2:9355803-9359076	upstream
2	9490117	rs416783144	A/G	ENSOARG00000006078	COL27A1	NO	2:9374621-9516130	coding
2	9581760	rs429690970	G/A	ENSOARG00000006114	KIF12	NO	2:9574239-9581545	upstream
2	9622724	rs160200839	T/C	ENSOARG00000006161	ZNF618	NO	2:9621733-9707921	coding
2	10152821	rs401126471	C/T	ENSOARG00000006197	RGS3	TRANS	2:10082703-10235603	coding
2	10244038	rs426624493	G/T	ENSOARG00000006237	C9orf43	NO	2:10238398-10251112	coding
2	10268681	-	C/G	ENSOARG00000006271	ALAD	TRANS	2:10262221-10269457	coding
2	10305296	-	C/T	ENSOARG00000006287	BSPRY	TRANS	2:10282879-10310995	coding
2	10360499	rs415960846	G/A	ENSOARG00000006300	WDR31	TRANS	2:10332512-10346064	upstream
2	10398517	-	A/G	ENSOARG00000006319	PRPF4	TRANS	2:10379296-10398584	coding
2	10448019	rs427172969	A/G	ENSOARG00000006375	FKBP15	TRANS	2:10448692-10512848	downstream
2	10537097	rs402028992	A/G	ENSOARG00000006395	SLC31A2	TRANS	2:10513760-10517310	upstream
2	10589074	-	G/A	ENSOARG00000006404	ZFP37	NO	2:10594279-10608672	downstream
2	10649928	rs417399759	A/G	ENSOARG00000006419	-	NO	2:10653132-10656536	downstream
2	10967299	rs401262789	C/A	ENSOARG00000006478	KIAA1958	TRANS	2:10775009-11015149	coding
2	11158885	-	G/T	ENSOARG00000006519	HSDL2	TRANS	2:11084157-11143147	upstream
2	11231159	rs413426685	G/A	ENSOARG00000006543	PTBP3	TRANS	2:11166668-11252385	coding
2	11400715	rs430339108	G/A	ENSOARG00000006568	SUSD1	TRANS	2:11289593-11425449	coding
2	11555842	rs423867976	T/G	ENSOARG00000006584	UGCG	TRANS	2:11562561-11599139	downstream
2	11612809	rs406989965	C/T	ENSOARG00000022478	-	NO	2:11627580-11627636	downstream
2	11697656	rs404910580	C/T	ENSOARG00000006623	C9orf84	NO	2:11698407-11789433	downstream
2	11834382	rs408267679	G/T	ENSOARG00000006649	-	TRANS	2:11807187-11827957	upstream
2	11878315	rs399737901	G/T	ENSOARG00000006659	PTGR1	TRANS	2:11875832-11906447	coding
2	12029378	-	A/C	ENSOARG00000006712	KIAA0368	TRANS	2:11968966-12068995	coding
2	12083349	rs412822960	A/G	ENSOARG00000006738	OR2K2	NO	2:12081903-12083663	coding
2	12206258	rs408772070	T/C	ENSOARG00000023709	-	NO	2:12195562-12195636	upstream
2	12330936	rs406573946	A/C	ENSOARG00000006760	LPAR1	TRANS	2:12325968-12488187	coding
2	12597644	rs419714328	C/T	ENSOARG00000006778	MUSK	NO	2:12560111-12651914	coding
2	12737462	rs429654681	G/T	ENSOARG00000006857	SVEP1	NO	2:12730845-12930533	coding
2	13010406	rs422832358	T/G	ENSOARG00000006916	TXN	TRANS	2:13016557-13028295	downstream
2	13088159	-	C/A	ENSOARG00000006931	C9orf152	TRANS	2:13083166-13090433	coding
2	13507694	rs422052364	C/T	ENSOARG00000006946	-	NO	2:13115138-13629521	coding
2	13794213	rs399553709	T/C	ENSOARG00000006968	PTPN3	TRANS	2:13790622-13898273	coding
2	13961812	rs429973921	A/G	ENSOARG00000023905	-	NO	2:13960323-13960407	upstream
2	14080986	rs409108583	A/G	ENSOARG00000007009	EPB41L4B	TRANS	2:13993990-14101668	coding
2	14126962	rs409794125	G/A	ENSOARG00000007036	FRRS1L	NO	2:14111667-14132972	coding
2	14204742	rs418735580	C/T	ENSOARG00000007057	TMEM245	TRANS	2:14145883-14219671	coding
2	14236880	-	A/G	ENSOARG00000007076	CTNNAL1	TRANS	2:14236718-14281776	coding
2	14312507	-	G/T	ENSOARG00000007124	ELP1	TRANS	2:14295029-14350764	coding
2	14359717	rs416248869	C/T	ENSOARG00000003016	ACTL7B	NO	2:14357744-14358997	upstream
2	15141339	rs404505638	G/A	ENSOARG00000025018	U6	NO	2:15131008-15131114	upstream
2	15259730	rs408929252	G/A	ENSOARG00000022529	5S_rRNA	NO	2:15243113-15243228	upstream
2	15281005	rs409961853	T/C	ENSOARG00000025741	-	NO	2:15284096-15331135	downstream
2	15424986	rs422553369	T/C	ENSOARG00000025742	-	NO	2:15442020-15451077	downstream
2	15581003	rs398316568	A/G	ENSOARG00000025743	-	NO	2:15532406-15580456	upstream
2	15629016	rs417157482	T/C	ENSOARG00000007169	KLF4	TRANS	2:15622345-15625917	upstream
2	15741288	rs404192324	A/G	ENSOARG00000007188	RAD23B	TRANS	2:15747740-15772752	downstream
2	16125371	rs424384677	C/T	ENSOARG00000007213	ZNF462	TRANS	2:16040364-16134232	coding
2	16374818	rs425143706	G/A	ENSOARG00000007231	-	NO	2:16383489-16384816	downstream
2	16722933	-	G/A	ENSOARG00000007239	-	NO	2:16715714-16719659	upstream
2	17215166	rs403755950	G/A	ENSOARG00000021908	U6	NO	2:17230943-17231047	downstream
2	17336333	-	C/T	ENSOARG00000003039	TAL2	NO	2:17349545-17349859	downstream
2	17482057	rs400529121	C/T	ENSOARG00000007283	FSD1L	NO	2:17448923-17496426	coding
2	17599102	rs400043964	G/A	ENSOARG00000007301	SLC44A1	TRANS	2:17572929-17681142	coding
2	18144333	-	A/G	ENSOARG00000007344	ABCA1	TRANS	2:18039778-18168466	coding
2	18368242	-	C/T	ENSOARG00000003137	OR13C3	NO	2:18371736-18372764	downstream
2	18649148	rs426708291	G/A	ENSOARG00000003218	-	NO	2:18642391-18642702	upstream
2	18723310	rs399785807	T/C	ENSOARG00000003255	-	NO	2:18734547-18736649	downstream
2	18878677	rs427355499	G/A	ENSOARG00000007399	SMC2	TRANS	2:18870300-18918858	coding
2	20133021	-	C/A	ENSOARG00000007417	CYLC2	NO	2:20135042-20162654	downstream
2	20690263	rs405864010	A/G	ENSOARG00000003281	-	NO	2:20703057-20703518	downstream
2	21459378	rs418369460	G/A	ENSOARG00000007440	GRIN3A	NO	2:21252157-21459411	coding
2	21536566	-	C/T	ENSOARG00000007511	ALDOB	TRANS	2:21476904-21623190	coding
2	21825858	rs422111691	C/T	ENSOARG00000007570	PLPPR1	NO	2:21730193-21873691	coding
2	22452363	rs400635354	T/C	ENSOARG00000007598	-	NO	2:22448254-22576544	coding
2	22630114	rs411898741	G/A	ENSOARG00000007628	-	NO	2:22623391-22636457	coding
2	22728405	-	T/C	ENSOARG00000007645	-	TRANS	2:22693172-22728678	coding
2	22988626	rs410578920	A/G	ENSOARG00000025745	-	NO	2:23006423-23007827	downstream
2	23155150	rs406966547	G/A	ENSOARG00000007673	SPIN1	TRANS	2:23103456-23150511	upstream
2	23643906	rs419596024	A/G	ENSOARG00000007690	S1PR3	NO	2:23653982-23655267	downstream
2	23805106	rs413071255	C/T	ENSOARG00000007698	SHC3	NO	2:23666899-23794698	upstream
2	24005033	rs398848166	A/C	ENSOARG00000007741	SECISBP2	TRANS	2:23994543-24034244	coding
2	24049424	-	T/C	ENSOARG00000007771	SEMA4D	TRANS	2:24034895-24080618	coding
2	24277290	-	T/C	ENSOARG00000007786	GADD45G	TRANS	2:24276167-24277452	coding
2	24646366	rs417558474	T/C	ENSOARG00000007799	-	NO	2:24635615-24637623	upstream
2	25298543	rs422896033	C/T	ENSOARG00000025749	-	NO	2:25258013-25350946	coding
2	25481746	rs409303756	G/T	ENSOARG00000003312	DIRAS2	NO	2:25483476-25484075	downstream
2	25765503	rs409785367	C/T	ENSOARG00000007814	SYK	TRANS	2:25701083-25759453	upstream
2	25939009	rs419981166	G/T	ENSOARG00000025750	-	NO	2:25906985-25927725	upstream
2	26152087	rs423660165	C/A	ENSOARG00000007832	AUH	TRANS	2:26058085-26228016	coding
2	26263538	rs429349954	G/A	ENSOARG00000022445	-	NO	2:26267416-26267507	downstream
2	26315932	rs430202653	G/A	ENSOARG00000003352	NFIL3	TRANS	2:26301791-26303179	upstream
2	26664802	rs415167296	T/C	ENSOARG00000007850	ROR2	NO	2:26611152-26666181	coding
2	26932618	rs422588241	A/G	ENSOARG00000007870	SPTLC1	TRANS	2:26931597-26996794	coding
2	27144318	rs423959109	C/T	ENSOARG00000007899	-	NO	2:27063525-27142851	upstream
2	27209958	rs409288441	A/C	ENSOARG00000025751	-	NO	2:27154702-27308031	coding
2	27311358	rs403735193	G/A	ENSOARG00000022530	oar-let-7d	NO	2:27312334-27312420	downstream
2	27341847	-	C/T	ENSOARG00000007956	-	NO	2:27329809-27347603	coding
2	27493960	rs404531818	G/T	ENSOARG00000007997	BARX1	NO	2:27508584-27509676	downstream
2	27629998	rs411439537	C/T	ENSOARG00000003384	-	NO	2:27614154-27614468	upstream
2	27790284	-	G/C	ENSOARG00000008012	PHF2	TRANS	2:27766184-27805103	coding
2	27854385	rs404220453	T/G	ENSOARG00000008029	-	TRANS	2:27852383-27986883	coding
2	27990455	-	G/A	ENSOARG00000008048	FAM120A	TRANS	2:27868788-27984939	upstream
2	28165366	rs407775256	A/G	ENSOARG00000008084	WNK2	TRANS	2:28059615-28213657	coding
2	28252533	rs414282578	C/T	ENSOARG00000008116	NINJ1	NO	2:28253520-28262966	downstream
2	28278008	-	C/T	ENSOARG00000021581	SNORA27	NO	2:28278553-28278679	downstream
2	28312449	-	T/A	ENSOARG00000008136	SUSD3	TRANS	2:28308571-28332142	coding
2	28381749	-	T/C	ENSOARG00000008161	FGD3	TRANS	2:28349591-28390839	coding
2	28494038	-	A/G	ENSOARG00000008190	BICD2	TRANS	2:28479800-28500053	coding
2	28627130	rs407305546	G/A	ENSOARG00000008233	ECM2	NO	2:28621797-28649595	coding
2	28663373	rs422638951	A/G	ENSOARG00000008217	CENPP	TRANS	2:28574568-28810479	coding
2	28812339	-	G/A	ENSOARG00000008299	NOL8	TRANS	2:28811722-28839691	coding
2	28939739	-	A/G	ENSOARG00000008348	-	TRANS	2:28934220-28961667	coding
2	29002361	rs412293624	T/C	ENSOARG00000025752	-	NO	2:28989172-29003649	coding
2	29052799	rs419187408	G/A	ENSOARG00000008373	-	NO	2:29066394-29076318	downstream
2	29230727	-	G/A	ENSOARG00000022679	U6	NO	2:29219495-29219601	upstream
2	29301606	-	T/C	ENSOARG00000008402	ZNF782	NO	2:29232074-29301227	upstream
2	29338389	rs424850304	C/T	ENSOARG00000008415	AAED1	TRANS	2:29336823-29350494	coding
2	29489753	rs426220077	A/C	ENSOARG00000008440	CDC14B	TRANS	2:29482394-29533559	coding
2	29550469	rs414577746	A/G	ENSOARG00000008461	HABP4	TRANS	2:29548382-29583947	coding
2	29634330	rs415838306	T/C	ENSOARG00000008474	ZNF367	TRANS	2:29632569-29655487	coding
2	29717625	rs406031886	T/C	ENSOARG00000008491	-	TRANS	2:29669631-29718984	coding
2	29767246	rs417234533	T/G	ENSOARG00000008514	HSD17B3	NO	2:29735529-29785885	coding
2	29861051	-	G/A	ENSOARG00000025753	-	NO	2:29879434-29893011	downstream
2	30051860	rs161902751	T/C	ENSOARG00000008546	-	TRANS	2:30048913-30222543	coding
2	30463448	rs419532106	T/C	ENSOARG00000003413	SNRPD1	NO	2:30443833-30444234	upstream
2	30638836	rs420812602	A/G	ENSOARG00000008578	PTCH1	TRANS	2:30619565-30685050	coding
2	30698479	rs399312024	A/G	ENSOARG00000008593	-	NO	2:30717996-30718921	downstream
2	31104140	-	G/A	ENSOARG00000008608	FANCC	TRANS	2:30912297-31124598	coding
2	31144311	rs429310473	A/G	ENSOARG00000008621	-	TRANS	2:31141125-31163045	coding
2	31362675	rs420418641	T/G	ENSOARG00000008634	-	NO	2:31239795-31476634	coding
2	31641648	rs425696339	G/A	ENSOARG00000008650	FBP1	TRANS	2:31653188-31684127	downstream
2	31712060	rs411925199	T/G	ENSOARG00000008668	FBP2	NO	2:31709019-31765595	coding
2	31789640	-	A/T	ENSOARG00000008683	CTSL	TRANS	2:31785406-31790389	coding
2	31854280	rs425820158	T/C	ENSOARG00000008706	DAPK1	TRANS	2:31865552-31962542	downstream
2	32601136	-	T/G	ENSOARG00000023484	SNORA70	NO	2:32610035-32610137	downstream
2	33041640	-	T/C	ENSOARG00000025756	-	NO	2:33019438-33028116	upstream
2	33332770	rs414209178	T/G	ENSOARG00000008732	ZCCHC6	TRANS	2:33302258-33357865	coding
2	33424102	rs425285763	C/T	ENSOARG00000008773	-	NO	2:33423904-33430096	coding
2	33573804	rs405260758	A/G	ENSOARG00000008790	GOLM1	TRANS	2:33520999-33567695	upstream
2	33675235	-	T/C	ENSOARG00000008815	NAA35	TRANS	2:33574880-33667776	upstream
2	33959555	rs418467997	A/C	ENSOARG00000008849	AGTPBP1	TRANS	2:33798417-33958935	upstream
2	34556260	rs426152574	G/A	ENSOARG00000008891	NTRK2	NO	2:34458435-34849405	coding
2	35215356	-	G/A	ENSOARG00000008920	SLC28A3	TRANS	2:35215387-35280204	downstream
2	35564869	rs411989730	A/C	ENSOARG00000022704	-	NO	2:35555218-35555326	upstream
2	35688408	rs424405556	G/A	ENSOARG00000008971	KIF27	NO	2:35599137-35686057	upstream
2	35745263	rs418414818	C/T	ENSOARG00000008990	GKAP1	TRANS	2:35719741-35796777	coding
2	35845092	rs415597166	G/A	ENSOARG00000009010	UBQLN1	TRANS	2:35845653-35897664	downstream
2	36199379	rs421940720	G/T	ENSOARG00000009045	FRMD3	TRANS	2:36000382-36343285	coding
2	36447343	-	T/C	ENSOARG00000009073	RASEF	TRANS	2:36457589-36541804	downstream
2	36544130	rs413413397	C/T	ENSOARG00000022277	-	NO	2:36542125-36542200	upstream
2	36644729	rs160179324	A/G	ENSOARG00000009107	CCL21	NO	2:36644216-36644897	coding
2	36715952	-	C/T	ENSOARG00000009180	SIGMAR1	TRANS	2:36710152-36712118	upstream
2	36763273	rs420679045	G/A	ENSOARG00000009228	CNTFR	TRANS	2:36778009-36795204	downstream
2	36871168	rs399038494	C/T	ENSOARG00000009251	DNAI1	TRANS	2:36819526-36890350	coding
2	36934577	rs414315768	C/T	ENSOARG00000009268	FAM219A	TRANS	2:36941754-36948396	downstream
2	36971592	rs161901208	A/G	ENSOARG00000009296	NUDT2	TRANS	2:36981250-36983841	downstream
2	37039725	-	T/C	ENSOARG00000009318	KIF24	NO	2:37013059-37060214	coding
2	37164388	rs425501938	T/C	ENSOARG00000025757	-	TRANS	2:37175369-37176100	downstream
2	37214003	rs419513633	A/G	ENSOARG00000009345	UBE2R2	TRANS	2:37171130-37467695	coding
2	37345913	-	A/G	ENSOARG00000009390	UBAP2	TRANS	2:37283935-37365930	coding
2	37506606	rs421597132	T/C	ENSOARG00000009442	AQP3	TRANS	2:37506644-37509016	downstream
2	37545642	-	G/A	ENSOARG00000009458	-	NO	2:37548787-37564903	downstream
2	37618402	rs405284919	C/T	ENSOARG00000009478	NFX1	TRANS	2:37577433-37641053	coding
2	37660247	rs416515932	A/G	ENSOARG00000009506	-	NO	2:37652109-37664989	coding
2	37702306	-	A/G	ENSOARG00000009532	SPINK4	NO	2:37684046-37691399	upstream
2	37782934	rs414164169	C/T	ENSOARG00000009544	B4GALT1	TRANS	2:37778590-37828742	coding
2	37926248	rs417929121	A/G	ENSOARG00000009598	APTX	TRANS	2:37928370-37938764	downstream
2	37991496	rs429194275	G/T	ENSOARG00000008106	-	NO	2:37989553-37989924	upstream
2	38050036	rs408065656	G/A	ENSOARG00000009659	EPHX2	TRANS	2:38027432-38105222	coding
2	38134680	rs55628459	A/G	ENSOARG00000009676	CHRNA2	NO	2:38119890-38136207	coding
2	38155780	rs418341219	G/A	ENSOARG00000009699	PTK2B	TRANS	2:38138568-38209445	coding
2	38334113	rs407477605	A/C	ENSOARG00000009739	STMN4	NO	2:38338214-38361732	downstream
2	38602691	rs411084142	C/T	ENSOARG00000025758	-	NO	2:38574271-38592405	upstream
2	38744795	rs160174579	C/T	ENSOARG00000009752	ADRA1A	NO	2:38638174-38749450	coding
2	38880306	-	C/T	ENSOARG00000009770	DPYSL2	TRANS	2:38834882-38953654	coding
2	38962682	rs405451087	G/A	ENSOARG00000008139	PNMA2	NO	2:38957995-38959086	upstream
2	39104319	-	A/C	ENSOARG00000009802	PPP2R2A	NO	2:39087769-39171020	coding
2	39327845	rs429599144	A/G	ENSOARG00000023129	U6	NO	2:39346271-39346371	downstream
2	39432577	rs409005297	G/A	ENSOARG00000009825	EBF2	NO	2:39359951-39576052	coding
2	39586061	rs421614017	A/C	ENSOARG00000024350	-	NO	2:39568560-39568639	upstream
2	39926412	rs423912079	G/A	ENSOARG00000009874	KCTD9	TRANS	2:39911707-39993378	coding
2	40076474	rs427114602	A/G	ENSOARG00000009918	DOCK5	TRANS	2:40019810-40218220	coding
2	40350901	rs425901503	G/C	ENSOARG00000008168	-	NO	2:40343597-40344010	upstream
2	40468426	rs416160756	A/G	ENSOARG00000024215	5S_rRNA	NO	2:40479408-40479542	downstream
2	40517111	-	G/A	ENSOARG00000009942	NEFL	NO	2:40522108-40525845	downstream
2	40753889	rs409975153	A/C	ENSOARG00000024561	U6	NO	2:40751515-40751614	upstream
2	41064340	rs422608962	C/T	ENSOARG00000009977	ADAM7	NO	2:41012453-41069859	coding
2	41177090	-	A/C	ENSOARG00000010026	ADAM28	TRANS	2:41142540-41220272	coding
2	41567516	rs413681200	A/G	ENSOARG00000025760	-	NO	2:41291744-41586982	coding
2	41726358	rs428435404	G/A	ENSOARG00000010042	STC1	TRANS	2:41704775-41716665	upstream
2	41851792	rs427406757	A/G	ENSOARG00000010059	NKX2-6	NO	2:41867521-41871815	downstream
2	42030189	-	A/G	ENSOARG00000010083	SLC25A37	TRANS	2:41982595-42028124	upstream
2	42153984	rs419390825	C/A	ENSOARG00000010103	ENTPD4	TRANS	2:42123916-42150104	upstream
2	42199949	rs405780430	A/G	ENSOARG00000024656	SNORA2	NO	2:42215580-42215715	downstream
2	42253856	rs407567009	A/C	ENSOARG00000010126	LOXL2	NO	2:42203021-42284399	coding
2	42312186	rs160171862	T/C	ENSOARG00000010161	CHMP7	TRANS	2:42311119-42323094	coding
2	42385504	rs411279241	T/C	ENSOARG00000010174	RHOBTB2	TRANS	2:42372899-42384807	upstream
2	42452103	-	T/C	ENSOARG00000010191	PEBP4	TRANS	2:42401343-42668040	coding
2	42668778	rs399199427	T/C	ENSOARG00000010199	EGR3	TRANS	2:42687817-42689728	downstream
2	42753420	rs401629762	G/A	ENSOARG00000010212	BIN3	NO	2:42740383-42763073	coding
2	42783841	-	A/G	ENSOARG00000010250	-	TRANS	2:42781397-42786498	coding
2	42827556	rs428544342	A/G	ENSOARG00000010280	SORBS3	TRANS	2:42809896-42841037	coding
2	42928648	-	C/A	ENSOARG00000010306	PPP3CC	NO	2:42851508-42934237	coding
2	43109801	rs160169790	C/T	ENSOARG00000010372	-	TRANS	2:43106214-43114254	coding
2	43145064	-	G/A	ENSOARG00000010384	PHYHIP	NO	2:43127721-43138657	upstream
2	43224378	-	A/G	ENSOARG00000010474	HR	TRANS	2:43221081-43236470	coding
2	43251522	-	T/C	ENSOARG00000010513	FAM160B2	TRANS	2:43249085-43259846	coding
2	43292614	-	T/C	ENSOARG00000010536	DMTN	NO	2:43271153-43295279	coding
2	43340923	rs412326257	A/T	ENSOARG00000010600	XPO7	TRANS	2:43338084-43372174	coding
2	43439988	rs409336893	C/T	ENSOARG00000010631	-	TRANS	2:43434807-43439742	upstream
2	43535923	-	C/T	ENSOARG00000010642	GFRA2	NO	2:43555323-43658786	downstream
2	44103905	rs407988165	G/A	ENSOARG00000025762	-	NO	2:44084350-44092269	upstream
2	44822496	-	A/C	ENSOARG00000023312	U6	NO	2:44837319-44837425	downstream
2	45305834	rs422215387	T/C	ENSOARG00000010671	LZTS1	NO	2:45294565-45301555	upstream
2	45397988	rs398778161	C/T	ENSOARG00000010699	SLC18A1	NO	2:45387811-45431760	coding
2	45500785	rs425395352	G/A	ENSOARG00000021339	U4	NO	2:45515913-45515995	downstream
2	45675893	-	G/A	ENSOARG00000010719	LPL	TRANS	2:45652122-45675906	coding
2	45959888	rs417627402	C/A	ENSOARG00000025763	-	NO	2:45941924-45954522	upstream
2	46598180	rs426723935	G/T	ENSOARG00000010762	-	NO	2:46524106-46762747	coding
2	47051258	-	C/T	ENSOARG00000010804	-	TRANS	2:47029306-47037666	upstream
2	47214549	-	T/C	ENSOARG00000010846	-	NO	2:47188840-47204625	upstream
2	47303386	rs402455666	C/T	ENSOARG00000010868	-	TRANS	2:47260425-47305577	coding
2	47350914	-	G/T	ENSOARG00000010887	INVS	TRANS	2:47307132-47519476	coding
2	47450537	rs417870032	T/C	ENSOARG00000010908	ERP44	TRANS	2:47441032-47528922	coding
2	47562632	-	T/G	ENSOARG00000010919	STX17	TRANS	2:47545229-47599680	coding
2	48053161	rs421440780	A/G	ENSOARG00000008196	-	TRANS	2:48037121-48038947	upstream
2	48147405	rs410966649	A/G	ENSOARG00000022528	-	NO	2:48159943-48160066	downstream
2	48304615	-	C/T	ENSOARG00000010960	ALG2	TRANS	2:48313731-48317508	downstream
2	48423496	-	A/G	ENSOARG00000010971	TGFBR1	TRANS	2:48391016-48456740	coding
2	48501546	rs409266871	A/C	ENSOARG00000010998	COL15A1	NO	2:48487007-48588324	coding
2	48670291	-	C/T	ENSOARG00000011045	GALNT12	NO	2:48672293-48694109	downstream
2	48762835	rs429958952	C/T	ENSOARG00000011062	ANKS6	NO	2:48720499-48769238	coding
2	49009193	rs408724914	T/G	ENSOARG00000011082	GABBR2	NO	2:48929785-49175240	coding
2	49220327	rs420691669	C/T	ENSOARG00000011100	TBC1D2	TRANS	2:49199068-49241910	coding
2	49343576	rs422296454	C/T	ENSOARG00000011144	NANS	TRANS	2:49346945-49362778	downstream
2	49461626	-	G/A	ENSOARG00000011180	TRMO	TRANS	2:49454720-49468866	coding
2	49484087	rs402096594	G/A	ENSOARG00000011193	FOXE1	NO	2:49497396-49499491	downstream
2	49505669	rs413525772	A/C	ENSOARG00000025765	-	NO	2:49498792-49506319	coding
2	49646230	rs160163513	T/G	ENSOARG00000011207	XPA	TRANS	2:49636810-49665054	coding
2	49684622	rs410577537	T/C	ENSOARG00000011233	NCBP1	TRANS	2:49666387-49704272	coding
2	49714445	-	T/C	ENSOARG00000011255	TSTD2	TRANS	2:49709826-49733003	coding
2	49745906	-	A/G	ENSOARG00000011271	TMOD1	NO	2:49732938-49799978	coding
2	49837156	-	C/G	ENSOARG00000011287	TDRD7	TRANS	2:49830043-49905937	coding
2	49993837	rs399311144	T/G	ENSOARG00000011317	CCDC180	NO	2:49955240-50073317	coding
2	50389489	rs416946710	G/A	ENSOARG00000025766	-	TRANS	2:50388292-50508316	coding
2	50500110	rs407041856	G/T	ENSOARG00000011346	-	TRANS	2:50415919-50550907	coding
2	50573828	-	G/A	ENSOARG00000008225	-	NO	2:50577340-50578233	downstream
2	50649486	-	C/T	ENSOARG00000011374	-	NO	2:50655785-50662929	downstream
2	50676018	-	T/C	ENSOARG00000011386	EXOSC3	TRANS	2:50676008-50680625	coding
2	50729007	rs429542396	G/C	ENSOARG00000011417	FRMPD1	NO	2:50698208-50857152	coding
2	50885187	-	C/A	ENSOARG00000011430	-	TRANS	2:50866190-50869311	upstream
2	50922397	-	A/G	ENSOARG00000011447	FBXO10	TRANS	2:50886953-50925801	coding
2	50949347	rs418923918	G/A	ENSOARG00000011465	POLR1E	TRANS	2:50935845-50952276	coding
2	51012330	rs402160957	A/G	ENSOARG00000011482	GRHPR	TRANS	2:50998072-51009377	upstream
2	51218791	-	A/G	ENSOARG00000011504	ZCCHC7	TRANS	2:51076086-51317595	coding
2	51384849	rs427402335	T/C	ENSOARG00000011518	PAX5	NO	2:51364762-51543395	coding
2	51898098	rs416951623	A/G	ENSOARG00000011563	RNF38	TRANS	2:51891433-51948694	coding
2	51986915	rs419504162	A/G	ENSOARG00000023261	SNORA70	NO	2:51993580-51993714	downstream
2	52050037	rs160160488	T/C	ENSOARG00000011612	CLTA	TRANS	2:52048202-52065307	coding
2	52090464	-	G/A	ENSOARG00000008260	CCIN	NO	2:52087650-52089416	upstream
2	52177597	rs411025267	T/C	ENSOARG00000011660	RECK	NO	2:52128947-52210749	coding
2	52218919	rs429589105	G/A	ENSOARG00000023699	U6atac	NO	2:52216492-52216617	upstream
2	52254402	rs407991055	A/C	ENSOARG00000011681	-	TRANS	2:52253334-52275573	coding
2	52416279	-	C/T	ENSOARG00000011720	FAM221B	NO	2:52411021-52417200	coding
2	52620108	-	T/C	ENSOARG00000012003	RUSC2	TRANS	2:52619243-52632387	coding
2	52714676	rs410219174	G/A	ENSOARG00000012027	-	TRANS	2:52695717-52765806	coding
2	52983842	-	T/C	ENSOARG00000012072	UNC13B	TRANS	2:52817902-53036532	coding
2	53043790	rs402596963	G/C	ENSOARG00000012121	FAM214B	TRANS	2:53056098-53059144	downstream
2	53108836	rs418291356	G/A	ENSOARG00000012217	C9orf131	NO	2:53101804-53109282	coding
2	53157157	rs424870858	A/G	ENSOARG00000022166	U6	NO	2:53153059-53153165	upstream
2	53251643	rs403968004	T/C	ENSOARG00000012257	-	NO	2:53232183-53238068	upstream
2	54528084	-	T/C	ENSOARG00000012277	-	NO	2:54512991-54519171	upstream
2	54801135	rs413473149	T/G	ENSOARG00000012299	TLE1	TRANS	2:54714923-54804797	coding
2	55205668	-	A/G	ENSOARG00000025767	-	TRANS	2:55161531-55217512	coding
2	55548084	rs403120738	A/G	ENSOARG00000008344	-	TRANS	2:55565702-55566184	downstream
2	56191129	rs401859891	T/G	ENSOARG00000025768	-	NO	2:56132256-56181717	upstream
2	56274688	rs412994477	G/A	ENSOARG00000025769	-	NO	2:56278135-56286820	downstream
2	56639600	rs404073355	A/G	ENSOARG00000012336	TLE4	TRANS	2:56637335-56796354	coding
2	57054201	rs413152819	T/C	ENSOARG00000021902	5S_rRNA	NO	2:57040924-57041015	upstream
2	57182355	rs430562598	A/G	ENSOARG00000025770	-	NO	2:57188751-57196038	downstream
2	57823523	rs430018676	T/C	ENSOARG00000022171	-	NO	2:57820039-57820140	upstream
2	57911484	rs420395104	G/A	ENSOARG00000025771	-	NO	2:57856955-57927820	coding
2	58078003	rs400151908	G/A	ENSOARG00000012354	PSAT1	TRANS	2:58082457-58109069	downstream
2	58139912	-	T/G	ENSOARG00000012371	CEP78	TRANS	2:58140626-58179233	downstream
2	58413160	rs405086420	C/T	ENSOARG00000012393	GNAQ	TRANS	2:58319311-58656152	coding
2	58791324	rs408669020	C/T	ENSOARG00000012406	GNA14	NO	2:58795823-58874987	downstream
2	58969655	rs399696399	T/A	ENSOARG00000012433	VPS13A	TRANS	2:58887500-59119502	coding
2	59200637	-	C/T	ENSOARG00000022091	U6	NO	2:59181009-59181115	upstream
2	59440375	rs403346481	C/T	ENSOARG00000012484	PRUNE2	NO	2:59415552-59648297	coding
2	59762935	rs417250066	C/T	ENSOARG00000008374	GCNT1	NO	2:59764793-59766079	downstream
2	59862691	-	G/A	ENSOARG00000012496	RFK	TRANS	2:59861585-59865836	coding
2	60340361	rs410517004	G/A	ENSOARG00000012515	PCSK5	NO	2:59899679-60402674	coding
2	60722037	rs423107599	G/A	ENSOARG00000024166	-	NO	2:60717316-60717446	upstream
2	60817124	rs405611357	G/A	ENSOARG00000021297	-	NO	2:60832260-60832378	downstream
2	61036097	rs418253178	A/G	ENSOARG00000012539	-	NO	2:61042288-61042892	downstream
2	61193441	-	C/T	ENSOARG00000012552	OSTF1	TRANS	2:61152307-61207253	coding
2	61227472	rs413248885	G/A	ENSOARG00000012574	NMRK1	TRANS	2:61219642-61228945	coding
2	61275543	rs402120572	T/C	ENSOARG00000012588	CARNMT1	TRANS	2:61274631-61304613	coding
2	61456748	rs399395239	T/C	ENSOARG00000012634	TRPM6	NO	2:61350600-61516249	coding
2	61578504	rs430718791	C/A	ENSOARG00000012659	RORB	NO	2:61553322-61762284	coding
2	63011355	-	C/T	ENSOARG00000012672	ANXA1	TRANS	2:62999570-63011634	coding
2	63063096	rs416258913	A/T	ENSOARG00000024810	U6	NO	2:63082143-63082249	downstream
2	63129338	rs402557811	A/G	ENSOARG00000012689	-	NO	2:63122614-63138890	coding
2	63387842	rs416536730	A/C	ENSOARG00000012725	TMC1	NO	2:63345678-63451015	coding
2	63720116	rs428987400	G/A	ENSOARG00000012740	ZFAND5	TRANS	2:63733447-63740902	downstream
2	63837976	rs408365913	A/G	ENSOARG00000012755	GDA	TRANS	2:63751773-63962485	coding
2	64092030	rs424581255	G/A	ENSOARG00000008400	-	NO	2:64094765-64094887	downstream
2	64259874	rs160153027	T/G	ENSOARG00000012786	ABHD17B	TRANS	2:64216733-64258592	upstream
2	64331154	rs423484253	A/C	ENSOARG00000008425	ATP5I	TRANS	2:64326807-64327019	upstream
2	64428484	rs406237730	A/G	ENSOARG00000012805	TMEM2	TRANS	2:64376666-64436803	coding
2	64504436	rs428485913	C/T	ENSOARG00000024718	-	NO	2:64510632-64510708	downstream
2	65362962	rs403054298	T/G	ENSOARG00000012846	TRPM3	TRANS	2:65328103-65627923	coding
2	65742120	-	A/G	ENSOARG00000012896	KLF9	TRANS	2:65733123-65757216	coding
2	65876876	rs421181002	C/T	ENSOARG00000012914	SMC5	TRANS	2:65819225-65921862	coding
2	65974765	rs400930744	T/C	ENSOARG00000012933	MAMDC2	NO	2:65934114-66027974	coding
2	66447916	-	G/A	ENSOARG00000012964	PTAR1	TRANS	2:66427829-66469740	coding
2	66608553	rs424764751	T/C	ENSOARG00000012988	APBA1	TRANS	2:66506906-66744194	coding
2	66834777	-	A/C	ENSOARG00000013008	FAM189A2	TRANS	2:66785858-66856201	coding
2	66869829	-	T/C	ENSOARG00000013021	-	TRANS	2:66868732-66869669	upstream
2	67012655	rs398283150	G/A	ENSOARG00000013044	TJP2	TRANS	2:66897804-66998532	upstream
2	67096899	rs405324816	G/A	ENSOARG00000013055	FXN	TRANS	2:67065868-67087728	upstream
2	67387676	rs419368597	G/A	ENSOARG00000013075	PIP5K1B	TRANS	2:67156209-67396123	coding
2	67428296	rs426432744	G/A	ENSOARG00000008458	FAM122A	TRANS	2:67426962-67427957	upstream
2	67709618	rs399142252	C/T	ENSOARG00000013093	TMEM252	NO	2:67707728-67711283	coding
2	67888429	rs55630193	A/G	ENSOARG00000013106	PGM5	NO	2:67717013-67921695	coding
2	67963504	rs411171716	T/G	ENSOARG00000013117	-	NO	2:67964963-67966307	downstream
2	68081340	rs405489740	C/T	ENSOARG00000013173	DOCK8	TRANS	2:68032625-68296962	coding
2	68493471	-	T/C	ENSOARG00000013211	KANK1	TRANS	2:68421853-68554765	coding
2	68630164	rs402463828	G/A	ENSOARG00000013224	DMRT1	NO	2:68630812-68684331	downstream
2	68718997	rs400075315	A/G	ENSOARG00000013235	DMRT3	NO	2:68721493-68744001	downstream
2	68827600	rs428046968	A/G	ENSOARG00000013245	DMRT2	NO	2:68807037-68813039	upstream
2	69772059	rs161893433	A/G	ENSOARG00000024583	U6	NO	2:69779580-69779666	downstream
2	69880623	rs398355391	A/G	ENSOARG00000013265	SMARCA2	TRANS	2:69777473-69940804	coding
2	70294503	rs161893184	A/G	ENSOARG00000013287	-	NO	2:70278174-70282245	upstream
2	70561358	-	T/C	ENSOARG00000013319	KCNV2	NO	2:70552196-70565880	coding
2	70619826	-	C/T	ENSOARG00000013337	PUM3	TRANS	2:70619716-70655704	coding
2	70760779	-	C/A	ENSOARG00000013349	-	TRANS	2:70712398-70760821	coding
2	70984809	rs427528086	C/T	ENSOARG00000025773	-	NO	2:70975591-70980779	upstream
2	71218360	rs417140119	A/G	ENSOARG00000013361	RFX3	NO	2:71003150-71324756	coding
2	71490850	rs429600179	A/G	ENSOARG00000023725	-	NO	2:71472665-71472747	upstream
2	72013096	rs404681952	A/G	ENSOARG00000013378	GLIS3	TRANS	2:71592646-72063318	coding
2	72284971	rs419060867	A/G	ENSOARG00000023055	U6	NO	2:72273861-72273951	upstream
2	72338391	rs428334330	G/T	ENSOARG00000013399	SLC1A1	TRANS	2:72285908-72358521	coding
2	72382385	rs402263664	A/G	ENSOARG00000013411	SPATA6L	TRANS	2:72374272-72456912	coding
2	72460390	rs402796829	T/C	ENSOARG00000013437	CDC37L1	TRANS	2:72456573-72474727	coding
2	72500691	rs418140882	T/C	ENSOARG00000025774	-	TRANS	2:72456763-72567306	coding
2	72603957	-	G/A	ENSOARG00000013463	RCL1	TRANS	2:72551380-72612863	coding
2	72891678	rs420628290	G/A	ENSOARG00000013480	JAK2	TRANS	2:72781813-72895325	coding
2	72927340	-	C/T	ENSOARG00000013492	INSL6	NO	2:72914295-72926768	upstream
2	73046724	rs399268043	G/A	ENSOARG00000013509	CD274	TRANS	2:73044621-73061206	coding
2	73109758	rs410510701	A/G	ENSOARG00000013525	PDCD1LG2	NO	2:73089606-73143766	coding
2	73226330	rs411814715	C/T	ENSOARG00000013544	RIC1	TRANS	2:73223265-73362218	coding
2	73374244	-	C/T	ENSOARG00000013572	ERMP1	TRANS	2:73368792-73426962	coding
2	73564678	rs412728535	G/A	ENSOARG00000013600	KIAA2026	TRANS	2:73517777-73622906	coding
2	73642000	rs402922515	C/T	ENSOARG00000013618	-	TRANS	2:73623472-73630875	upstream
2	73766654	-	T/G	ENSOARG00000013628	IL33	TRANS	2:73750854-73771786	coding
2	73828642	rs404244440	C/T	ENSOARG00000008565	-	NO	2:73819609-73820340	upstream
2	74063494	rs416354100	A/C	ENSOARG00000013672	GLDC	TRANS	2:73957791-74044753	upstream
2	74116168	-	G/A	ENSOARG00000013685	-	NO	2:74128071-74128720	downstream
2	74431001	-	T/C	ENSOARG00000013702	KDM4C	TRANS	2:74172504-74536133	coding
2	74858201	rs403836451	G/A	ENSOARG00000025775	-	NO	2:74857521-74859168	coding
2	75175799	-	G/A	ENSOARG00000013719	TMEM261	TRANS	2:75174756-75175842	coding
2	75377542	-	T/C	ENSOARG00000022393	7SK	NO	2:75383445-75383743	downstream
2	75848139	rs160144180	T/C	ENSOARG00000013755	PTPRD	NO	2:75670200-76114415	coding
2	76639368	rs401732352	A/G	ENSOARG00000013775	RPLP0	TRANS	2:76639316-76640100	coding
2	77688427	rs418963388	T/C	ENSOARG00000008591	-	NO	2:77672650-77674134	upstream
2	78854385	rs422908799	T/C	ENSOARG00000025776	-	NO	2:78854157-78866031	coding
2	78884015	rs405368908	A/G	ENSOARG00000024259	5S_rRNA	NO	2:78866246-78866356	upstream
2	80154541	rs404922673	T/C	ENSOARG00000023469	U6	NO	2:80155310-80155416	downstream
2	80589921	rs412619675	T/C	ENSOARG00000013796	TYRP1	NO	2:80602298-80623437	downstream
2	80729083	-	A/T	ENSOARG00000013809	LURAP1L	TRANS	2:80687759-80736171	coding
2	80857803	rs410744595	G/A	ENSOARG00000013822	-	TRANS	2:80846471-80847299	upstream
2	81105637	rs417789728	G/A	ENSOARG00000013861	MPDZ	TRANS	2:81026080-81176488	coding
2	81479903	rs402186754	G/A	ENSOARG00000025780	-	NO	2:81398971-81564319	coding
2	82270637	rs424348675	G/A	ENSOARG00000013887	NFIB	TRANS	2:82133740-82388297	coding
2	82692589	rs420580698	T/C	ENSOARG00000013900	ZDHHC21	TRANS	2:82688515-82742907	coding
2	82830001	rs429904947	C/T	ENSOARG00000013934	FREM1	NO	2:82797004-82947907	coding
2	83194854	rs160141960	G/A	ENSOARG00000013963	TTC39B	NO	2:83116836-83265347	coding
2	83341689	rs418879302	C/T	ENSOARG00000013981	SNAPC3	TRANS	2:83346854-83383884	downstream
2	83421417	-	G/A	ENSOARG00000014002	PSIP1	TRANS	2:83388239-83424864	coding
2	83566969	rs425744977	C/T	ENSOARG00000014032	CCDC171	NO	2:83456449-83799094	coding
2	84580673	rs414099309	C/T	ENSOARG00000014059	BNC2	NO	2:84290339-84688738	coding
2	85089906	-	C/A	ENSOARG00000014084	CNTLN	NO	2:84991360-85341142	coding
2	85643865	rs160140970	C/T	ENSOARG00000014106	SH3GL2	NO	2:85475187-85651232	coding
2	86861359	rs429856246	C/T	ENSOARG00000014133	ADAMTSL1	NO	2:86407235-86900674	coding
2	86907702	rs423605016	T/C	ENSOARG00000014160	SAXO1	NO	2:86921548-86952814	downstream
2	87026101	rs402026120	C/A	ENSOARG00000008644	RRAGA	NO	2:87042040-87042984	downstream
2	87083089	-	C/T	ENSOARG00000014181	HAUS6	TRANS	2:87049577-87090255	coding
2	87104691	-	C/T	ENSOARG00000014199	PLIN2	TRANS	2:87100232-87108066	coding
2	87138916	rs403234659	A/G	ENSOARG00000025781	-	NO	2:87138572-87147409	coding
2	87257501	rs425619502	C/T	ENSOARG00000014222	DENND4C	TRANS	2:87218737-87296041	coding
2	87315599	rs427842885	T/C	ENSOARG00000014242	RPS6	TRANS	2:87299183-87303568	upstream
2	87566583	rs416844052	T/C	ENSOARG00000014276	SLC24A2	TRANS	2:87406663-87687612	coding
2	88047469	rs424522903	T/C	ENSOARG00000023411	5S_rRNA	NO	2:88055646-88055752	downstream
2	88233994	rs404354473	A/C	ENSOARG00000014289	MLLT3	TRANS	2:88155890-88421802	coding
2	88447935	rs428050155	A/G	ENSOARG00000025782	-	NO	2:88465941-88469442	downstream
2	88681374	rs407945825	T/C	ENSOARG00000014316	FOCAD	TRANS	2:88513708-88787349	coding
2	88818925	rs420615378	G/A	ENSOARG00000014346	HACD4	NO	2:88809755-88831454	coding
2	88992392	rs422512915	T/C	ENSOARG00000014373	-	NO	2:88994707-88995498	downstream
2	89076235	rs422717959	A/G	ENSOARG00000014387	-	TRANS	2:89005673-89097247	coding
2	89168755	-	A/G	ENSOARG00000008816	-	NO	2:89153379-89153954	upstream
2	89239384	rs405313890	T/G	ENSOARG00000008844	IFNE	NO	2:89256947-89257528	downstream
2	89274705	-	A/G	ENSOARG00000023030	-	NO	2:89288343-89288461	downstream
2	89567061	rs429500770	G/A	ENSOARG00000014411	-	NO	2:89582207-89611289	downstream
2	89697835	rs415091179	C/T	ENSOARG00000014422	-	NO	2:89698868-89721654	downstream
2	89810015	rs429190387	C/T	ENSOARG00000025786	-	NO	2:89795772-89821319	coding
2	90094032	-	T/C	ENSOARG00000014437	DMRTA1	NO	2:90102228-90106902	downstream
2	91488289	rs418845968	A/G	ENSOARG00000014465	ELAVL2	NO	2:91360447-91496938	coding
2	91914814	rs413942934	C/T	ENSOARG00000014477	-	NO	2:91933439-91934623	downstream
2	92213984	rs416098908	T/C	ENSOARG00000014489	IZUMO3	NO	2:92202574-92204957	upstream
2	92971937	rs420514878	T/C	ENSOARG00000021877	5S_rRNA	NO	2:92957265-92957356	upstream
2	93289034	-	A/G	ENSOARG00000008914	-	NO	2:93289741-93289929	downstream
2	93983820	-	T/C	ENSOARG00000025788	-	NO	2:93972935-93979495	upstream
2	94125675	rs420080432	G/A	ENSOARG00000022010	U6	NO	2:94122091-94122196	upstream
2	94478102	rs403982255	A/G	ENSOARG00000014501	CAAP1	NO	2:94480790-94556081	downstream
2	94604251	-	A/G	ENSOARG00000014522	PLAA	TRANS	2:94567698-94605168	coding
2	94646139	rs416489635	T/C	ENSOARG00000014545	IFT74	TRANS	2:94607523-94708596	coding
2	94710125	rs406226764	T/C	ENSOARG00000014566	-	NO	2:94727080-94728617	downstream
2	94779456	rs407565074	G/A	ENSOARG00000014586	TEK	NO	2:94739266-94838005	coding
2	94846978	rs408375723	G/A	ENSOARG00000014609	-	TRANS	2:94840670-94874493	coding
2	94894157	rs419461046	C/T	ENSOARG00000014626	-	NO	2:94888827-94895761	coding
2	94932866	rs398613137	G/A	ENSOARG00000014643	EQTN	NO	2:94900676-94917170	upstream
2	95077650	rs399412575	C/T	ENSOARG00000014651	MOB3B	TRANS	2:94934882-95077788	coding
2	95146498	rs400764019	T/C	ENSOARG00000014660	IFNK	NO	2:95145920-95147256	coding
2	95621490	rs411302679	C/T	ENSOARG00000008944	LINGO2	NO	2:95627231-95629051	downstream
2	96309972	rs423391901	C/T	ENSOARG00000023186	-	NO	2:96313481-96313562	downstream
2	96675181	rs418483116	A/C	ENSOARG00000023990	-	NO	2:96681611-96681691	downstream
2	96713126	rs425553038	C/T	ENSOARG00000023137	-	NO	2:96706793-96706869	upstream
2	98577670	rs421607737	A/C	ENSOARG00000008968	-	TRANS	2:98597621-98598718	downstream
2	99088979	-	T/G	ENSOARG00000025790	-	NO	2:99106474-99111474	downstream
2	100355484	rs407291648	G/A	ENSOARG00000014707	ACO1	TRANS	2:100367422-100406723	downstream
2	100448445	-	C/T	ENSOARG00000014731	DDX58	TRANS	2:100413345-100459302	coding
2	100479305	rs55631461	G/A	ENSOARG00000014752	TOPORS	TRANS	2:100478513-100487115	coding
2	100697530	rs398376846	C/T	ENSOARG00000009026	TMEM215	NO	2:100692124-100692831	upstream
2	100812455	rs400345501	A/G	ENSOARG00000014790	-	TRANS	2:100824898-100842211	downstream
2	100886852	-	G/C	ENSOARG00000014811	SCARA3	TRANS	2:100872553-100891460	coding
2	100951258	rs162299399	G/T	ENSOARG00000014827	-	TRANS	2:100953217-100983551	downstream
2	100995339	rs426249607	C/T	ENSOARG00000014845	ESCO2	NO	2:100985330-101014711	coding
2	101030254	rs404691420	G/A	ENSOARG00000014858	PBK	NO	2:101015057-101043656	coding
2	101183181	rs403985330	T/C	ENSOARG00000014874	SCARA5	NO	2:101069669-101198536	coding
2	101278341	rs422996231	T/C	ENSOARG00000014887	NUGGC	NO	2:101230656-101280194	coding
2	101388496	rs427687672	C/A	ENSOARG00000014910	ELP3	TRANS	2:101285908-101413758	coding
2	101600940	rs415593241	A/G	ENSOARG00000014922	PNOC	TRANS	2:101577725-101610414	coding
2	101627632	rs160134889	C/T	ENSOARG00000014938	ZNF395	TRANS	2:101612314-101627898	coding
2	101684673	rs410190309	A/G	ENSOARG00000024576	U6	NO	2:101704241-101704347	downstream
2	101709271	rs55628462	G/A	ENSOARG00000014963	-	TRANS	2:101697875-101742417	coding
2	101985195	rs398251256	C/T	ENSOARG00000014991	EXTL3	TRANS	2:101998184-102034449	downstream
2	102059062	rs421118414	A/G	ENSOARG00000015017	INTS9	TRANS	2:102048090-102187146	coding
2	102380907	-	T/C	ENSOARG00000015036	HMBOX1	TRANS	2:102231442-102383638	coding
2	102886093	-	T/C	ENSOARG00000025791	-	TRANS	2:102811626-102899881	coding
2	103237040	rs429436039	C/T	ENSOARG00000015074	MSRA	TRANS	2:102876397-103277001	coding
2	103417857	-	G/A	ENSOARG00000015130	C8orf74	NO	2:103416244-103445030	coding
2	103522821	-	A/G	ENSOARG00000015141	PINX1	TRANS	2:103489582-103549774	coding
2	103629915	rs406496398	A/G	ENSOARG00000009055	-	NO	2:103620245-103620532	upstream
2	103848254	rs425450554	G/A	ENSOARG00000015157	-	NO	2:103868175-103883952	downstream
2	104060078	-	A/G	ENSOARG00000015190	-	TRANS	2:104051162-104065220	coding
2	104100113	-	T/C	ENSOARG00000015206	FAM167A	TRANS	2:104090167-104104563	coding
2	104155746	rs404323058	G/T	ENSOARG00000024746	U6	NO	2:104168831-104168937	downstream
2	104385023	rs160131993	A/G	ENSOARG00000015237	NEIL2	TRANS	2:104379672-104389171	coding
2	104409851	-	G/A	ENSOARG00000015250	FDFT1	TRANS	2:104399154-104425437	coding
2	104478602	rs423836833	A/G	ENSOARG00000025792	-	NO	2:104467828-104471925	upstream
2	104750804	rs413510701	C/T	ENSOARG00000009218	ADAM29	NO	2:104747316-104749490	upstream
2	104820996	rs425306347	C/T	ENSOARG00000015295	GLRA3	NO	2:104816075-105007497	coding
2	105083320	rs405218540	A/C	ENSOARG00000025793	-	NO	2:105075842-105078804	upstream
2	105189556	rs416421307	C/A	ENSOARG00000015310	HPGD	NO	2:105167373-105201945	coding
2	105424198	rs418681592	T/C	ENSOARG00000015344	FBXO8	TRANS	2:105390274-105423924	upstream
2	105702129	rs423183241	T/C	ENSOARG00000023435	U6	NO	2:105700171-105700275	upstream
2	106181469	rs423608005	T/C	ENSOARG00000024432	-	NO	2:106169011-106169081	upstream
2	106205323	rs406088131	A/G	ENSOARG00000015360	SCRG1	NO	2:106201970-106204689	upstream
2	106343908	rs417840764	C/T	ENSOARG00000015402	GALNT7	TRANS	2:106267004-106332779	upstream
2	106716452	rs410731822	T/C	ENSOARG00000015420	-	NO	2:106512677-106752838	coding
2	107393533	rs403499488	G/A	ENSOARG00000015433	-	NO	2:107305206-107509093	coding
2	107709004	rs421013337	A/G	ENSOARG00000024691	U6	NO	2:107700493-107700595	upstream
2	109037902	rs416989581	C/T	ENSOARG00000025797	-	NO	2:109046582-109048084	downstream
2	109321437	rs428997144	A/C	ENSOARG00000023865	SNORA11	NO	2:109325612-109325737	downstream
2	109869230	rs399892847	T/C	ENSOARG00000015443	-	TRANS	2:109886381-109887107	downstream
2	109929552	-	T/A	ENSOARG00000015452	-	TRANS	2:109929429-109985401	coding
2	110083416	rs411636101	A/G	ENSOARG00000015459	MFAP3L	NO	2:110060902-110077010	upstream
2	110266063	-	C/A	ENSOARG00000015471	HPF1	TRANS	2:110264039-110278276	coding
2	110373614	rs423773938	C/T	ENSOARG00000024093	U6	NO	2:110356603-110356705	upstream
2	110466372	-	A/G	ENSOARG00000015519	NEK1	TRANS	2:110404240-110525395	coding
2	110606314	rs403507247	T/C	ENSOARG00000009307	-	NO	2:110614770-110615165	downstream
2	110765081	rs427303278	T/C	ENSOARG00000015541	-	TRANS	2:110725051-110769126	coding
2	110847410	-	T/C	ENSOARG00000015550	CBR4	TRANS	2:110832878-110850143	coding
2	111091524	rs400026323	G/A	ENSOARG00000015569	PALLD	TRANS	2:110872394-111234930	coding
2	111432418	-	C/T	ENSOARG00000015584	ANXA10	NO	2:111367101-111454411	coding
2	111628266	-	T/C	ENSOARG00000015600	-	TRANS	2:111507978-111628356	coding
2	111699937	-	A/G	ENSOARG00000009336	-	NO	2:111704604-111705572	downstream
2	111759654	-	A/G	ENSOARG00000023867	5S_rRNA	NO	2:111752165-111752283	upstream
2	112011937	rs418481132	T/G	ENSOARG00000015637	LGSN	NO	2:111995915-112021524	coding
2	112386998	rs426053665	T/C	ENSOARG00000015655	OCA2	NO	2:112126827-112463751	coding
2	112551575	rs404983543	A/G	ENSOARG00000015710	HERC2	TRANS	2:112478388-112720769	coding
2	112766526	rs427208456	C/T	ENSOARG00000015754	NIPA1	NO	2:112778077-112804987	downstream
2	112943535	rs417045450	T/A	ENSOARG00000015785	CYFIP1	TRANS	2:112839853-112944326	coding
2	113037225	-	T/C	ENSOARG00000015798	TUBGCP5	TRANS	2:113008112-113064416	coding
2	113099752	-	G/A	ENSOARG00000015820	IMP4	TRANS	2:113096418-113100355	coding
2	113247486	-	G/T	ENSOARG00000009407	AMER3	NO	2:113264404-113266833	downstream
2	113778072	-	G/A	ENSOARG00000015891	FAM168B	TRANS	2:113755701-113781222	coding
2	113829711	-	T/C	ENSOARG00000015901	PLEKHB2	TRANS	2:113823880-113856014	coding
2	114160972	-	A/G	ENSOARG00000025798	-	TRANS	2:114046190-114223286	coding
2	114279784	rs426069377	C/T	ENSOARG00000015906	-	TRANS	2:114266567-114267083	upstream
2	115796966	rs402202343	T/C	ENSOARG00000025800	-	TRANS	2:115725037-115837201	coding
2	116108127	rs411781612	A/C	ENSOARG00000025801	-	NO	2:116100910-116103516	upstream
2	116203332	rs399300293	A/G	ENSOARG00000015936	UGGT1	TRANS	2:116166778-116259893	coding
2	116362603	rs413069980	T/C	ENSOARG00000015968	SAP130	TRANS	2:116322462-116394278	coding
2	116417281	-	T/C	ENSOARG00000009427	-	TRANS	2:116429163-116429483	downstream
2	116500683	rs424383441	G/T	ENSOARG00000015995	POLR2D	NO	2:116486606-116498052	upstream
2	116534114	rs405739531	T/C	ENSOARG00000019570	-	TRANS	2:116520635-116520889	upstream
2	116635922	rs418574385	T/C	ENSOARG00000016015	WDR33	TRANS	2:116592004-116653145	coding
2	116784013	rs415358116	C/A	ENSOARG00000016054	MYO7B	NO	2:116747979-116844983	coding
2	116846342	rs420434673	C/T	ENSOARG00000016097	IWS1	TRANS	2:116862481-116909266	downstream
2	116953479	rs430533985	T/C	ENSOARG00000016105	PROC	NO	2:116948259-116959680	coding
2	117115355	rs407753048	G/A	ENSOARG00000016147	ERCC3	TRANS	2:117096556-117127247	coding
2	117158936	rs406413906	G/A	ENSOARG00000016165	CYP27C1	NO	2:117145599-117170541	coding
2	117295185	rs405481585	A/G	ENSOARG00000016188	BIN1	TRANS	2:117267199-117314475	coding
2	117485350	rs424196579	G/A	ENSOARG00000016210	NAB1	TRANS	2:117488355-117522991	downstream
2	117659335	-	G/A	ENSOARG00000016229	NEMP2	TRANS	2:117652815-117668372	coding
2	117737818	-	C/G	ENSOARG00000016246	MFSD6	TRANS	2:117678117-117769907	coding
2	117796615	-	T/C	ENSOARG00000016259	-	TRANS	2:117796604-117807337	coding
2	117835621	rs426698276	G/A	ENSOARG00000016273	HIBCH	TRANS	2:117846814-117955499	downstream
2	118150665	-	A/G	ENSOARG00000016285	MSTN	NO	2:118144443-118149433	upstream
2	118308487	-	A/G	ENSOARG00000024852	SCARNA18	NO	2:118314207-118314289	downstream
2	118346097	-	T/C	ENSOARG00000016301	PMS1	TRANS	2:118313841-118425288	coding
2	118453748	rs407787203	G/A	ENSOARG00000016326	OSGEPL1	TRANS	2:118454316-118463272	downstream
2	118616974	rs408726640	G/A	ENSOARG00000016390	SLC40A1	TRANS	2:118635488-118658474	downstream
2	118809710	rs402649212	C/T	ENSOARG00000016410	WDR75	TRANS	2:118798512-118833021	coding
2	119046223	-	T/C	ENSOARG00000016440	COL5A2	NO	2:119063656-119210952	downstream
2	119272611	rs402428580	G/A	ENSOARG00000016476	COL3A1	NO	2:119229422-119270385	upstream
2	119693773	-	A/C	ENSOARG00000016512	GULP1	TRANS	2:119694470-119888554	downstream
2	119945049	-	T/C	ENSOARG00000023769	U6	NO	2:119955095-119955198	downstream
2	120149393	rs412344319	G/T	ENSOARG00000024187	7SK	NO	2:120163020-120163345	downstream
2	120782917	rs407001716	C/T	ENSOARG00000016534	TFPI	NO	2:120744902-120829863	coding
2	120963211	rs402147038	G/A	ENSOARG00000016547	CALCRL	NO	2:120920134-120966449	coding
2	121042412	rs424611611	T/A	ENSOARG00000025802	-	NO	2:121001383-121139396	coding
2	121455578	rs427951018	G/A	ENSOARG00000016567	ZSWIM2	NO	2:121428777-121448653	upstream
2	121528573	rs429335794	T/C	ENSOARG00000016584	FAM171B	NO	2:121483131-121561727	coding
2	121653170	rs402224636	G/T	ENSOARG00000016607	ITGAV	TRANS	2:121567325-121672421	coding
2	121776284	rs410600441	G/A	ENSOARG00000016623	ZC3H15	NO	2:121761920-121781323	coding
2	122387120	-	C/G	ENSOARG00000016633	TMED2	TRANS	2:122387092-122387674	coding
2	122524397	rs403953090	G/A	ENSOARG00000016675	FSIP2	NO	2:122472091-122615086	coding
2	123259113	rs421252431	T/C	ENSOARG00000016691	-	TRANS	2:123263616-123264542	downstream
2	123620859	rs419615389	T/C	ENSOARG00000016705	ZNF804A	NO	2:123537400-123605921	upstream
2	124847712	-	G/A	ENSOARG00000024199	SNORA43	NO	2:124841782-124841915	upstream
2	125442142	rs408538308	A/G	ENSOARG00000016715	-	TRANS	2:125437479-125440270	upstream
2	125470098	-	C/T	ENSOARG00000016728	NUP35	TRANS	2:125476477-125508702	downstream
2	125520146	rs409484157	A/G	ENSOARG00000022805	-	NO	2:125533176-125533255	downstream
2	125629276	rs420742032	A/C	ENSOARG00000016751	NCKAP1	TRANS	2:125591971-125686332	coding
2	125776688	rs420170825	T/C	ENSOARG00000016764	FRZB	NO	2:125758277-125790085	coding
2	125825598	rs406702274	C/T	ENSOARG00000019602	HSBP1	TRANS	2:125821052-125821255	upstream
2	125884996	rs400492642	T/C	ENSOARG00000016782	DNAJC10	TRANS	2:125867867-125913602	coding
2	126277306	rs415282098	G/A	ENSOARG00000016802	PDE1A	NO	2:126239977-126532778	coding
2	126601677	-	A/G	ENSOARG00000016813	PPP1R1C	NO	2:126553146-126676776	coding
2	126763111	-	T/G	ENSOARG00000016834	SSFA2	TRANS	2:126737235-126772726	coding
2	127014456	rs413079455	T/C	ENSOARG00000016850	CERKL	TRANS	2:127001759-127160817	coding
2	127263178	rs405487626	G/A	ENSOARG00000016867	ITGA4	TRANS	2:127163497-127254486	upstream
2	127813744	rs409069183	G/T	ENSOARG00000016885	UBE2E3	TRANS	2:127729490-127822135	coding
2	127910434	rs420373627	G/A	ENSOARG00000021833	U4	NO	2:127898616-127898750	upstream
2	127997234	rs413185391	T/C	ENSOARG00000016891	-	NO	2:128005774-128008173	downstream
2	128957291	-	T/C	ENSOARG00000016905	CWC22	TRANS	2:128948331-128997669	coding
2	129075107	rs430231014	G/T	ENSOARG00000024087	U8	NO	2:129083881-129083978	downstream
2	129460225	rs401116023	T/C	ENSOARG00000016924	ZNF385B	TRANS	2:129458784-129554464	coding
2	129883962	rs414510281	A/G	ENSOARG00000016943	SESTD1	TRANS	2:129780255-129869619	upstream
2	130091425	rs409253166	C/A	ENSOARG00000016969	-	TRANS	2:129907617-130149171	coding
2	130334245	rs427028910	G/A	ENSOARG00000017195	TTN	NO	2:130198635-130472876	coding
2	130606432	rs419726375	C/T	ENSOARG00000017335	OSBPL6	NO	2:130606050-130693174	coding
2	130880304	rs419479964	C/A	ENSOARG00000017348	RBM45	TRANS	2:130877081-130899260	coding
2	130926896	rs413663963	A/G	ENSOARG00000017357	-	NO	2:130905902-130927769	coding
2	131165894	rs427709880	C/T	ENSOARG00000017378	PDE11A	NO	2:130949077-131370341	coding
2	131374957	-	A/C	ENSOARG00000019620	-	TRANS	2:131379920-131381914	downstream
2	131474019	rs404690479	G/T	ENSOARG00000017403	AGPS	NO	2:131461739-131588288	coding
2	131727936	rs428426846	G/T	ENSOARG00000017415	-	NO	2:131718391-131718860	upstream
2	131761141	rs402905883	C/T	ENSOARG00000017431	NFE2L2	TRANS	2:131754249-131759072	upstream
2	132672482	-	T/G	ENSOARG00000017452	MTX2	TRANS	2:132661611-132737409	coding
2	132802249	rs399639314	G/A	ENSOARG00000017462	HOXD1	NO	2:132820016-132821208	downstream
2	132841528	rs418282192	A/C	ENSOARG00000017472	HOXD3	NO	2:132836522-132855765	coding
2	132868782	rs408598480	C/A	ENSOARG00000025806	-	NO	2:132870898-132877353	downstream
2	132934057	rs429526398	T/C	ENSOARG00000000124	EVX2	NO	2:132922598-132926561	upstream
2	132967710	rs403859087	G/T	ENSOARG00000019639	-	TRANS	2:132976027-132976458	downstream
2	133055858	rs409266842	C/A	ENSOARG00000000151	LNPK	TRANS	2:133005922-133093926	coding
2	133815922	-	T/G	ENSOARG00000000170	ATP5G3	TRANS	2:133814093-133816722	coding
2	133928107	rs415067541	T/C	ENSOARG00000000194	ATF2	TRANS	2:133841980-133908859	upstream
2	133989036	rs405210802	T/G	ENSOARG00000000215	-	TRANS	2:133972253-133972993	upstream
2	134127818	rs427683407	G/A	ENSOARG00000000233	CHN1	TRANS	2:134039752-134175352	coding
2	134244380	rs429130840	A/G	ENSOARG00000000253	CHRNA1	NO	2:134219372-134240500	upstream
2	134417645	rs419890995	T/C	ENSOARG00000022232	U6	NO	2:134399987-134400092	upstream
2	134497969	-	C/T	ENSOARG00000000324	SCRN3	TRANS	2:134497203-134528586	coding
2	134561436	-	A/G	ENSOARG00000000339	CIR1	TRANS	2:134527994-134564827	coding
2	134598112	rs424987453	A/G	ENSOARG00000025807	-	NO	2:134607080-134608585	downstream
2	134785518	rs404904671	T/C	ENSOARG00000000451	-	TRANS	2:134649142-134814062	coding
2	134953909	rs406228378	T/C	ENSOARG00000000469	SP3	NO	2:134926165-134971836	coding
2	135474064	rs421026126	G/T	ENSOARG00000000578	CDCA7	TRANS	2:135465988-135478982	coding
2	135576714	rs422218035	A/G	ENSOARG00000000725	MAP3K20	TRANS	2:135534773-135689748	coding
2	136042199	rs413340361	C/T	ENSOARG00000000850	RAPGEF4	NO	2:135745186-136041337	upstream
2	136145355	rs424565808	T/C	ENSOARG00000019644	-	TRANS	2:136149597-136150559	downstream
2	136243438	-	G/A	ENSOARG00000001187	ITGA6	TRANS	2:136225512-136275286	coding
2	136622432	-	A/G	ENSOARG00000001485	METAP1D	TRANS	2:136603071-136680841	coding
2	136703049	rs422049107	T/G	ENSOARG00000001763	HAT1	TRANS	2:136697010-136736832	coding
2	136842711	rs401725600	A/G	ENSOARG00000001611	SLC25A12	TRANS	2:136680840-136867566	coding
2	136896296	rs424712745	T/C	ENSOARG00000001885	DYNC1I2	TRANS	2:136894361-136947256	coding
2	137024724	rs414345060	C/T	ENSOARG00000002042	CYBRD1	TRANS	2:137043196-137060543	downstream
2	137129774	-	T/G	ENSOARG00000002060	DCAF17	TRANS	2:137128086-137152847	coding
2	137229176	rs422845021	G/T	ENSOARG00000002188	METTL8	TRANS	2:137192963-137239596	coding
2	137456787	rs417754676	A/G	ENSOARG00000002212	TLK1	TRANS	2:137458859-137572916	downstream
2	137625407	-	G/T	ENSOARG00000002237	GORASP2	TRANS	2:137630327-137659975	downstream
2	137729040	rs420198172	T/C	ENSOARG00000002329	GAD1	NO	2:137712233-137748395	coding
2	138151463	rs422922819	A/G	ENSOARG00000002595	MYO3B	NO	2:137891670-138311329	coding
2	138371374	rs416503550	T/G	ENSOARG00000022361	U6	NO	2:138387523-138387630	downstream
2	138581937	rs429152680	T/C	ENSOARG00000002804	UBR3	TRANS	2:138424294-138625167	coding
2	138706215	-	C/T	ENSOARG00000019650	PHOSPHO2	TRANS	2:138721646-138722371	downstream
2	138813572	rs414778453	C/T	ENSOARG00000003284	FASTKD1	TRANS	2:138805177-138838240	coding
2	138871425	rs430656525	A/G	ENSOARG00000003402	BBS5	NO	2:138859320-138879396	coding
2	139163515	rs409592801	C/T	ENSOARG00000003592	LRP2	NO	2:138990254-139154704	upstream
2	139184381	-	T/C	ENSOARG00000003872	DHRS9	TRANS	2:139186849-139193920	downstream
2	139250845	rs402324079	T/C	ENSOARG00000004000	ABCB11	NO	2:139245027-139331632	coding
2	139350132	-	G/A	ENSOARG00000004085	G6PC2	NO	2:139349795-139356438	coding
2	139427894	rs425318029	G/A	ENSOARG00000004206	NOSTRIN	NO	2:139391357-139458885	coding
2	139718891	-	C/T	ENSOARG00000004285	CERS6	NO	2:139486616-139831507	coding
2	140044111	rs400971276	G/T	ENSOARG00000025809	-	NO	2:140037537-140039903	upstream
2	140104951	rs423812871	T/C	ENSOARG00000004301	STK39	NO	2:140068741-140315412	coding
2	141118387	rs162297663	C/T	ENSOARG00000004431	XIRP2	NO	2:141116249-141165032	coding
2	141192562	rs429823566	T/C	ENSOARG00000022371	-	NO	2:141174711-141174793	upstream
2	141459036	rs423706762	G/A	ENSOARG00000019666	-	NO	2:141468717-141469172	downstream
[truncated: 10,428 more rows]
