# Supplementary material for: Gene Networks Driving Genetic Variation in Milk and Cheese-Making Traits of Spanish Assaf Sheep
Source: Genes (Basel). 2020 Jun 27;11(7):715. doi: 10.3390/genes11070715 (PMC7397207; doi:10.3390/genes11070715)
Supplement: Supplementary file 1 [file genes-11-00715-s001.zip › Table S2.xlsx]

## Sheet: 374g_gene-set
Additional file 4: Title: Results of the enrichment and association analysis of the two gene-sets selected to perform the co-association gene network analysis. Description: Worksheet that provides the two lists of genes sets used in the co-association gene network analysis. For each gene, we provide a description of each gene, its position in the genome, the biological processes it was involved i…
Ensemble_ID	Ortologous_ID	Symbol	Annotation	Gene_description	Chromosome/scaffold	Gene_start_(bp)	Gene_end_(bp)	Gene_Kind	Transcriptome	Pleiotropic_value	Slim_Biological_process	Complete_Biological_process	Associated_milk_traits	Associated_cheese-making_traits
ENSOARG00000017810	-	-	-	-	1	404161	424665	Other_gene	TRANS	26.81	-	-	3	2
ENSOARG00000019119	ENSG00000132321	IQCA1	IQ_motif_containing_with_AAA_domain_1	-	1	4471848	4668277	Other_gene	NO	98.76	-	-	4	4
ENSOARG00000019128	ENSG00000168505	GBX2	gastrulation_brain_homeobox_2	cell_morphogenesis	1	4796532	4799994	Transcription_Factor	NO	57.79	cerebellum_development(GO:0021549);regulation_of_nervous_system_development(GO:0051960)	branching_involved_in_blood_vessel_morphogenesis(GO:0001569);neural_crest_cell_migration(GO:0001755);regulation_of_transcription,_DNA-templated(GO:0006355);nervous_system_development(GO:0007399);axon_guidance(GO:0007411);cerebellum_development(GO:0021549);midbrain-hindbrain_boundary_morphogenesis(GO:0021555);rhombomere_2_development(GO:0021568);thalamus_development(GO:0021794);forebrain_neuron_de…	1	1
ENSOARG00000019432	ENSG00000163867	ZMYM6	zinc_finger_MYM-type_containing_6	cell_morphogenesis	1	9793950	9840340	Other_gene	TRANS	88.26	cell_morphogenesis(GO:0000902);regulation_of_cell_morphogenesis(GO:0022604);transcription_by_RNA_polymerase_II(GO:0006366)	regulation_of_transcription_by_RNA_polymerase_II(GO:0006357);cytoskeleton_organization(GO:0007010);multicellular_organism_development(GO:0007275);regulation_of_cell_morphogenesis(GO:0022604)	2	4
ENSOARG00000020096	ENSG00000116983	HPCAL4	hippocalcin_like_4	-	1	14091958	14094100	Other_gene	NO	63.93	G-protein_coupled_receptor_signaling_pathway(GO:0007186);cell_surface_receptor_signaling_pathway(GO:0007166);sensory_perception(GO:0007600)	signal_transduction(GO:0007165);central_nervous_system_development(GO:0007417)	4	5
ENSOARG00000020272	-	-	General_transcription_factor_IIF_subunit_2;_TFIIF_is_a_general_transcription_initiation_factor_that_binds_to_RNA_polymerase_II_and_helps_to_recruit_it_to_the_initiation_complex_in_collaboration_with_TFIIB._It_promotes_transcription_elongation._This_subunit_shows_ATP-dependent_DNA-_helicase_activity	-	1	14906706	14910374	Other_gene	NO	32.72	-	-	2	4
ENSOARG00000001496	ENSG00000162415	ZSWIM5	zinc_finger_SWIM-type_containing_5	cell_morphogenesis	1	19442382	19608681	Other_gene	NO	55.32	axon_guidance(GO:0007411);localization(GO:0051179);regulation_of_axonogenesis(GO:0050770);regulation_of_cellular_component_movement(GO:0051270);regulation_of_chemotaxis(GO:0050920)	regulation_of_axon_guidance(GO:1902667)	3	4
ENSOARG00000001528	ENSG00000132781	MUTYH	mutY_DNA_glycosylase	-	1	19740780	19750097	Other_gene	TRANS	87.03	base-excision_repair(GO:0006284);mismatch_repair(GO:0006298)	DNA_repair(GO:0006281);base-excision_repair(GO:0006284);mismatch_repair(GO:0006298);depurination(GO:0045007)	0	4
ENSOARG00000002455	ENSG00000117480	FAAH	fatty_acid_amide_hydrolase	-	1	20722662	20742017	Other_gene	NO	23.57	fatty_acid_metabolic_process(GO:0006631)	fatty_acid_catabolic_process(GO:0009062);arachidonic_acid_metabolic_process(GO:0019369);monoacylglycerol_catabolic_process(GO:0052651)	2	1
ENSOARG00000008518	ENSG00000134709	HOOK1	hook_microtubule_tethering_protein_1	-	1	34376055	34441009	Other_gene	TRANS	63.95	cytoplasmic_microtubule_organization(GO:0031122);cytoskeleton-dependent_intracellular_transport(GO:0030705)	Golgi_organization(GO:0007030);endosome_organization(GO:0007032);lysosome_organization(GO:0007040);multicellular_organism_development(GO:0007275);endosome_to_lysosome_transport(GO:0008333);protein_transport(GO:0015031);cytoskeleton-dependent_intracellular_transport(GO:0030705);cytoplasmic_microtubule_organization(GO:0031122);early_endosome_to_late_endosome_transport(GO:0045022);manchette_assembly…	4	2
ENSOARG00000009875	ENSG00000177414	UBE2U	ubiquitin_conjugating_enzyme_E2_U	-	1	39272369	39349979	Other_gene	NO	46.02	DNA_repair(GO:0006281);proteasome-mediated_ubiquitin-dependent_protein_catabolic_process(GO:0043161);protein_polyubiquitination(GO:0000209)	protein_polyubiquitination(GO:0000209);DNA_repair(GO:0006281);proteasome-mediated_ubiquitin-dependent_protein_catabolic_process(GO:0043161)	0	2
ENSOARG00000011004	ENSG00000203963	C1orf141	chromosome_1_open_reading_frame_141	-	1	42378617	42413768	Other_gene	NO	54.51	-	-	4	4
ENSOARG00000022184	-	SNORD45	-	-	1	51396706	51396784	Other_gene	TRANS	47.07	-	-	2	3
ENSOARG00000015643	ENSG00000162664	ZNF326	zinc_finger_protein_326	-	1	66616385	66650096	Transcription_Factor	TRANS	72.35	-	mRNA_processing(GO:0006397);RNA_splicing(GO:0008380);regulation_of_DNA-templated_transcription,_elongation(GO:0032784);regulation_of_RNA_splicing(GO:0043484)	3	5
ENSOARG00000016569	ENSG00000154511	FAM69A	divergent_protein_kinase_domain_1A	-	1	69236404	69278482	Other_gene	NO	76.81	-	-	3	1
ENSOARG00000017654	ENSG00000117598	PLPPR5	phospholipid_phosphatase_related_5	positive_regulation_of_filopodium_assembly	1	75448382	75665059	Other_gene	NO	83.83	phospholipid_metabolic_process(GO:0006644)	phospholipid_metabolic_process(GO:0006644);positive_regulation_of_neuron_projection_development(GO:0010976);phospholipid_dephosphorylation(GO:0046839);positive_regulation_of_filopodium_assembly(GO:0051491)	4	4
ENSOARG00000018406	ENSG00000117543	DPH5	diphthamide_biosynthesis_5	-	1	77495595	77534149	Other_gene	TRANS	116.78	-	peptidyl-diphthamide_biosynthetic_process_from_peptidyl-histidine(GO:0017183);methylation(GO:0032259)	4	3
ENSOARG00000018823	-	SLC25A24	Solute_carrier_family_25_(mitochondrial_carrier;_phosphate_carrier),_member_24;_Belongs_to_the_mitochondrial_carrier_(TC_2.A.29)_family	-	1	84794114	84956294	Other_gene	TRANS	84.8	-	-	2	3
ENSOARG00000021077	ENSG00000197747	S100A10	S100_calcium_binding_protein_A10	cell_morphogenesis	1	100863640	100867559	Other_gene	TRANS	77.59	DNA_replication(GO:0006260);cell_cycle(GO:0007049)	membrane_raft_assembly(GO:0001765);vesicle_budding_from_membrane(GO:0006900);response_to_drug(GO:0042493);positive_regulation_of_GTPase_activity(GO:0043547);positive_regulation_of_binding(GO:0051099);protein_heterotetramerization(GO:0051290);positive_regulation_of_stress_fiber_assembly(GO:0051496);positive_regulation_of_focal_adhesion_assembly(GO:0051894);protein_localization_to_plasma_membrane(G…	4	2
ENSOARG00000005579	ENSG00000196189	SEMA4A	semaphorin_4A	cell_morphogenesis	1	104748776	104766729	Other_gene	TRANS	148.55	ameboidal-type_cell_migration(GO:0001667);animal_organ_development(GO:0048513);axon_extension(GO:0048675);axon_guidance(GO:0007411);cell_surface_receptor_signaling_pathway(GO:0007166);negative_regulation_of_cell_growth(GO:0030308);negative_regulation_of_neuron_projection_development(GO:0010977);negative_regulation_of_response_to_external_stimulus(GO:0032102);positive_regulation_of_cell_migration(…	angiogenesis(GO:0001525);neural_crest_cell_migration(GO:0001755);axonogenesis(GO:0007409);regulation_of_cell_shape(GO:0008360);regulation_of_endothelial_cell_migration(GO:0010594);negative_regulation_of_angiogenesis(GO:0016525);positive_regulation_of_cell_migration(GO:0030335);T-helper_1_cell_differentiation(GO:0045063);negative_regulation_of_axon_extension_involved_in_axon_guidance(GO:0048843);n…	5	4
ENSOARG00000012903	ENSG00000205726	ITSN1	intersectin_1	membrane_organization	1	119888709	120060109	Other_gene	TRANS	34.92	endocytosis(GO:0006897);intracellular_protein_transport(GO:0006886);nervous_system_process(GO:0050877);neurotransmitter_secretion(GO:0007269)	exocytosis(GO:0006887);endocytosis(GO:0006897);G_protein-coupled_receptor_signaling_pathway(GO:0007186);small_GTPase_mediated_signal_transduction(GO:0007264);brain_development(GO:0007420);protein_transport(GO:0015031);viral_process(GO:0016032);positive_regulation_of_kinase_activity(GO:0033674);cellular_protein_localization(GO:0034613);regulation_of_Rho_protein_signal_transduction(GO:0035023);posi…	3	0
ENSOARG00000013168	ENSG00000159128	IFNGR2	interferon_gamma_receptor_2	-	1	120327318	120351949	Other_gene	TRANS	36.9	-	microglial_cell_activation(GO:0001774);cell_surface_receptor_signaling_pathway(GO:0007166);response_to_virus(GO:0009615);cytokine-mediated_signaling_pathway(GO:0019221);defense_response_to_virus(GO:0051607);interferon-gamma-mediated_signaling_pathway(GO:0060333);regulation_of_interferon-gamma-mediated_signaling_pathway(GO:0060334);positive_regulation_of_NMDA_glutamate_receptor_activity(GO:1904783)	0	3
ENSOARG00000007844	-	-	Uncharacterized_protein	-	1	121731516	121732859	Other_gene	NO	37.06	-	-	2	3
ENSOARG00000018431	-	-	Uncharacterized_protein	-	1	164422400	164430564	Other_gene	NO	58.5	-	-	1	0
ENSOARG00000019381	ENSG00000144857	BOC	BOC_cell_adhesion_associated,_oncogene_regulated	cell_morphogenesis	1	176313349	176381603	Other_gene	TRANS	39.09	-	cell_adhesion(GO:0007155);smoothened_signaling_pathway(GO:0007224);axon_guidance(GO:0007411);positive_regulation_of_myoblast_differentiation(GO:0045663);positive_regulation_of_muscle_cell_differentiation(GO:0051149)	3	1
ENSOARG00000020160	ENSG00000173193	PARP14	poly(ADP-ribose)_polymerase_family_member_14	protein_phosphorylation	1	185275238	185325662	Cotranscription_Factor	TRANS	82.94	-	protein_ADP-ribosylation(GO:0006471);negative_regulation_of_gene_expression(GO:0010629);positive_regulation_of_tyrosine_phosphorylation_of_STAT_protein(GO:0042531);negative_regulation_of_tyrosine_phosphorylation_of_STAT_protein(GO:0042532);innate_immune_response(GO:0045087);negative_regulation_of_interferon-gamma-mediated_signaling_pathway(GO:0060336);protein_poly-ADP-ribosylation(GO:0070212);pro…	5	2
ENSOARG00000020696	ENSG00000136518	ACTL6A	actin_like_6A	-	1	205723456	205741843	Cotranscription_Factor	TRANS	91.59	cell_cycle(GO:0007049);endocytosis(GO:0006897);exocytosis(GO:0006887);intracellular_protein_transport(GO:0006886)	blastocyst_formation(GO:0001825);neural_retina_development(GO:0003407);DNA_repair(GO:0006281);DNA_recombination(GO:0006310);chromatin_remodeling(GO:0006338);regulation_of_transcription_by_RNA_polymerase_II(GO:0006357);signal_transduction(GO:0007165);nervous_system_development(GO:0007399);protein_deubiquitination(GO:0016579);spinal_cord_development(GO:0021510);regulation_of_growth(GO:0040008);ATP-…	3	3
ENSOARG00000020765	ENSG00000163581	SLC2A2	solute_carrier_family_2_member_2	regulation_of_peptide_hormone_secretion	1	214514907	214548769	Other_gene	NO	40.27	-	carbohydrate_metabolic_process(GO:0005975);hexose_transmembrane_transport(GO:0008645);fructose_transmembrane_transport(GO:0015755);regulation_of_insulin_secretion(GO:0050796);transmembrane_transport(GO:0055085);dehydroascorbic_acid_transport(GO:0070837);intestinal_hexose_absorption(GO:0106001);glucose_transmembrane_transport(GO:1904659)	3	4
ENSOARG00000023057	-	U6	-	-	1	215665457	215665559	Other_gene	NO	48.58	-	-	3	1
ENSOARG00000000899	ENSG00000085276	MECOM	MDS1_and_EVI1_complex_locus	protein_phosphorylation	1	216222550	216357376	Transcription_Factor	NO	98.74	-	apoptotic_process(GO:0006915);cell_differentiation(GO:0030154);negative_regulation_of_programmed_cell_death(GO:0043069);negative_regulation_of_transcription,_DNA-templated(GO:0045892);positive_regulation_of_transcription,_DNA-templated(GO:0045893);negative_regulation_of_JNK_cascade(GO:0046329);histone_H3-K9_methylation(GO:0051567);regulation_of_cell_cycle(GO:0051726);heterochromatin_organization(…	3	3
ENSOARG00000001367	ENSG00000174776	WDR49	WD_repeat_domain_49	-	1	217823759	217987985	Other_gene	NO	52.38	-	-	4	1
ENSOARG00000021743	-	U6	-	-	1	223606719	223606816	Other_gene	NO	60.2	-	-	2	3
ENSOARG00000023691	-	5S_rRNA	-	-	1	226932248	226932362	Other_gene	NO	75.48	-	-	5	4
ENSOARG00000004915	ENSG00000163762	TM4SF18	transmembrane_4_L_six_family_member_18	-	1	236887484	236913148	Other_gene	TRANS	38.56	-	-	5	2
ENSOARG00000008268	ENSG00000114019	AMOTL2	angiomotin_like_2	ameboidal-type_cell_migration	1	253020966	253037910	Other_gene	TRANS	51.31	actin_cytoskeleton_organization(GO:0030036);ameboidal-type_cell_migration(GO:0001667);angiogenesis(GO:0001525);establishment_of_cell_polarity(GO:0030010);intracellular_signal_transduction(GO:0035556);regulation_of_cell_migration(GO:0030334)	angiogenesis(GO:0001525);establishment_of_cell_polarity_involved_in_ameboidal_cell_migration(GO:0003365);Wnt_signaling_pathway(GO:0016055);actin_cytoskeleton_organization(GO:0030036);regulation_of_cell_migration(GO:0030334);hippo_signaling(GO:0035329)	3	2
ENSOARG00000011472	-	-	Uncharacterized_protein	-	1	262059568	262061430	Other_gene	TRANS	28.15	-	-	0	1
ENSOARG00000013086	ENSG00000160294	MCM3AP	minichromosome_maintenance_complex_component_3_associated_protein	-	1	264064532	264112757	Other_gene	TRANS	63.45	poly(A)+_mRNA_export_from_nucleus(GO:0016973)	mRNA_export_from_nucleus(GO:0006406);somatic_hypermutation_of_immunoglobulin_genes(GO:0016446);poly(A)+_mRNA_export_from_nucleus(GO:0016973);nucleosome_organization(GO:0034728);histone_H3_acetylation(GO:0043966)	3	5
ENSOARG00000014718	ENSG00000206384	COL6A6	collagen_type_VI_alpha_6_chain	-	1	269642394	269765307	Other_gene	NO	57.93	-	cell_adhesion(GO:0007155)	0	3
ENSOARG00000005888	ENSG00000182752	PAPPA	pappalysin_1	response_to_glucocorticoid	2	7284741	7509631	Other_gene	NO	76.38	-	proteolysis(GO:0006508);female_pregnancy(GO:0007565);response_to_follicle-stimulating_hormone(GO:0032354);cellular_protein_metabolic_process(GO:0044267);response_to_glucocorticoid(GO:0051384)	4	3
ENSOARG00000006857	ENSG00000165124	SVEP1	sushi,_von_Willebrand_factor_type_A,_EGF_and_pentraxin_domain_containing_1	-	2	12730845	12930533	Other_gene	NO	45.19	cell_adhesion(GO:0007155);immune_system_process(GO:0002376);signal_transduction(GO:0007165)	cell_adhesion(GO:0007155)	2	2
ENSOARG00000007124	ENSG00000070061	IKBKAP	elongator_complex_protein_1	protein_phosphorylation	2	14295029	14350764	Cotranscription_Factor	TRANS	49.28	cellular_process(GO:0009987);protein_localization(GO:0008104);response_to_stimulus(GO:0050896)	tRNA_wobble_uridine_modification(GO:0002098);positive_regulation_of_cell_migration(GO:0030335)	0	2
ENSOARG00000003137	ENSG00000204246	OR13C3	olfactory_receptor_family_13_subfamily_C_member_3	-	2	18371736	18372764	Other_gene	NO	29.99	-	G_protein-coupled_receptor_signaling_pathway(GO:0007186);detection_of_chemical_stimulus_involved_in_sensory_perception_of_smell(GO:0050911)	1	1
ENSOARG00000008348	ENSG00000127081	ZNF484	zinc_finger_protein_484	-	2	28934220	28961667	Transcription_Factor	TRANS	39.46	-	regulation_of_transcription,_DNA-templated(GO:0006355)	3	3
ENSOARG00000008683	ENSG00000135047	CTSL	cathepsin_L	response_to_thyroid_hormone	2	31785406	31790389	Other_gene	TRANS	43.08	proteolysis_involved_in_cellular_protein_catabolic_process(GO:0051603)	toll-like_receptor_signaling_pathway(GO:0002224);adaptive_immune_response(GO:0002250);proteolysis(GO:0006508);antigen_processing_and_presentation(GO:0019882);antigen_processing_and_presentation_of_exogenous_peptide_antigen_via_MHC_class_II(GO:0019886);extracellular_matrix_disassembly(GO:0022617);collagen_catabolic_process(GO:0030574);regulation_of_keratinocyte_differentiation(GO:0045616);proteoly…	0	3
ENSOARG00000008139	ENSG00000240694	PNMA2	PNMA_family_member_2	-	2	38957995	38959086	Other_gene	NO	79.84	-	positive_regulation_of_apoptotic_process(GO:0043065)	2	2
ENSOARG00000009918	ENSG00000147459	DOCK5	dedicator_of_cytokinesis_5	cell_morphogenesis	2	40019810	40218220	Other_gene	TRANS	29.28	intracellular_signal_transduction(GO:0035556)	small_GTPase_mediated_signal_transduction(GO:0007264);positive_regulation_of_epithelial_cell_migration(GO:0010634);cell_migration(GO:0016477);positive_regulation_of_GTPase_activity(GO:0043547);positive_regulation_of_substrate_adhesion-dependent_cell_spreading(GO:1900026);negative_regulation_of_vascular_smooth_muscle_contraction(GO:1904694);positive_regulation_of_vascular_associated_smooth_muscle_…	2	0
ENSOARG00000008168	-	-	Uncharacterized_protein	-	2	40343597	40344010	Other_gene	NO	71.69	-	-	3	3
ENSOARG00000009942	ENSG00000277586	NEFL	neurofilament_light	cell_morphogenesis	2	40522108	40525845	Other_gene	NO	47.98	-	MAPK_cascade(GO:0000165);microtubule_cytoskeleton_organization(GO:0000226);anterograde_axonal_transport(GO:0008089);retrograde_axonal_transport(GO:0008090);peripheral_nervous_system_axon_regeneration(GO:0014012);axonal_transport_of_mitochondrion(GO:0019896);spinal_cord_development(GO:0021510);hippocampus_development(GO:0021766);cerebral_cortex_development(GO:0021987);regulation_of_axon_diameter(G…	2	1
ENSOARG00000010998	ENSG00000204291	COL15A1	collagen_type_XV_alpha_1_chain	-	2	48487007	48588324	Other_gene	NO	52.27	extracellular_matrix_organization(GO:0030198)	angiogenesis(GO:0001525);cell_adhesion(GO:0007155);signal_transduction(GO:0007165);cell_differentiation(GO:0030154);extracellular_matrix_organization(GO:0030198);collagen_catabolic_process(GO:0030574)	2	2
ENSOARG00000011255	ENSG00000136925	TSTD2	thiosulfate_sulfurtransferase_like_domain_containing_2	-	2	49709826	49733003	Other_gene	TRANS	47.82	-	biological_process(GO:0008150)	0	3
ENSOARG00000011271	ENSG00000136842	TMOD1	tropomodulin_1	cellular_component_morphogenesis	2	49732938	49799978	Other_gene	NO	63.65	muscle_contraction(GO:0006936);myofibril_assembly(GO:0030239)	muscle_contraction(GO:0006936);adult_locomotory_behavior(GO:0008344);muscle_filament_sliding(GO:0030049);myofibril_assembly(GO:0030239);positive_regulation_of_actin_filament_polymerization(GO:0030838);pointed-end_actin_filament_capping(GO:0051694);lens_fiber_cell_development(GO:0070307)	2	3
ENSOARG00000012689	-	-	Uncharacterized_protein	-	2	63122614	63138890	Other_gene	NO	46.57	-	-	5	3
ENSOARG00000012755	ENSG00000119125	GDA	guanine_deaminase	-	2	63751773	63962485	Other_gene	TRANS	55.52	nucleobase_metabolic_process(GO:0009112);purine-containing_compound_metabolic_process(GO:0072521)	nucleobase-containing_compound_metabolic_process(GO:0006139);guanine_catabolic_process(GO:0006147);purine_nucleotide_catabolic_process(GO:0006195);nervous_system_development(GO:0007399);guanine_metabolic_process(GO:0046098)	2	0
ENSOARG00000008425	ENSG00000169020	ATP5I	ATP_synthase_membrane_subunit_e	membrane_organization	2	64326807	64327019	Other_gene	TRANS	65.4	-	ATP_biosynthetic_process(GO:0006754);cristae_formation(GO:0042407);mitochondrial_ATP_synthesis_coupled_proton_transport(GO:0042776)	5	3
ENSOARG00000013287	-	-	Uncharacterized_protein	-	2	70278174	70282245	Other_gene	NO	37.87	-	-	1	3
ENSOARG00000013492	ENSG00000120210	INSL6	insulin_like_6	-	2	72914295	72926768	Other_gene	NO	52.1	cellular_process(GO:0009987)	signal_transduction(GO:0007165);biological_process(GO:0008150)	2	3
ENSOARG00000025780	-	-	-	-	2	81398971	81564319	Other_gene	NO	30.17	-	-	1	0
ENSOARG00000014609	-	-	Uncharacterized_protein	-	2	94840670	94874493	Other_gene	TRANS	91.75	-	-	3	4
ENSOARG00000014910	ENSG00000134014	ELP3	elongator_acetyltransferase_complex_subunit_3	generation_of_neurons	2	101285908	101413758	Cotranscription_Factor	TRANS	45.4	tRNA_wobble_uridine_modification(GO:0002098)	neuron_migration(GO:0001764);tRNA_wobble_base_5-methoxycarbonylmethyl-2-thiouridinylation(GO:0002926);regulation_of_transcription_by_RNA_polymerase_II(GO:0006357);central_nervous_system_development(GO:0007417);histone_acetylation(GO:0016573);positive_regulation_of_cell_migration(GO:0030335);regulation_of_protein_kinase_activity(GO:0045859)	1	1
ENSOARG00000023865	ENSG00000221398	SNORA11	-	-	2	109325612	109325737	Other_gene	NO	32.63	-	-	2	2
ENSOARG00000016728	ENSG00000163002	NUP35	nucleoporin_35	-	2	125476477	125508702	Other_gene	TRANS	90.5	NLS-bearing_protein_import_into_nucleus(GO:0006607);nuclear_pore_organization(GO:0006999)	regulation_of_glycolytic_process(GO:0006110);mRNA_export_from_nucleus(GO:0006406);tRNA_export_from_nucleus(GO:0006409);NLS-bearing_protein_import_into_nucleus(GO:0006607);nuclear_pore_organization(GO:0006999);viral_process(GO:0016032);protein_sumoylation(GO:0016925);viral_transcription(GO:0019083);regulation_of_gene_silencing_by_miRNA(GO:0060964);intracellular_transport_of_virus(GO:0075733);regul…	3	3
ENSOARG00000006142	ENSG00000115267	IFIH1	interferon_induced_with_helicase_C_domain_1	-	2	146343186	146404420	Other_gene	TRANS	97.11	-	detection_of_virus(GO:0009597);response_to_virus(GO:0009615);viral_process(GO:0016032);protein_deubiquitination(GO:0016579);protein_sumoylation(GO:0016925);negative_regulation_of_type_I_interferon_production(GO:0032480);positive_regulation_of_interferon-alpha_production(GO:0032727);positive_regulation_of_interferon-beta_production(GO:0032728);regulation_of_type_III_interferon_production(GO:003434…	2	4
ENSOARG00000009420	ENSG00000150556	LYPD6B	LY6/PLAUR_domain_containing_6B	-	2	159117024	159129409	Other_gene	NO	62.27	-	regulation_of_neurotransmitter_receptor_activity(GO:0099601)	1	1
ENSOARG00000025824	-	-	-	-	2	162564476	162606550	Other_gene	NO	56.54	-	-	2	3
ENSOARG00000013052	ENSG00000074047	GLI2	GLI_family_zinc_finger_2	cell_morphogenesis	2	185179098	185242117	Transcription_Factor	NO	41.09	embryo_development(GO:0009790);pattern_specification_process(GO:0007389)	negative_regulation_of_transcription_by_RNA_polymerase_II(GO:0000122);skeletal_system_development(GO:0001501);osteoblast_differentiation(GO:0001649);in_utero_embryonic_development(GO:0001701);kidney_development(GO:0001822);chondrocyte_differentiation(GO:0002062);osteoblast_development(GO:0002076);smoothened_signaling_pathway(GO:0007224);pattern_specification_process(GO:0007389);axon_guidance(GO:0…	2	4
ENSOARG00000015783	ENSG00000119042	SATB2	SATB_homeobox_2	generation_of_neurons	2	200539657	200737261	Transcription_Factor	NO	46.1	-	negative_regulation_of_transcription_by_RNA_polymerase_II(GO:0000122);neuron_migration(GO:0001764);osteoblast_development(GO:0002076);chromatin_remodeling(GO:0006338);embryonic_pattern_specification(GO:0009880);commitment_of_neuronal_cell_to_specific_neuron_type_in_forebrain(GO:0021902);positive_regulation_of_transcription_by_RNA_polymerase_II(GO:0045944);embryonic_skeletal_system_morphogenesis(G…	2	4
ENSOARG00000020675	ENSG00000173699	SPATA3	spermatogenesis_associated_3	-	2	231875615	231882882	Other_gene	NO	55.05	-	-	4	3
ENSOARG00000022537	ENSG00000202400	SNORD82	small_nucleolar_RNA,_C/D_box_82	-	2	232313108	232313177	Other_gene	NO	47.81	-	-	3	4
ENSOARG00000000789	ENSG00000134668	SPOCD1	SPOC_domain_containing_1	-	2	234744813	234777184	Other_gene	NO	60.55	transcription_elongation_from_RNA_polymerase_II_promoter(GO:0006368)	transcription,_DNA-templated(GO:0006351);negative_regulation_of_phosphatase_activity(GO:0010923)	4	3
ENSOARG00000001618	ENSG00000121766	ZCCHC17	zinc_finger_CCHC-type_containing_17	-	2	235147613	235189418	Other_gene	TRANS	46.23	-	-	5	2
ENSOARG00000007903	ENSG00000133216	EPHB2	EPH_receptor_B2	cell_morphogenesis	2	242787050	242925381	Other_gene	NO	45.25	axonogenesis(GO:0007409);central_nervous_system_neuron_differentiation(GO:0021953);transmembrane_receptor_protein_tyrosine_kinase_signaling_pathway(GO:0007169)	angiogenesis(GO:0001525);urogenital_system_development(GO:0001655);negative_regulation_of_protein_phosphorylation(GO:0001933);protein_phosphorylation(GO:0006468);transmembrane_receptor_protein_tyrosine_kinase_signaling_pathway(GO:0007169);nervous_system_development(GO:0007399);axon_guidance(GO:0007411);axonal_fasciculation(GO:0007413);learning_or_memory(GO:0007611);learning(GO:0007612);positive_r…	2	1
ENSOARG00000012143	ENSG00000037637	FBXO42	F-box_protein_42	-	2	248638362	248706390	Other_gene	TRANS	34.74	-	-	1	2
ENSOARG00000012400	ENSG00000142627	EPHA2	EPH_receptor_A2	cell_morphogenesis	2	248796884	248820549	Other_gene	TRANS	29.17	axon_guidance(GO:0007411);transmembrane_receptor_protein_tyrosine_kinase_signaling_pathway(GO:0007169)	skeletal_system_development(GO:0001501);vasculogenesis(GO:0001570);osteoblast_differentiation(GO:0001649);blood_vessel_endothelial_cell_proliferation_involved_in_sprouting_angiogenesis(GO:0002043);inflammatory_response(GO:0006954);cell_adhesion(GO:0007155);transmembrane_receptor_protein_tyrosine_kinase_signaling_pathway(GO:0007169);multicellular_organism_development(GO:0007275);axon_guidance(GO:0…	4	1
ENSOARG00000025926	-	-	-	-	3	921265	1057121	Other_gene	TRANS	88.14	-	-	4	6
ENSOARG00000007401	ENSG00000130720	FIBCD1	fibrinogen_C_domain_containing_1	-	3	5690092	5712244	Other_gene	NO	66.63	-	-	1	4
ENSOARG00000008510	ENSG00000136816	TOR1B	torsin_family_1_member_B	membrane_organization	3	6674309	6678962	Other_gene	NO	77.56	nervous_system_process(GO:0050877);protein_folding(GO:0006457);protein_metabolic_process(GO:0019538)	response_to_unfolded_protein(GO:0006986);endoplasmic_reticulum_organization(GO:0007029);protein_localization_to_nucleus(GO:0034504);chaperone_cofactor-dependent_protein_refolding(GO:0051085);nuclear_membrane_organization(GO:0071763)	3	5
ENSOARG00000010579	ENSG00000167112	TRUB2	TruB_pseudouridine_synthase_family_member_2	positive_regulation_of_protein_metabolic_process	3	7890999	7902749	Other_gene	TRANS	54.48	-	pseudouridine_synthesis(GO:0001522);mRNA_processing(GO:0006397);positive_regulation_of_mitochondrial_translation(GO:0070131)	4	4
ENSOARG00000025953	-	-	-	-	3	9450973	9525539	Other_gene	TRANS	53.93	-	-	1	4
ENSOARG00000013965	ENSG00000056586	RC3H2	ring_finger_and_CCCH-type_domains_2	-	3	12771756	12812417	Other_gene	TRANS	49.32	-	protein_polyubiquitination(GO:0000209);B_cell_homeostasis(GO:0001782);regulation_of_transcription_by_RNA_polymerase_II(GO:0006357);post-embryonic_development(GO:0009791);posttranscriptional_regulation_of_gene_expression(GO:0010608);protein_ubiquitination(GO:0016567);multicellular_organism_growth(GO:0035264);T_cell_proliferation(GO:0042098);T_cell_homeostasis(GO:0043029);lung_alveolus_development(…	5	1
ENSOARG00000015751	ENSG00000150873	C2orf50	chromosome_2_open_reading_frame_50	-	3	20023802	20029796	Other_gene	NO	50.83	-	-	3	3
ENSOARG00000016462	ENSG00000134323	MYCN	MYCN_proto-oncogene,_bHLH_transcription_factor	positive_regulation_of_production_of_miRNAs_involved_in_gene_silencing_by_miRNA	3	24170392	24175120	Transcription_Factor	NO	39.59	cell_cycle(GO:0007049);regulation_of_transcription_by_RNA_polymerase_II(GO:0006357);transcription_by_RNA_polymerase_II(GO:0006366)	regulation_of_transcription,_DNA-templated(GO:0006355);regulation_of_transcription_by_RNA_polymerase_II(GO:0006357);positive_regulation_of_gene_expression(GO:0010628);negative_regulation_of_gene_expression(GO:0010629);positive_regulation_of_transcription,_DNA-templated(GO:0045893);positive_regulation_of_transcription_by_RNA_polymerase_II(GO:0045944);positive_regulation_of_production_of_miRNAs_inv…	2	0
ENSOARG00000017605	ENSG00000119778	ATAD2B	ATPase_family,_AAA_domain_containing_2B	-	3	31393136	31516899	Other_gene	TRANS	63.58	chromatin_silencing(GO:0006342);negative_regulation_of_chromatin_silencing(GO:0031936);positive_regulation_of_transcription_by_RNA_polymerase_II(GO:0045944);transcription_by_RNA_polymerase_II(GO:0006366)	negative_regulation_of_chromatin_silencing(GO:0031936);positive_regulation_of_transcription_by_RNA_polymerase_II(GO:0045944)	3	5
ENSOARG00000019410	ENSG00000119760	SUPT7L	SPT7_like,_STAGA_complex_gamma_subunit	-	3	34552748	34563759	Cotranscription_Factor	TRANS	39.58	-	histone_H3_acetylation(GO:0043966);maintenance_of_protein_location_in_nucleus(GO:0051457);positive_regulation_of_nucleic_acid-templated_transcription(GO:1903508)	2	2
ENSOARG00000019784	ENSG00000115977	AAK1	AP2_associated_kinase_1	-	3	38594968	38747433	Other_gene	TRANS	48.07	-	protein_phosphorylation(GO:0006468);endocytosis(GO:0006897);regulation_of_protein_localization(GO:0032880);positive_regulation_of_Notch_signaling_pathway(GO:0045747);protein_autophosphorylation(GO:0046777);protein_stabilization(GO:0050821);membrane_organization(GO:0061024);regulation_of_clathrin-dependent_endocytosis(GO:2000369)	0	1
ENSOARG00000019876	ENSG00000163219	ARHGAP25	Rho_GTPase_activating_protein_25	membrane_organization	3	39413767	39507038	Other_gene	TRANS	50.39	-	phagocytosis,_engulfment(GO:0006911);actin_filament_organization(GO:0007015);signal_transduction(GO:0007165);positive_regulation_of_GTPase_activity(GO:0043547);regulation_of_small_GTPase_mediated_signal_transduction(GO:0051056);negative_regulation_of_small_GTPase_mediated_signal_transduction(GO:0051058)	1	1
ENSOARG00000019948	ENSG00000143971	ETAA1	ETAA1,_ATR_kinase_activator	protein_phosphorylation	3	40768920	40782438	Other_gene	TRANS	30.63	DNA_biosynthetic_process(GO:0071897);DNA_damage_checkpoint(GO:0000077);cell_cycle(GO:0007049);positive_regulation_of_protein_serine/threonine_kinase_activity(GO:0071902);regulation_of_response_to_DNA_damage_stimulus(GO:2001020);replication_fork_processing(GO:0031297);signal_transduction(GO:0007165)	DNA_repair(GO:0006281);cellular_response_to_DNA_damage_stimulus(GO:0006974);replication_fork_processing(GO:0031297);positive_regulation_of_protein_serine/threonine_kinase_activity(GO:0071902);regulation_of_DNA_damage_checkpoint(GO:2000001)	1	1
ENSOARG00000019990	ENSG00000138071	ACTR2	actin_related_protein_2	cell_morphogenesis	3	42946949	42983524	Other_gene	TRANS	48.66	cellular_component_morphogenesis(GO:0032989);cytokinesis(GO:0000910);endocytosis(GO:0006897);exocytosis(GO:0006887);intracellular_protein_transport(GO:0006886)	establishment_or_maintenance_of_cell_polarity(GO:0007163);associative_learning(GO:0008306);asymmetric_cell_division(GO:0008356);meiotic_chromosome_movement_towards_spindle_pole(GO:0016344);cytosolic_transport(GO:0016482);meiotic_cytokinesis(GO:0033206);Arp2/3_complex-mediated_actin_nucleation(GO:0034314);response_to_immobilization_stress(GO:0035902);cellular_response_to_trichostatin_A(GO:0035984)…	2	1
ENSOARG00000020623	ENSG00000132300	PTCD3	pentatricopeptide_repeat_domain_3	-	3	57865772	57893841	Other_gene	TRANS	72.99	-	regulation_of_translation(GO:0006417);mitochondrial_translation(GO:0032543);mitochondrial_translational_elongation(GO:0070125);mitochondrial_translational_termination(GO:0070126)	3	4
ENSOARG00000020848	ENSG00000136694	IL36A	interleukin_36_alpha	protein_phosphorylation	3	59855920	59859301	Other_gene	NO	46.38	I-kappaB_kinase/NF-kappaB_signaling(GO:0007249);JNK_cascade(GO:0007254);cellular_response_to_lipopolysaccharide(GO:0071222);cytokine-mediated_signaling_pathway(GO:0019221);granulocyte_chemotaxis(GO:0071621);interleukin-6_production(GO:0032635);positive_regulation_of_I-kappaB_kinase/NF-kappaB_signaling(GO:0043123);positive_regulation_of_JNK_cascade(GO:0046330);positive_regulation_of_NF-kappaB_tran…	inflammatory_response(GO:0006954);immune_response(GO:0006955);cytokine-mediated_signaling_pathway(GO:0019221);neutrophil_chemotaxis(GO:0030593);positive_regulation_of_interleukin-6_production(GO:0032755);positive_regulation_of_I-kappaB_kinase/NF-kappaB_signaling(GO:0043123);innate_immune_response(GO:0045087);positive_regulation_of_JNK_cascade(GO:0046330);cellular_response_to_lipopolysaccharide(GO…	5	3
ENSOARG00000000336	ENSG00000135968	GCC2	GRIP_and_coiled-coil_domain_containing_2	protein_localization_to_membrane	3	61775662	61808773	Other_gene	TRANS	42.37	-	protein_targeting_to_lysosome(GO:0006622);microtubule_organizing_center_organization(GO:0031023);protein_localization_to_Golgi_apparatus(GO:0034067);microtubule_anchoring(GO:0034453);late_endosome_to_Golgi_transport(GO:0034499);retrograde_transport,_endosome_to_Golgi(GO:0042147);regulation_of_protein_exit_from_endoplasmic_reticulum(GO:0070861);recycling_endosome_to_Golgi_transport(GO:0071955);Gol…	3	3
ENSOARG00000025987	-	-	-	-	3	66149500	66323914	Other_gene	NO	89.25	-	-	5	4
ENSOARG00000008162	ENSG00000011566	MAP4K3	mitogen-activated_protein_kinase_kinase_kinase_kinase_3	protein_phosphorylation	3	84680681	84866029	Other_gene	TRANS	38.38	activation_of_MAPKK_activity(GO:0000186);stress-activated_protein_kinase_signaling_cascade(GO:0031098)	MAPK_cascade(GO:0000165);activation_of_MAPKKK_activity(GO:0000185);protein_phosphorylation(GO:0006468);JNK_cascade(GO:0007254);response_to_UV(GO:0009411);signal_transduction_by_protein_phosphorylation(GO:0023014);activation_of_protein_kinase_activity(GO:0032147);response_to_tumor_necrosis_factor(GO:0034612);intracellular_signal_transduction(GO:0035556)	0	2
ENSOARG00000008315	ENSG00000205111	CDKL4	cyclin_dependent_kinase_like_4	protein_phosphorylation	3	84885383	84920666	Other_gene	NO	47.35	cell_cycle(GO:0007049)	protein_phosphorylation(GO:0006468);regulation_of_cell_cycle(GO:0051726)	1	1
ENSOARG00000011851	ENSG00000135625	EGR4	early_growth_response_4	-	3	95239909	95242450	Other_gene	NO	52.71	transcription_by_RNA_polymerase_II(GO:0006366)	regulation_of_transcription_by_RNA_polymerase_II(GO:0006357);positive_regulation_of_cell_population_proliferation(GO:0008284);positive_regulation_of_transcription_by_RNA_polymerase_II(GO:0045944)	4	2
ENSOARG00000013022	ENSG00000170417	TMEM182	transmembrane_protein_182	-	3	98927197	98974919	Other_gene	NO	87.38	-	-	4	2
ENSOARG00000014767	ENSG00000173401	GLIPR1L1	GLIPR1_like_1	-	3	111181346	111216991	Other_gene	NO	76.34	-	single_fertilization(GO:0007338)	5	6
ENSOARG00000016742	ENSG00000125743	SNRPD2	small_nuclear_ribonucleoprotein_D2_polypeptide	-	3	126813321	126813677	Other_gene	TRANS	42.42	spliceosomal_snRNP_assembly(GO:0000387)	spliceosomal_complex_assembly(GO:0000245);spliceosomal_snRNP_assembly(GO:0000387);mRNA_splicing,_via_spliceosome(GO:0000398);mRNA_processing(GO:0006397);RNA_splicing(GO:0008380);import_into_nucleus(GO:0051170)	1	3
ENSOARG00000016800	ENSG00000170423	KRT78	keratin_78	-	3	133420696	133428181	Other_gene	NO	77.36	-	keratinization(GO:0031424);cornification(GO:0070268)	3	1
ENSOARG00000017540	ENSG00000066084	DIP2B	disco_interacting_protein_2_homolog_B	-	3	135427040	135541476	Other_gene	TRANS	69.76	-	biological_process(GO:0008150)	1	2
ENSOARG00000026031	-	-	-	-	3	144477169	144527177	Other_gene	NO	55.66	-	-	5	4
ENSOARG00000020251	ENSG00000127328	RAB3IP	RAB3A_interacting_protein	-	3	149687268	149723457	Other_gene	TRANS	80.94	chemical_synaptic_transmission(GO:0007268);nervous_system_process(GO:0050877);signal_transduction(GO:0007165)	protein_targeting_to_membrane(GO:0006612);Golgi_to_plasma_membrane_transport(GO:0006893);protein_localization_to_organelle(GO:0033365);cilium_assembly(GO:0060271);ciliary_basal_body-plasma_membrane_docking(GO:0097711)	5	2
ENSOARG00000004113	ENSG00000166148	AVPR1A	arginine_vasopressin_receptor_1A	response_to_glucocorticoid	3	156234256	156237118	Other_gene	NO	67.71	cellular_response_to_hormone_stimulus(GO:0032870);positive_regulation_of_multicellular_organismal_process(GO:0051240);regulation_of_anatomical_structure_size(GO:0090066);regulation_of_system_process(GO:0044057);regulation_of_systemic_arterial_blood_pressure(GO:0003073)	regulation_of_systemic_arterial_blood_pressure_by_vasopressin(GO:0001992);maternal_aggressive_behavior(GO:0002125);positive_regulation_of_systemic_arterial_blood_pressure(GO:0003084);generation_of_precursor_metabolites_and_energy(GO:0006091);G_protein-coupled_receptor_signaling_pathway(GO:0007186);activation_of_phospholipase_C_activity(GO:0007202);positive_regulation_of_cytosolic_calcium_ion_conc…	3	3
ENSOARG00000018231	ENSG00000205329	OR6C3	olfactory_receptor_family_6_subfamily_C_member_3	-	3	164175344	164176282	Other_gene	NO	46.49	detection_of_chemical_stimulus_involved_in_sensory_perception(GO:0050907)	G_protein-coupled_receptor_signaling_pathway(GO:0007186);sensory_perception_of_smell(GO:0007608);detection_of_chemical_stimulus_involved_in_sensory_perception_of_smell(GO:0050911)	2	1
ENSOARG00000011952	ENSG00000165972	CCDC38	coiled-coil_domain_containing_38	-	3	165254093	165287570	Other_gene	NO	45.6	-	-	3	3
ENSOARG00000012360	ENSG00000111145	ELK3	ELK3,_ETS_transcription_factor	-	3	165522205	165579438	Transcription_Factor	TRANS	50.01	cell_differentiation(GO:0030154);transcription_by_RNA_polymerase_II(GO:0006366)	negative_regulation_of_transcription_by_RNA_polymerase_II(GO:0000122);angiogenesis(GO:0001525);regulation_of_transcription_by_RNA_polymerase_II(GO:0006357);signal_transduction(GO:0007165);cell_differentiation(GO:0030154);wound_healing(GO:0042060);negative_regulation_of_transcription,_DNA-templated(GO:0045892);positive_regulation_of_transcription_by_RNA_polymerase_II(GO:0045944)	1	1
ENSOARG00000015613	ENSG00000075188	NUP37	nucleoporin_37	-	3	170955421	171008004	Other_gene	TRANS	64.74	-	mitotic_anaphase(GO:0000090);mitotic_prometaphase(GO:0000236);regulation_of_glycolytic_process(GO:0006110);mRNA_export_from_nucleus(GO:0006406);tRNA_export_from_nucleus(GO:0006409);cell_cycle(GO:0007049);chromosome_segregation(GO:0007059);viral_process(GO:0016032);protein_sumoylation(GO:0016925);viral_transcription(GO:0019083);cell_division(GO:0051301);regulation_of_gene_silencing_by_miRNA(GO:006…	7	3
ENSOARG00000019050	ENSG00000100365	NCF4	neutrophil_cytosolic_factor_4	-	3	180081443	180103379	Other_gene	TRANS	33.69	reactive_oxygen_species_metabolic_process(GO:0072593)	antigen_processing_and_presentation_of_exogenous_peptide_antigen_via_MHC_class_I,_TAP-dependent(GO:0002479);superoxide_metabolic_process(GO:0006801);phagocytosis(GO:0006909);immune_response(GO:0006955);cellular_response_to_oxidative_stress(GO:0034599);positive_regulation_of_catalytic_activity(GO:0043085);cell_redox_homeostasis(GO:0045454);respiratory_burst(GO:0045730);vascular_endothelial_growth_…	0	3
ENSOARG00000005531	ENSG00000111667	USP5	ubiquitin_specific_peptidase_5	-	3	207535273	207549691	Other_gene	TRANS	58.85	protein_deubiquitination(GO:0016579)	ubiquitin-dependent_protein_catabolic_process(GO:0006511);protein_ubiquitination(GO:0016567);protein_deubiquitination(GO:0016579);positive_regulation_of_proteasomal_ubiquitin-dependent_protein_catabolic_process(GO:0032436);protein_K48-linked_deubiquitination(GO:0071108)	5	2
ENSOARG00000007398	ENSG00000111642	CHD4	chromodomain_helicase_DNA_binding_protein_4	-	3	207769132	207793560	Cotranscription_Factor	TRANS	41.77	-	regulation_of_transcription_by_RNA_polymerase_II(GO:0006357);DNA_duplex_unwinding(GO:0032508);ATP-dependent_chromatin_remodeling(GO:0043044);regulation_of_signal_transduction_by_p53_class_mediator(GO:1901796)	0	1
ENSOARG00000010711	ENSG00000011105	TSPAN9	tetraspanin_9	-	3	210551090	210559530	Other_gene	TRANS	29.21	cell_surface_receptor_signaling_pathway(GO:0007166)	biological_process(GO:0008150)	2	1
ENSOARG00000017027	ENSG00000176177	ENTHD1	ENTH_domain_containing_1	-	3	215160658	215244507	Other_gene	NO	52.13	nervous_system_process(GO:0050877);neurotransmitter_secretion(GO:0007269);receptor-mediated_endocytosis(GO:0006898)	-	0	2
ENSOARG00000018850	ENSG00000183172	SMDT1	single-pass_membrane_protein_with_aspartate_rich_tail_1	-	3	217068276	217070109	Other_gene	TRANS	56.37	calcium_ion_transmembrane_transport(GO:0070588);cellular_calcium_ion_homeostasis(GO:0006874);cytosolic_calcium_ion_transport(GO:0060401);mitochondrial_transmembrane_transport(GO:1990542)	mitochondrial_calcium_ion_transmembrane_transport(GO:0006851);calcium_import_into_the_mitochondrion(GO:0036444);mitochondrial_calcium_ion_homeostasis(GO:0051560)	4	5
ENSOARG00000019404	ENSG00000077942	FBLN1	fibulin_1	cell_morphogenesis	3	219920951	220010977	Other_gene	NO	97.22	-	negative_regulation_of_protein_phosphorylation(GO:0001933);negative_regulation_of_cell_adhesion(GO:0007162);embryo_implantation(GO:0007566);positive_regulation_of_gene_expression(GO:0010628);positive_regulation_of_peptidase_activity(GO:0010952);viral_process(GO:0016032);extracellular_matrix_organization(GO:0030198);positive_regulation_of_fibroblast_proliferation(GO:0048146);negative_regulation_of…	3	5
ENSOARG00000017669	ENSG00000240720	LRRD1	leucine_rich_repeats_and_death_domain_containing_1	-	4	9393518	9411682	Other_gene	NO	60.96	-	signal_transduction(GO:0007165)	4	6
ENSOARG00000006587	ENSG00000106443	PHF14	PHD_finger_protein_14	-	4	19050516	19248138	Other_gene	TRANS	51.98	transcription_initiation_from_RNA_polymerase_II_promoter(GO:0006367)	negative_regulation_of_transcription_by_RNA_polymerase_II(GO:0000122);lung_alveolus_development(GO:0048286);negative_regulation_of_platelet-derived_growth_factor_receptor-alpha_signaling_pathway(GO:2000584);negative_regulation_of_mesenchymal_cell_proliferation_involved_in_lung_development(GO:2000791)	2	5
ENSOARG00000008235	ENSG00000055130	CUL1	cullin_1	Hedgehog_signaling_pathway	4	40868129	40870429	Other_gene	NO	43.15	SCF-dependent_proteasomal_ubiquitin-dependent_protein_catabolic_process(GO:0031146)	mitotic_G1_phase(GO:0000080);G1/S_transition_of_mitotic_cell_cycle(GO:0000082);G2/M_transition_of_mitotic_cell_cycle(GO:0000086);protein_polyubiquitination(GO:0000209);stimulatory_C-type_lectin_receptor_signaling_pathway(GO:0002223);ubiquitin-dependent_protein_catabolic_process(GO:0006511);protein_monoubiquitination(GO:0006513);cellular_iron_ion_homeostasis(GO:0006879);cell_population_proliferati…	2	3
ENSOARG00000006850	ENSG00000105778	AVL9	AVL9_cell_migration_associated	-	4	63941506	63992842	Other_gene	TRANS	54.8	-	cell_migration(GO:0016477)	5	4
ENSOARG00000017660	ENSG00000006451	RALA	RAS_like_proto-oncogene_A	positive_regulation_of_filopodium_assembly	4	81234343	81337722	Other_gene	TRANS	69.5	G-protein_coupled_receptor_signaling_pathway(GO:0007186);I-kappaB_kinase/NF-kappaB_signaling(GO:0007249);MAPK_cascade(GO:0000165);cell_adhesion(GO:0007155);cell_surface_receptor_signaling_pathway(GO:0007166);chemical_synaptic_transmission(GO:0007268);embryo_development(GO:0009790);intracellular_protein_transport(GO:0006886);nervous_system_process(GO:0050877);receptor-mediated_endocytosis(GO:00068…	neural_tube_closure(GO:0001843);exocytosis(GO:0006887);chemotaxis(GO:0006935);cell_cycle(GO:0007049);signal_transduction(GO:0007165);Ras_protein_signal_transduction(GO:0007265);regulation_of_exocytosis(GO:0017157);actin_cytoskeleton_reorganization(GO:0031532);interleukin-12-mediated_signaling_pathway(GO:0035722);cell_division(GO:0051301);positive_regulation_of_filopodium_assembly(GO:0051491);memb…	5	5
ENSOARG00000025248	-	-	-	-	4	81546935	81554199	Other_gene	NO	69.64	-	-	3	4
ENSOARG00000018025	ENSG00000165209	STRBP	spermatid_perinuclear_RNA_binding_protein	-	4	83103751	83105553	Other_gene	TRANS	59.39	-	multicellular_organism_development(GO:0007275);spermatogenesis(GO:0007283);spermatid_development(GO:0007286);mechanosensory_behavior(GO:0007638)	1	2
ENSOARG00000018220	ENSG00000106034	CPED1	cadherin_like_and_PC-esterase_domain_containing_1	-	4	85512508	85837877	Other_gene	TRANS	56.1	-	-	3	2
ENSOARG00000001527	ENSG00000128513	POT1	protection_of_telomeres_1	negative_regulation_of_telomerase_activity	4	89122082	89215616	Other_gene	TRANS	33.3	negative_regulation_of_DNA_metabolic_process(GO:0051053);negative_regulation_of_cellular_macromolecule_biosynthetic_process(GO:2000113);negative_regulation_of_transferase_activity(GO:0051348);regulation_of_chromosome_organization(GO:0033044);telomere_capping(GO:0016233);telomere_maintenance_via_telomerase(GO:0007004);telomere-telomerase_complex_assembly(GO:1905324)	telomere_maintenance(GO:0000723);telomere_maintenance_via_telomerase(GO:0007004);telomere_capping(GO:0016233);telomere_assembly(GO:0032202);regulation_of_telomere_maintenance_via_telomerase(GO:0032210);negative_regulation_of_telomere_maintenance_via_telomerase(GO:0032211);positive_regulation_of_telomere_maintenance_via_telomerase(GO:0032212);DNA_duplex_unwinding(GO:0032508);depurination(GO:004500…	1	2
ENSOARG00000003094	ENSG00000128617	OPN1SW	opsin_1,_short_wave_sensitive	-	4	92799196	92802190	Other_gene	NO	49.52	cellular_response_to_light_stimulus(GO:0071482);detection_of_stimulus(GO:0051606);response_to_external_stimulus(GO:0009605)	retinoid_metabolic_process(GO:0001523);signal_transduction(GO:0007165);G_protein-coupled_receptor_signaling_pathway(GO:0007186);visual_perception(GO:0007601);phototransduction(GO:0007602);detection_of_visible_light(GO:0009584);protein-chromophore_linkage(GO:0018298);cellular_response_to_light_stimulus(GO:0071482)	2	1
ENSOARG00000004950	ENSG00000128607	KLHDC10	kelch_domain_containing_10	protein_phosphorylation	4	93902077	93959298	Other_gene	TRANS	49.71	positive_regulation_of_stress-activated_MAPK_cascade(GO:0032874);stress-activated_MAPK_cascade(GO:0051403)	positive_regulation_of_stress-activated_MAPK_cascade(GO:0032874)	3	1
ENSOARG00000007177	ENSG00000205060	SLC35B4	solute_carrier_family_35_member_B4	-	4	97934780	97969641	Other_gene	NO	105.72	-	regulation_of_gluconeogenesis(GO:0006111);carbohydrate_transport(GO:0008643);UDP-xylose_transmembrane_transport(GO:0015790);transmembrane_transport(GO:0055085);UDP-N-acetylglucosamine_transmembrane_transport(GO:1990569)	3	4
ENSOARG00000013581	ENSG00000157764	BRAF	B-Raf_proto-oncogene,_serine/threonine_kinase	cell_morphogenesis	4	103809744	103967315	Other_gene	TRANS	68.51	-	MAPK_cascade(GO:0000165);activation_of_MAPKK_activity(GO:0000186);myeloid_progenitor_cell_differentiation(GO:0002318);protein_phosphorylation(GO:0006468);signal_transduction(GO:0007165);visual_learning(GO:0008542);animal_organ_morphogenesis(GO:0009887);positive_regulation_of_gene_expression(GO:0010628);negative_regulation_of_fibroblast_migration(GO:0010764);positive_regulation_of_glucose_transmem…	2	4
ENSOARG00000005835	ENSG00000196584	XRCC2	X-ray_repair_cross_complementing_2	regulation_of_cell_development	4	114425532	114448688	Other_gene	TRANS	73.01	-	mitotic_cell_cycle(GO:0000278);double-strand_break_repair_via_homologous_recombination(GO:0000724);in_utero_embryonic_development(GO:0001701);somitogenesis(GO:0001756);DNA_repair(GO:0006281);centrosome_cycle(GO:0007098);response_to_X-ray(GO:0010165);response_to_gamma_radiation(GO:0010332);multicellular_organism_growth(GO:0035264);strand_invasion(GO:0042148);negative_regulation_of_neuron_apoptotic…	1	1
ENSOARG00000007063	ENSG00000105983	LMBR1	limb_development_membrane_protein_1	embryonic_limb_morphogenesis	4	117584896	117694567	Other_gene	TRANS	48.13	intracellular_protein_transport(GO:0006886);receptor-mediated_endocytosis(GO:0006898)	embryonic_digit_morphogenesis(GO:0042733)	1	4
ENSOARG00000025283	-	-	-	-	5	4220019	4309765	Other_gene	TRANS	35.64	-	-	2	1
ENSOARG00000021855	ENSG00000206649	SNORA20	-	-	5	10090850	10090968	Other_gene	NO	80.93	-	-	3	6
ENSOARG00000018117	ENSG00000130173	ANGPTL8	angiopoietin_like_8	positive_regulation_of_protein_metabolic_process	5	13317907	13320915	Other_gene	NO	95.24	-	signal_transduction(GO:0007165);positive_regulation_of_protein_processing(GO:0010954);regulation_of_lipid_metabolic_process(GO:0019216);cellular_lipid_metabolic_process(GO:0044255);fat_cell_differentiation(GO:0045444);cell_maturation(GO:0048469);regulation_of_lipoprotein_metabolic_process(GO:0050746);regulation_of_lipoprotein_lipase_activity(GO:0051004);triglyceride_homeostasis(GO:0070328)	5	5
ENSOARG00000023944	ENSG00000200840	U6	-	-	5	24709435	24709543	Other_gene	NO	22.36	-	-	0	1
ENSOARG00000000545	ENSG00000184838	PRR16	proline_rich_16	positive_regulation_of_protein_metabolic_process	5	30674570	30852936	Other_gene	TRANS	62.32	-	positive_regulation_of_translation(GO:0045727);positive_regulation_of_cell_size(GO:0045793)	6	5
ENSOARG00000003834	ENSG00000165671	NSD1	nuclear_receptor_binding_SET_domain_protein_1	-	5	36093283	36234708	Cotranscription_Factor	TRANS	53.15	regulation_of_transcription,_DNA-templated(GO:0006355);transcription,_DNA-templated(GO:0006351)	negative_regulation_of_transcription_by_RNA_polymerase_II(GO:0000122);regulation_of_histone_H3-K36_methylation(GO:0000414);regulation_of_transcription,_DNA-templated(GO:0006355);histone_H3-K36_methylation(GO:0010452);histone_methylation(GO:0016571);regulation_of_peptidyl-serine_phosphorylation(GO:0033135);histone_H4-K20_methylation(GO:0034770);positive_regulation_of_transcription,_DNA-templated(G…	1	5
ENSOARG00000004718	ENSG00000131183	SLC34A1	solute_carrier_family_34_member_1	Parathyroid_hormone_synthesis,_secretion_and_action	5	36354192	36366656	Other_gene	NO	51.96	cellular_ion_homeostasis(GO:0006873);inorganic_anion_transmembrane_transport(GO:0098661);inorganic_ion_homeostasis(GO:0098771)	ossification(GO:0001503);kidney_development(GO:0001822);phosphate_ion_transport(GO:0006817);glycoprotein_metabolic_process(GO:0009100);response_to_lead_ion(GO:0010288);cellular_phosphate_ion_homeostasis(GO:0030643);response_to_magnesium_ion(GO:0032026);response_to_estradiol(GO:0032355);response_to_vitamin_A(GO:0033189);phosphate_ion_transmembrane_transport(GO:0035435);response_to_potassium_ion(GO…	5	2
ENSOARG00000004300	ENSG00000146094	DOK3	docking_protein_3	-	5	36284842	36482758	Other_gene	TRANS	48.44	-	Ras_protein_signal_transduction(GO:0007265);neutrophil_degranulation(GO:0043312)	4	2
ENSOARG00000007147	ENSG00000185372	OR2V1	olfactory_receptor_family_2_subfamily_V_member_1	-	5	37780085	37807357	Other_gene	NO	61.17	-	G_protein-coupled_receptor_signaling_pathway(GO:0007186);detection_of_chemical_stimulus_involved_in_sensory_perception_of_smell(GO:0050911)	1	1
ENSOARG00000016820	ENSG00000177476	OR2G3	olfactory_receptor_family_2_subfamily_G_member_3	-	5	38491211	38492128	Other_gene	NO	33.67	-	G_protein-coupled_receptor_signaling_pathway(GO:0007186);detection_of_chemical_stimulus_involved_in_sensory_perception_of_smell(GO:0050911)	3	2
ENSOARG00000018726	ENSG00000204965	PCDHA5	protocadherin_alpha_5	-	5	49295031	49358366	Other_gene	NO	41.16	cell_adhesion(GO:0007155)	cell_adhesion(GO:0007155);homophilic_cell_adhesion_via_plasma_membrane_adhesion_molecules(GO:0007156);nervous_system_development(GO:0007399)	3	3
ENSOARG00000005440	ENSG00000113712	CSNK1A1	casein_kinase_1_alpha_1	cell_morphogenesis	5	58367846	58418154	Other_gene	TRANS	53.63	canonical_Wnt_signaling_pathway(GO:0060070);negative_regulation_of_canonical_Wnt_signaling_pathway(GO:0090090)	cell_morphogenesis(GO:0000902);protein_phosphorylation(GO:0006468);Golgi_organization(GO:0007030);cell_cycle(GO:0007049);signal_transduction(GO:0007165);cell_surface_receptor_signaling_pathway(GO:0007166);Wnt_signaling_pathway(GO:0016055);peptidyl-serine_phosphorylation(GO:0018105);positive_regulation_of_proteasomal_ubiquitin-dependent_protein_catabolic_process(GO:0032436);intermediate_filament_c…	4	2
ENSOARG00000014603	ENSG00000188573	FBLL1	fibrillarin_like_1	-	5	77867000	77869414	Other_gene	NO	64.21	RNA_3'-end_processing(GO:0031123);rRNA_methylation(GO:0031167)	box_C/D_snoRNA_3'-end_processing(GO:0000494);blastocyst_hatching(GO:0001835);rRNA_methylation(GO:0031167);histone_glutamine_methylation(GO:1990258)	3	4
ENSOARG00000014668	ENSG00000039319	ZFYVE16	zinc_finger_FYVE-type_containing_16	-	5	77889761	77945239	Other_gene	TRANS	36.98	endosomal_transport(GO:0016197);lysosomal_transport(GO:0007041);protein_localization_to_lysosome(GO:0061462);protein_targeting_to_vacuole(GO:0006623)	protein_targeting_to_lysosome(GO:0006622);signal_transduction(GO:0007165);vesicle_organization(GO:0016050);endosomal_transport(GO:0016197);regulation_of_endocytosis(GO:0030100);BMP_signaling_pathway(GO:0030509)	3	3
ENSOARG00000021441	ENSG00000200538	U3	-	-	5	95337678	95337889	Other_gene	NO	62.33	-	-	3	2
ENSOARG00000018255	ENSG00000174132	FAM174A	family_with_sequence_similarity_174_member_A	-	5	97073839	97083357	Other_gene	NO	60.1	-	-	3	3
ENSOARG00000018610	-	-	-	-	5	99566182	99566611	Other_gene	NO	51.18	-	-	1	2
ENSOARG00000000275	ENSG00000108953	YWHAE	tyrosine_3-monooxygenase/tryptophan_5-monooxygenase_activation_protein_epsilon	cell_projection_organization	6	8877258	8877956	Other_gene	TRANS	74.48	cell_cycle(GO:0007049);signal_transduction(GO:0007165)	G2/M_transition_of_mitotic_cell_cycle(GO:0000086);MAPK_cascade(GO:0000165);mitotic_prometaphase(GO:0000236);neuron_migration(GO:0001764);regulation_of_heart_rate_by_hormone(GO:0003064);protein_targeting(GO:0006605);regulation_of_G2/M_transition_of_mitotic_cell_cycle(GO:0010389);viral_process(GO:0016032);substantia_nigra_development(GO:0021762);hippocampus_development(GO:0021766);cerebral_cortex_d…	5	2
ENSOARG00000003714	ENSG00000138792	ENPEP	glutamyl_aminopeptidase	-	6	15012375	15092327	Other_gene	NO	52.81	cellular_catabolic_process(GO:0044248);organonitrogen_compound_catabolic_process(GO:1901565);peptide_metabolic_process(GO:0006518)	angiogenesis(GO:0001525);angiotensin_maturation(GO:0002003);regulation_of_systemic_arterial_blood_pressure_by_renin-angiotensin(GO:0003081);proteolysis(GO:0006508);cell-cell_signaling(GO:0007267);cell_population_proliferation(GO:0008283);cell_migration(GO:0016477);glomerulus_development(GO:0032835);peptide_catabolic_process(GO:0043171)	4	2
ENSOARG00000010723	ENSG00000157796	WDR19	WD_repeat_domain_19	cell_morphogenesis	6	58326156	58409722	Other_gene	TRANS	49.88	intracellular_protein_transport(GO:0006886);intraciliary_retrograde_transport(GO:0035721)	cell_morphogenesis(GO:0000902);in_utero_embryonic_development(GO:0001701);gonad_development(GO:0008406);embryonic_limb_morphogenesis(GO:0030326);embryonic_camera-type_eye_development(GO:0031076);intraciliary_retrograde_transport(GO:0035721);intraciliary_transport_involved_in_cilium_assembly(GO:0035735);ear_morphogenesis(GO:0042471);embryonic_cranial_skeleton_morphogenesis(GO:0048701);nervous_syst…	5	3
ENSOARG00000012002	ENSG00000163683	SMIM14	small_integral_membrane_protein_14	-	6	58608687	58639472	Other_gene	TRANS	61.56	-	blastocyst_hatching(GO:0001835)	4	3
ENSOARG00000015932	ENSG00000145246	ATP10D	ATPase_phospholipid_transporting_10D_(putative)	membrane_organization	6	66124060	66246212	Other_gene	TRANS	68.79	phospholipid_translocation(GO:0045332)	cation_transport(GO:0006812);phospholipid_transport(GO:0015914);ion_transmembrane_transport(GO:0034220);phospholipid_translocation(GO:0045332)	5	2
ENSOARG00000009858	ENSG00000173610	UGT2A1	UDP_glucuronosyltransferase_family_2_member_A1_complex_locus	-	6	84837326	84839654	Other_gene	NO	55.86	-	-	4	2
ENSOARG00000007815	-	-	Uncharacterized_protein	-	6	89459978	89460052	Other_gene	TRANS	41	-	-	4	1
ENSOARG00000026604	-	-	-	-	6	105402410	105441639	Other_gene	NO	72.65	-	-	5	4
ENSOARG00000026684	-	-	-	-	7	4210415	4303524	Other_gene	TRANS	45.04	-	-	5	5
ENSOARG00000026689	-	-	-	-	7	9450814	9529923	Other_gene	NO	47.7	-	-	2	1
ENSOARG00000018375	ENSG00000188779	SKOR1	SKI_family_transcriptional_corepressor_1	neuron_development	7	14443717	14451450	Cotranscription_Factor	NO	67.45	BMP_signaling_pathway(GO:0030509);negative_regulation_of_cell_differentiation(GO:0045596);negative_regulation_of_signal_transduction(GO:0009968);neuron_development(GO:0048666);transcription_by_RNA_polymerase_II(GO:0006366);transforming_growth_factor_beta_receptor_signaling_pathway(GO:0007179)	negative_regulation_of_transcription_by_RNA_polymerase_II(GO:0000122);regulation_of_transcription,_DNA-templated(GO:0006355);negative_regulation_of_BMP_signaling_pathway(GO:0030514);negative_regulation_of_nucleic_acid-templated_transcription(GO:1903507)	2	5
ENSOARG00000019336	ENSG00000258643	BCL2L2-PABPN1	BCL2L2-PABPN1_readthrough	-	7	21203496	21218824	Other_gene	TRANS	67.57	bleb_assembly(GO:0032060);execution_phase_of_apoptosis(GO:0097194);extrinsic_apoptotic_signaling_pathway(GO:0097191);intrinsic_apoptotic_signaling_pathway_in_response_to_DNA_damage(GO:0008630);negative_regulation_of_apoptotic_process(GO:0043066);negative_regulation_of_intracellular_signal_transduction(GO:1902532);regulation_of_intrinsic_apoptotic_signaling_pathway(GO:2001242)	apoptotic_process(GO:0006915);spermatogenesis(GO:0007283);intrinsic_apoptotic_signaling_pathway_in_response_to_DNA_damage(GO:0008630);regulation_of_apoptotic_process(GO:0042981);negative_regulation_of_apoptotic_process(GO:0043066);Sertoli_cell_proliferation(GO:0060011);cellular_response_to_estradiol_stimulus(GO:0071392);extrinsic_apoptotic_signaling_pathway_in_absence_of_ligand(GO:0097192);cellul…	5	4
ENSOARG00000011936	ENSG00000256590	TRDV3	T_cell_receptor_delta_variable_3	-	7	21954183	21954533	Other_gene	NO	42.61	immune_response(GO:0006955)	adaptive_immune_response(GO:0002250);immunoglobulin_production(GO:0002377);immune_response(GO:0006955);innate_immune_response(GO:0045087)	1	2
ENSOARG00000000693	ENSG00000230178	OR4F3	olfactory_receptor_family_4_subfamily_F_member_3	-	7	24902230	24903165	Other_gene	NO	60.76	-	G_protein-coupled_receptor_signaling_pathway(GO:0007186);detection_of_chemical_stimulus_involved_in_sensory_perception_of_smell(GO:0050911)	1	2
ENSOARG00000026703	-	-	-	-	7	28043173	28200832	Other_gene	NO	40.81	-	-	3	2
ENSOARG00000024892	-	U6	-	-	7	31063682	31063788	Other_gene	NO	37.25	-	-	0	5
ENSOARG00000020330	ENSG00000178997	EXD1	exonuclease_3'-5'_domain_containing_1	gene_silencing_by_RNA	7	33698277	33735586	Other_gene	NO	44.83	-	gene_silencing_by_RNA(GO:0031047);piRNA_metabolic_process(GO:0034587);meiotic_cell_cycle(GO:0051321);nucleic_acid_phosphodiester_bond_hydrolysis(GO:0090305)	3	2
ENSOARG00000021076	ENSG00000020577	SAMD4A	sterile_alpha_motif_domain_containing_4A	positive_regulation_of_protein_metabolic_process	7	64137509	64222558	Other_gene	TRANS	74.29	formation_of_translation_initiation_ternary_complex(GO:0001677);negative_regulation_of_translation(GO:0017148);nuclear-transcribed_mRNA_poly(A)_tail_shortening(GO:0000289);regulation_of_mRNA_stability(GO:0043488);translational_elongation(GO:0006414);translational_termination(GO:0006415)	nuclear-transcribed_mRNA_poly(A)_tail_shortening(GO:0000289);negative_regulation_of_translation(GO:0017148);regulation_of_mRNA_stability(GO:0043488);positive_regulation_of_translation(GO:0045727)	1	6
ENSOARG00000026715	-	-	-	-	7	66111904	66269802	Other_gene	NO	44.09	-	-	0	1
ENSOARG00000021114	ENSG00000165617	DACT1	dishevelled_binding_antagonist_of_beta_catenin_1	regulation_of_anatomical_structure_morphogenesis	7	67812731	67822839	Other_gene	NO	76.77	Wnt_signaling_pathway(GO:0016055);regulation_of_Wnt_signaling_pathway(GO:0030111)	negative_regulation_of_transcription_by_RNA_polymerase_II(GO:0000122);Wnt_signaling_pathway(GO:0016055);neural_tube_development(GO:0021915);regulation_of_Wnt_signaling_pathway(GO:0030111);positive_regulation_of_Wnt_signaling_pathway(GO:0030177);negative_regulation_of_Wnt_signaling_pathway(GO:0030178);regulation_of_protein_stability(GO:0031647);negative_regulation_of_protein_binding(GO:0032091);po…	2	4
ENSOARG00000021145	ENSG00000126821	SGPP1	sphingosine-1-phosphate_phosphatase_1	-	7	72862655	72903766	Other_gene	TRANS	80.53	apoptotic_process(GO:0006915);intracellular_signal_transduction(GO:0035556);phospholipid_metabolic_process(GO:0006644)	sphinganine-1-phosphate_metabolic_process(GO:0006668);sphingosine_metabolic_process(GO:0006670);dephosphorylation(GO:0016311);sphingolipid_biosynthetic_process(GO:0030148);ER_to_Golgi_ceramide_transport(GO:0035621);regulation_of_keratinocyte_differentiation(GO:0045616);regulation_of_epidermis_development(GO:0045682);extrinsic_apoptotic_signaling_pathway(GO:0097191);intrinsic_apoptotic_signaling_p…	4	1
ENSOARG00000026733	-	-	-	-	7	96953944	96964043	Other_gene	NO	25.27	-	-	1	0
ENSOARG00000007187	ENSG00000083123	BCKDHB	branched_chain_keto_acid_dehydrogenase_E1_subunit_beta	-	8	6991692	7259520	Other_gene	TRANS	40.56	cellular_amino_acid_catabolic_process(GO:0009063);response_to_nutrient(GO:0007584)	response_to_nutrient(GO:0007584);branched-chain_amino_acid_catabolic_process(GO:0009083);oxidation-reduction_process(GO:0055114)	0	1
ENSOARG00000010506	-	-	Uncharacterized_protein	-	8	27892004	27959948	Other_gene	NO	30.53	-	-	1	0
ENSOARG00000011404	ENSG00000187772	LIN28B	lin-28_homolog_B	production_of_miRNAs_involved_in_gene_silencing_by_miRNA	8	32059283	32174641	Transcription_Factor	NO	72.3	-	miRNA_catabolic_process(GO:0010587);pre-miRNA_processing(GO:0031054);RNA_3'-end_processing(GO:0031123)	1	4
ENSOARG00000011435	ENSG00000085382	HACE1	HECT_domain_and_ankyrin_repeat_containing_E3_ubiquitin_protein_ligase_1	membrane_organization	8	32254404	32381662	Other_gene	TRANS	42.63	Golgi_organization(GO:0007030);membrane_fusion(GO:0061025);positive_regulation_of_protein_catabolic_process(GO:0045732);proteasome-mediated_ubiquitin-dependent_protein_catabolic_process(GO:0043161);protein_polyubiquitination(GO:0000209)	protein_polyubiquitination(GO:0000209);ubiquitin-dependent_protein_catabolic_process(GO:0006511);Golgi_organization(GO:0007030);cell_cycle(GO:0007049);protein_ubiquitination(GO:0016567);Rac_protein_signal_transduction(GO:0016601);regulation_of_cell_migration(GO:0030334);proteasome-mediated_ubiquitin-dependent_protein_catabolic_process(GO:0043161);positive_regulation_of_protein_catabolic_process(G…	1	2
ENSOARG00000014798	ENSG00000112339	HBS1L	HBS1_like_translational_GTPase	-	8	60024499	60109142	Other_gene	TRANS	29.91	formation_of_translation_initiation_ternary_complex(GO:0001677);translational_elongation(GO:0006414);translational_termination(GO:0006415)	translation(GO:0006412);translational_elongation(GO:0006414);signal_transduction(GO:0007165);exonucleolytic_catabolism_of_deadenylated_mRNA(GO:0043928)	2	2
ENSOARG00000000249	ENSG00000135525	MAP7	microtubule_associated_protein_7	protein_localization_to_membrane	8	61395891	61454357	Other_gene	TRANS	58.81	microtubule_cytoskeleton_organization(GO:0000226)	microtubule_cytoskeleton_organization(GO:0000226);response_to_osmotic_stress(GO:0006970);establishment_or_maintenance_of_cell_polarity(GO:0007163);protein_localization_to_plasma_membrane(GO:0072659)	0	5
ENSOARG00000001541	ENSG00000034693	PEX3	peroxisomal_biogenesis_factor_3	protein_localization_to_membrane	8	67830983	67864361	Other_gene	TRANS	32.12	protein_import(GO:0017038);protein_targeting_to_membrane(GO:0006612);protein_targeting_to_peroxisome(GO:0006625)	peroxisome_organization(GO:0007031);peroxisome_membrane_biogenesis(GO:0016557);protein_import_into_peroxisome_membrane(GO:0045046);transmembrane_transport(GO:0055085)	4	2
ENSOARG00000004508	-	-	-	-	8	82531439	82532568	Other_gene	NO	52.83	-	-	3	1
ENSOARG00000004799	ENSG00000112530	PACRG	parkin_coregulated	-	8	85118793	85143936	Other_gene	NO	35.03	cell_death(GO:0008219);negative_regulation_of_cell_death(GO:0060548)	spermatid_development(GO:0007286);cellular_response_to_unfolded_protein(GO:0034620);negative_regulation_of_cell_death(GO:0060548)	3	3
ENSOARG00000005078	ENSG00000130024	PHF10	PHD_finger_protein_10	-	8	90086462	90108563	Cotranscription_Factor	TRANS	48.51	negative_regulation_of_transcription,_DNA-templated(GO:0045892);positive_regulation_of_transcription_by_RNA_polymerase_II(GO:0045944);transcription_by_RNA_polymerase_II(GO:0006366)	nervous_system_development(GO:0007399);histone_acetylation(GO:0016573);negative_regulation_of_transcription,_DNA-templated(GO:0045892);positive_regulation_of_transcription_by_RNA_polymerase_II(GO:0045944)	2	2
ENSOARG00000012544	ENSG00000196150	ZNF250	zinc_finger_protein_250	-	9	13199068	13202635	Other_gene	TRANS	56.86	-	regulation_of_transcription,_DNA-templated(GO:0006355)	2	5
ENSOARG00000000914	ENSG00000182759	MAFA	MAF_bZIP_transcription_factor_A	peptide_hormone_secretion	9	14170906	14305514	Other_gene	TRANS	65.33	transcription,_DNA-templated(GO:0006351)	regulation_of_transcription,_DNA-templated(GO:0006355);nitric_oxide_mediated_signal_transduction(GO:0007263);response_to_glucose(GO:0009749);insulin_secretion(GO:0030073);positive_regulation_of_transcription_by_RNA_polymerase_II(GO:0045944)	3	2
ENSOARG00000014613	ENSG00000137574	TGS1	trimethylguanosine_synthase_1	-	9	35905057	35933866	Cotranscription_Factor	TRANS	28.47	-	spliceosomal_snRNP_assembly(GO:0000387);7-methylguanosine_RNA_capping(GO:0009452);regulation_of_lipid_metabolic_process(GO:0019216);ribonucleoprotein_complex_biogenesis(GO:0022613);7-methylguanosine_cap_hypermethylation(GO:0036261)	1	0
ENSOARG00000017134	ENSG00000205268	PDE7A	phosphodiesterase_7A	-	9	42933827	42991101	Other_gene	TRANS	45.32	-	cAMP_catabolic_process(GO:0006198);G_protein-coupled_receptor_signaling_pathway(GO:0007186)	3	2
ENSOARG00000004350	ENSG00000147649	MTDH	metadherin	regulation_of_anatomical_structure_morphogenesis	9	79102195	79157222	Cotranscription_Factor	TRANS	73.31	-	negative_regulation_of_transcription_by_RNA_polymerase_II(GO:0000122);positive_regulation_of_autophagy(GO:0010508);lipopolysaccharide-mediated_signaling_pathway(GO:0031663);negative_regulation_of_apoptotic_process(GO:0043066);positive_regulation_of_I-kappaB_kinase/NF-kappaB_signaling(GO:0043123);positive_regulation_of_angiogenesis(GO:0045766);positive_regulation_of_NF-kappaB_transcription_factor_…	2	3
ENSOARG00000014328	-	-	Uncharacterized_protein	-	9	90244203	90306889	Other_gene	NO	58.02	-	-	2	1
ENSOARG00000026280	-	-	-	-	10	10377389	10458439	Other_gene	NO	57.27	-	-	3	1
ENSOARG00000007736	ENSG00000174015	SPERT	spermatid_associated	cell_projection_organization	10	16136138	16148234	Other_gene	NO	64.28	Wnt_signaling_pathway(GO:0016055);axoneme_assembly(GO:0035082);ciliary_basal_body-plasma_membrane_docking(GO:0097711);ciliary_transition_zone_assembly(GO:1905349);intracellular_protein_transport(GO:0006886);intraciliary_transport_involved_in_cilium_assembly(GO:0035735);negative_regulation_of_Wnt_signaling_pathway(GO:0030178);protein_localization_to_cilium(GO:0061512);vesicle_targeting,_trans-Golg…	-	5	1
ENSOARG00000008104	ENSG00000139684	ESD	esterase_D	aldehyde_catabolic_process	10	17082727	17097929	Other_gene	TRANS	32.12	-	biological_process(GO:0008150);formaldehyde_catabolic_process(GO:0046294);glutathione_derivative_biosynthetic_process(GO:1901687)	0	2
ENSOARG00000008230	ENSG00000136156	ITM2B	integral_membrane_protein_2B	-	10	18364311	18388321	Other_gene	TRANS	41.71	glycoprotein_biosynthetic_process(GO:0009101);negative_regulation_of_cellular_macromolecule_biosynthetic_process(GO:2000113);negative_regulation_of_protein_metabolic_process(GO:0051248)	nervous_system_development(GO:0007399);negative_regulation_of_amyloid_precursor_protein_biosynthetic_process(GO:0042985);cellular_protein_metabolic_process(GO:0044267)	1	0
ENSOARG00000008439	ENSG00000102543	CDADC1	cytidine_and_dCMP_deaminase_domain_containing_1	-	10	19182879	19211827	Other_gene	TRANS	57.25	carbohydrate_derivative_biosynthetic_process(GO:1901137);nucleoside_monophosphate_biosynthetic_process(GO:0009124);nucleotide_biosynthetic_process(GO:0009165);organonitrogen_compound_biosynthetic_process(GO:1901566);pyrimidine_nucleotide_metabolic_process(GO:0006220)	dUMP_biosynthetic_process(GO:0006226);dTMP_biosynthetic_process(GO:0006231);cytidine_deamination(GO:0009972);DNA_cytosine_deamination(GO:0070383)	5	3
ENSOARG00000012732	ENSG00000132964	CDK8	cyclin_dependent_kinase_8	protein_phosphorylation	10	33310224	33386530	Cotranscription_Factor	TRANS	82.95	cell_cycle(GO:0007049)	transcription_initiation_from_RNA_polymerase_II_promoter(GO:0006367);protein_phosphorylation(GO:0006468);positive_regulation_of_transcription_by_RNA_polymerase_II(GO:0045944);regulation_of_cell_cycle(GO:0051726)	3	4
ENSOARG00000026308	-	-	-	-	10	42634151	42812235	Other_gene	NO	78.78	-	-	2	4
ENSOARG00000026349	-	-	-	-	11	4107825	4217222	Other_gene	NO	46.3	-	-	1	1
ENSOARG00000008003	ENSG00000181610	MRPS23	mitochondrial_ribosomal_protein_S23	-	11	8192075	8201192	Other_gene	TRANS	45.86	-	translation(GO:0006412);mitochondrial_translational_elongation(GO:0070125);mitochondrial_translational_termination(GO:0070126)	3	1
ENSOARG00000012632	ENSG00000108406	DHX40	DEAH-box_helicase_40	-	11	10091272	10136632	Other_gene	TRANS	43.62	mRNA_splicing,_via_spliceosome(GO:0000398)	mRNA_splicing,_via_spliceosome(GO:0000398)	1	0
ENSOARG00000014139	ENSG00000108423	TUBD1	tubulin_delta_1	cell_projection_organization	11	10372832	10396635	Other_gene	TRANS	31.88	microtubule_cytoskeleton_organization(GO:0000226);mitotic_nuclear_division(GO:0140014)	microtubule_cytoskeleton_organization(GO:0000226);mitotic_cell_cycle(GO:0000278);cytoskeleton_organization(GO:0007010);microtubule-based_process(GO:0007017);multicellular_organism_development(GO:0007275);cell_projection_organization(GO:0030030);positive_regulation_of_smoothened_signaling_pathway(GO:0045880)	6	3
ENSOARG00000004367	ENSG00000276085	CCL3L1	C-C_motif_chemokine_ligand_3_like_1	protein_phosphorylation	11	13957333	13958754	Other_gene	TRANS	70.56	MAPK_cascade(GO:0000165);cellular_response_to_tumor_necrosis_factor(GO:0071356);cytokine-mediated_signaling_pathway(GO:0019221);granulocyte_chemotaxis(GO:0071621);inflammatory_response(GO:0006954);innate_immune_response(GO:0045087);positive_regulation_of_ERK1_and_ERK2_cascade(GO:0070374);positive_regulation_of_GTPase_activity(GO:0043547)	monocyte_chemotaxis(GO:0002548);inflammatory_response(GO:0006954);G_protein-coupled_receptor_signaling_pathway(GO:0007186);negative_regulation_of_cell_population_proliferation(GO:0008285);cytokine-mediated_signaling_pathway(GO:0019221);neutrophil_chemotaxis(GO:0030593);positive_regulation_of_GTPase_activity(GO:0043547);eosinophil_chemotaxis(GO:0048245);lymphocyte_chemotaxis(GO:0048247);chemokine-…	5	2
ENSOARG00000005512	ENSG00000270647	TAF15	TATA-box_binding_protein_associated_factor_15	-	11	14145853	14175428	Cotranscription_Factor	TRANS	41.32	-	regulation_of_transcription,_DNA-templated(GO:0006355);transcription_by_RNA_polymerase_II(GO:0006366);transcription_initiation_from_RNA_polymerase_II_promoter(GO:0006367);RNA_splicing(GO:0008380);positive_regulation_of_transcription,_DNA-templated(GO:0045893);mRNA_stabilization(GO:0048255);regulation_of_signal_transduction_by_p53_class_mediator(GO:1901796)	3	2
ENSOARG00000003948	-	-	Uncharacterized_protein	-	11	15115117	15115239	Other_gene	NO	30.11	-	-	6	2
ENSOARG00000010615	ENSG00000108582	CPD	carboxypeptidase_D	-	11	21089416	21157440	Other_gene	TRANS	73.39	-	proteolysis(GO:0006508);peptide_metabolic_process(GO:0006518);protein_processing(GO:0016485)	4	2
ENSOARG00000004069	ENSG00000183024	OR1G1	olfactory_receptor_family_1_subfamily_G_member_1	-	11	23547277	23548245	Other_gene	NO	38.49	-	signal_transduction(GO:0007165);G_protein-coupled_receptor_signaling_pathway(GO:0007186);detection_of_chemical_stimulus_involved_in_sensory_perception_of_smell(GO:0050911)	4	1
ENSOARG00000015571	ENSG00000141510	TP53	tumor_protein_p53	positive_regulation_of_production_of_miRNAs_involved_in_gene_silencing_by_miRNA	11	26935155	26939002	Transcription_Factor	TRANS	49.02	apoptotic_process(GO:0006915);cell_cycle(GO:0007049);intracellular_signal_transduction(GO:0035556);regulation_of_cell_cycle(GO:0051726);regulation_of_transcription_by_RNA_polymerase_II(GO:0006357);response_to_abiotic_stimulus(GO:0009628);response_to_stress(GO:0006950);transcription_by_RNA_polymerase_II(GO:0006366)	cell_cycle_checkpoint(GO:0000075);negative_regulation_of_transcription_by_RNA_polymerase_II(GO:0000122);DNA_strand_renaturation(GO:0000733);in_utero_embryonic_development(GO:0001701);somitogenesis(GO:0001756);release_of_cytochrome_c_from_mitochondria(GO:0001836);hematopoietic_progenitor_cell_differentiation(GO:0002244);T_cell_proliferation_involved_in_immune_response(GO:0002309);B_cell_lineage_co…	4	1
ENSOARG00000025040	-	-	-	-	11	30943831	30943926	Other_gene	NO	60.13	-	-	6	2
ENSOARG00000013027	ENSG00000126368	NR1D1	nuclear_receptor_subfamily_1_group_D_member_1	regulation_of_peptide_hormone_secretion	11	39970553	39977351	Transcription_Factor	TRANS	39.11	cell_differentiation(GO:0030154);circadian_rhythm(GO:0007623);hormone-mediated_signaling_pathway(GO:0009755);multicellular_organism_development(GO:0007275);negative_regulation_of_transcription_by_RNA_polymerase_II(GO:0000122);positive_regulation_of_transcription_by_RNA_polymerase_II(GO:0045944);regulation_of_circadian_rhythm(GO:0042752);response_to_lipid(GO:0033993);transcription_by_RNA_polymeras…	negative_regulation_of_transcription_by_RNA_polymerase_II(GO:0000122);glycogen_biosynthetic_process(GO:0005978);transcription_initiation_from_RNA_polymerase_II_promoter(GO:0006367);multicellular_organism_development(GO:0007275);circadian_rhythm(GO:0007623);hormone-mediated_signaling_pathway(GO:0009755);proteasomal_protein_catabolic_process(GO:0010498);negative_regulation_of_receptor_biosynthetic_…	4	1
ENSOARG00000018067	ENSG00000204815	TTC25	tetratricopeptide_repeat_domain_25	-	11	41589669	41611063	Other_gene	NO	43.82	-	-	3	1
ENSOARG00000000133	ENSG00000182963	GJC1	gap_junction_protein_gamma_1	-	11	43948435	43949625	Other_gene	NO	51.66	cellular_process(GO:0009987)	vasculogenesis(GO:0001570);muscle_contraction(GO:0006936);cell-cell_junction_assembly(GO:0007043);cell_communication(GO:0007154);chemical_synaptic_transmission(GO:0007268);visual_perception(GO:0007601);gap_junction_assembly(GO:0016264);ion_transmembrane_transport(GO:0034220);cell_development(GO:0048468);cardiac_muscle_tissue_development(GO:0048738);atrial_cardiac_muscle_cell_action_potential(GO:0…	3	2
ENSOARG00000010522	ENSG00000179673	RPRML	reprimo_like	-	11	44506423	44676712	Other_gene	TRANS	43.55	-	-	4	1
ENSOARG00000026380	-	-	-	-	11	47855123	47855701	Other_gene	TRANS	37.44	-	-	1	0
ENSOARG00000018707	ENSG00000157637	SLC38A10	solute_carrier_family_38_member_10	-	11	50597855	50636930	Other_gene	TRANS	79.69	-	amino_acid_transmembrane_transport(GO:0003333);sodium_ion_transport(GO:0006814);bone_development(GO:0060348)	4	4
ENSOARG00000012035	ENSG00000161509	GRIN2C	glutamate_ionotropic_receptor_NMDA_type_subunit_2C	protein_localization_to_membrane	11	55560785	55571036	Other_gene	NO	75.94	cell_surface_receptor_signaling_pathway_involved_in_cell-cell_signaling(GO:1905114);glutamate_receptor_signaling_pathway(GO:0007215);long-term_synaptic_potentiation(GO:0060291);nervous_system_process(GO:0050877);regulation_of_membrane_potential(GO:0042391);synaptic_transmission,_glutamatergic(GO:0035249)	glutamate_receptor_signaling_pathway(GO:0007215);brain_development(GO:0007420);response_to_wounding(GO:0009611);calcium-mediated_signaling(GO:0019722);directional_locomotion(GO:0033058);ion_transmembrane_transport(GO:0034220);ionotropic_glutamate_receptor_signaling_pathway(GO:0035235);synaptic_transmission,_glutamatergic(GO:0035249);negative_regulation_of_protein_catabolic_process(GO:0042177);reg…	4	3
ENSOARG00000026398	-	-	-	-	11	61601718	61745228	Other_gene	TRANS	90.22	-	-	3	3
ENSOARG00000002912	ENSG00000170382	LRRN2	leucine_rich_repeat_neuronal_2	-	12	1647968	1650240	Other_gene	NO	59.56	-	cell_adhesion(GO:0007155);signal_transduction(GO:0007165)	5	2
ENSOARG00000011732	ENSG00000196660	SLC30A10	solute_carrier_family_30_member_10	protein_phosphorylation	12	21560568	21574910	Other_gene	NO	48.2	-	manganese_ion_transport(GO:0006828);zinc_ion_transport(GO:0006829);epidermal_growth_factor_receptor_signaling_pathway(GO:0007173);negative_regulation_of_neuron_apoptotic_process(GO:0043524);positive_regulation_of_ERK1_and_ERK2_cascade(GO:0070374);manganese_ion_transmembrane_transport(GO:0071421);regulation_of_zinc_ion_transport(GO:0071579);negative_regulation_of_reactive_oxygen_species_biosynthet…	1	2
ENSOARG00000012333	ENSG00000067704	IARS2	isoleucyl-tRNA_synthetase_2,_mitochondrial	-	12	21715224	21761741	Other_gene	TRANS	51.9	cellular_amino_acid_metabolic_process(GO:0006520);formation_of_translation_initiation_ternary_complex(GO:0001677);tRNA_metabolic_process(GO:0006399);translational_elongation(GO:0006414);translational_termination(GO:0006415)	tRNA_aminoacylation_for_protein_translation(GO:0006418);isoleucyl-tRNA_aminoacylation(GO:0006428);mitochondrial_translation(GO:0032543);aminoacyl-tRNA_metabolism_involved_in_translational_fidelity(GO:0106074)	2	3
ENSOARG00000017723	ENSG00000143768	LEFTY2	left-right_determination_factor_2	protein_phosphorylation	12	27076631	27079459	Other_gene	NO	61.84	BMP_signaling_pathway(GO:0030509);MAPK_cascade(GO:0000165);apoptotic_signaling_pathway(GO:0097190);bleb_assembly(GO:0032060);cell_development(GO:0048468);execution_phase_of_apoptosis(GO:0097194);positive_regulation_of_protein_phosphorylation(GO:0001934);positive_regulation_of_signal_transduction(GO:0009967);regulation_of_MAPK_cascade(GO:0043408);regulation_of_apoptotic_process(GO:0042981);transcr…	platelet_degranulation(GO:0002576);transforming_growth_factor_beta_receptor_signaling_pathway(GO:0007179);multicellular_organism_development(GO:0007275);positive_regulation_of_pathway-restricted_SMAD_protein_phosphorylation(GO:0010862);BMP_signaling_pathway(GO:0030509);regulation_of_apoptotic_process(GO:0042981);regulation_of_MAPK_cascade(GO:0043408);cell_development(GO:0048468);SMAD_protein_sign…	4	1
ENSOARG00000010726	ENSG00000174175	SELP	selectin_P	positive_regulation_of_cell_communication	12	35391480	35436929	Other_gene	NO	34.39	cell_adhesion(GO:0007155);immune_system_process(GO:0002376);signal_transduction(GO:0007165)	platelet_degranulation(GO:0002576);positive_regulation_of_leukocyte_migration(GO:0002687);inflammatory_response(GO:0006954);cell_adhesion(GO:0007155);heterophilic_cell-cell_adhesion_via_plasma_membrane_cell_adhesion_molecules(GO:0007157);leukocyte_cell-cell_adhesion(GO:0007159);positive_regulation_of_platelet_activation(GO:0010572);positive_regulation_of_phosphatidylinositol_3-kinase_signaling(GO…	3	4
ENSOARG00000012597	ENSG00000010932	FMO1	flavin_containing_monooxygenase_1	-	12	36976494	37004901	Other_gene	NO	66.96	-	organic_acid_metabolic_process(GO:0006082);xenobiotic_metabolic_process(GO:0006805);response_to_osmotic_stress(GO:0006970);toxin_metabolic_process(GO:0009404);drug_metabolic_process(GO:0017144);response_to_lipopolysaccharide(GO:0032496);oxidation-reduction_process(GO:0055114);NADPH_oxidation(GO:0070995)	2	2
ENSOARG00000022405	-	7SK	-	-	12	37613720	37613912	Other_gene	NO	74.07	-	-	3	2
ENSOARG00000013985	ENSG00000197959	DNM3	dynamin_3	positive_regulation_of_filopodium_assembly	12	38015969	38045279	Other_gene	NO	59.73	establishment_of_protein_localization_to_organelle(GO:0072594);intracellular_protein_transport(GO:0006886);localization_within_membrane(GO:0051668);membrane_fission(GO:0090148);membrane_fusion(GO:0061025);membrane_invagination(GO:0010324);mitochondrial_fission(GO:0000266);peptide_metabolic_process(GO:0006518);protein_metabolic_process(GO:0019538);protein_polymerization(GO:0051258);protein-contain…	mitochondrial_fission(GO:0000266);endocytosis(GO:0006897);synapse_assembly(GO:0007416);synaptic_vesicle_budding_from_presynaptic_endocytic_zone_membrane(GO:0016185);receptor_internalization(GO:0031623);filopodium_assembly(GO:0046847);regulation_of_synapse_structure_or_activity(GO:0050803);positive_regulation_of_filopodium_assembly(GO:0051491);negative_regulation_of_dendritic_spine_morphogenesis(G…	4	1
ENSOARG00000005155	ENSG00000124103	FAM209A	family_with_sequence_similarity_209_member_A	-	12	43257891	43258400	Other_gene	NO	70	-	biological_process(GO:0008150)	5	3
ENSOARG00000012144	ENSG00000283952	KCNH1	Uncharacterized_protein;_Potassium_voltage-gated_channel,_subfamily_H_(eag-related),_member_1	-	12	70252715	70754047	Other_gene	TRANS	43.94	regulation_of_membrane_potential(GO:0042391)	regulation_of_membrane_potential(GO:0042391);potassium_ion_transmembrane_transport(GO:0071805)	1	1
ENSOARG00000012256	ENSG00000082497	SERTAD4	SERTA_domain_containing_4	-	12	71226361	71230852	Other_gene	TRANS	38.51	-	-	3	1
ENSOARG00000015257	ENSG00000134376	CRB1	crumbs_cell_polarity_complex_component_1	sensory_organ_morphogenesis	12	74372414	74515404	Other_gene	NO	56.14	cell-cell_adhesion_via_plasma-membrane_adhesion_molecules(GO:0098742);establishment_or_maintenance_of_epithelial_cell_apical/basal_polarity(GO:0045197)	plasma_membrane_organization(GO:0007009);heterophilic_cell-cell_adhesion_via_plasma_membrane_cell_adhesion_molecules(GO:0007157);establishment_or_maintenance_of_cell_polarity(GO:0007163);cell-cell_signaling(GO:0007267);eye_photoreceptor_cell_development(GO:0042462);establishment_or_maintenance_of_epithelial_cell_apical/basal_polarity(GO:0045197)	6	4
ENSOARG00000017900	ENSG00000116857	TMEM9	transmembrane_protein_9	-	12	77775042	77788903	Other_gene	TRANS	45.22	-	biological_process(GO:0008150)	1	0
ENSOARG00000018632	-	-	Uncharacterized_protein	-	12	78495630	78507402	Other_gene	NO	34.48	-	-	3	4
ENSOARG00000015405	ENSG00000183049	CAMK1D	calcium/calmodulin_dependent_protein_kinase_ID	regulation_of_plasma_membrane_bounded_cell_projection_organization	13	16052740	16366434	Other_gene	NO	51.1	-	protein_phosphorylation(GO:0006468);inflammatory_response(GO:0006954);positive_regulation_of_neuron_projection_development(GO:0010976);positive_regulation_of_CREB_transcription_factor_activity(GO:0032793);positive_regulation_of_apoptotic_process(GO:0043065);negative_regulation_of_apoptotic_process(GO:0043066);positive_regulation_of_phagocytosis(GO:0050766);regulation_of_dendrite_development(GO:00…	1	4
ENSOARG00000005416	ENSG00000065328	MCM10	minichromosome_maintenance_10_replication_initiation_factor	-	13	26912746	26937031	Other_gene	TRANS	43.45	DNA_biosynthetic_process(GO:0071897);DNA_replication_initiation(GO:0006270)	G1/S_transition_of_mitotic_cell_cycle(GO:0000082);DNA_replication(GO:0006260);DNA_replication_initiation(GO:0006270);cellular_response_to_DNA_damage_stimulus(GO:0006974);cell_population_proliferation(GO:0008283)	2	2
ENSOARG00000026217	-	-	-	-	13	34854421	34854987	Other_gene	TRANS	56.95	-	-	4	3
ENSOARG00000016923	ENSG00000125851	PCSK2	proprotein_convertase_subtilisin/kexin_type_2	-	13	36688760	36978466	Other_gene	TRANS	68.96	protein_processing(GO:0016485)	proteolysis(GO:0006508);nervous_system_development(GO:0007399);protein_processing(GO:0016485);peptide_hormone_processing(GO:0016486);protein_autoprocessing(GO:0016540);insulin_processing(GO:0030070);enkephalin_processing(GO:0034230);islet_amyloid_polypeptide_processing(GO:0034231)	1	3
ENSOARG00000024822	ENSG00000252097	U6	-	-	13	40853674	40853777	Other_gene	NO	35.31	-	-	4	3
ENSOARG00000008098	ENSG00000057608	GDI2	GDP_dissociation_inhibitor_2	-	13	42036764	42067988	Other_gene	TRANS	49.97	intracellular_protein_transport(GO:0006886);intracellular_signal_transduction(GO:0035556);nervous_system_process(GO:0050877);neurotransmitter_secretion(GO:0007269);vesicle-mediated_transport(GO:0016192)	signal_transduction(GO:0007165);small_GTPase_mediated_signal_transduction(GO:0007264);protein_transport(GO:0015031);vesicle-mediated_transport(GO:0016192);neutrophil_degranulation(GO:0043312);positive_regulation_of_GTPase_activity(GO:0043547);regulation_of_small_GTPase_mediated_signal_transduction(GO:0051056)	2	4
ENSOARG00000010577	-	-	Uncharacterized_protein	-	13	42627897	42636222	Other_gene	NO	66.78	-	-	1	3
ENSOARG00000018536	ENSG00000101311	FERMT1	fermitin_family_member_1	negative_regulation_of_stem_cell_proliferation	13	47539826	47587605	Other_gene	TRANS	83.76	-	positive_regulation_of_cell-matrix_adhesion(GO:0001954);cell_adhesion(GO:0007155);integrin-mediated_signaling_pathway(GO:0007229);negative_regulation_of_gene_expression(GO:0010629);positive_regulation_of_transforming_growth_factor_beta_receptor_signaling_pathway(GO:0030511);positive_regulation_of_cell_adhesion_mediated_by_integrin(GO:0033630);negative_regulation_of_protein_import_into_nucleus(GO:…	3	1
ENSOARG00000011052	ENSG00000101210	EEF1A2	eukaryotic_translation_elongation_factor_1_alpha_2	-	13	53482080	53488365	Other_gene	NO	35.96	formation_of_translation_initiation_ternary_complex(GO:0001677);translational_elongation(GO:0006414);translational_termination(GO:0006415)	translation(GO:0006412);translational_elongation(GO:0006414);response_to_inorganic_substance(GO:0010035);positive_regulation_of_apoptotic_process(GO:0043065);response_to_electrical_stimulus(GO:0051602);positive_regulation_of_lipid_kinase_activity(GO:0090218);regulation_of_chaperone-mediated_autophagy(GO:1904714)	1	1
ENSOARG00000017244	ENSG00000124227	ANKRD60	ankyrin_repeat_domain_60	-	13	57427319	57437554	Other_gene	NO	47.03	-	-	2	1
ENSOARG00000018039	ENSG00000101144	BMP7	bone_morphogenetic_protein_7	cell_morphogenesis	13	58173131	58255337	Other_gene	NO	31.61	MAPK_cascade(GO:0000165);apoptotic_signaling_pathway(GO:0097190);bleb_assembly(GO:0032060);cell_development(GO:0048468);execution_phase_of_apoptosis(GO:0097194);positive_regulation_of_protein_phosphorylation(GO:0001934);positive_regulation_of_signal_transduction(GO:0009967);regulation_of_MAPK_cascade(GO:0043408);regulation_of_apoptotic_process(GO:0042981);transmembrane_receptor_protein_serine/thr…	skeletal_system_development(GO:0001501);ossification(GO:0001503);metanephros_development(GO:0001656);ureteric_bud_development(GO:0001657);mesoderm_formation(GO:0001707);mesonephros_development(GO:0001823);epithelial_to_mesenchymal_transition(GO:0001837);endocardial_cushion_formation(GO:0003272);pericardium_morphogenesis(GO:0003344);signal_transduction(GO:0007165);axon_guidance(GO:0007411);embryon…	1	1
ENSOARG00000010080	ENSG00000196562	SULF2	sulfatase_2	regulation_of_anatomical_structure_morphogenesis	13	75726734	75771128	Other_gene	TRANS	46.04	Wnt_signaling_pathway(GO:0016055);cellular_response_to_endogenous_stimulus(GO:0071495);cellular_response_to_growth_factor_stimulus(GO:0071363);cytokine_production(GO:0001816);extracellular_matrix_organization(GO:0030198);heparan_sulfate_proteoglycan_metabolic_process(GO:0030201);kidney_development(GO:0001822);negative_regulation_of_signal_transduction(GO:0009968);positive_regulation_of_Wnt_signal…	kidney_development(GO:0001822);chondrocyte_development(GO:0002063);glomerular_filtration(GO:0003094);response_to_wounding(GO:0009611);positive_regulation_of_vascular_endothelial_growth_factor_production(GO:0010575);esophagus_smooth_muscle_contraction(GO:0014846);positive_regulation_of_Wnt_signaling_pathway(GO:0030177);heparan_sulfate_proteoglycan_metabolic_process(GO:0030201);glomerular_basement_…	2	2
ENSOARG00000012715	ENSG00000124212	PTGIS	prostaglandin_I2_synthase	regulation_of_anatomical_structure_morphogenesis	13	77175674	77209875	Other_gene	NO	40.5	-	prostaglandin_biosynthetic_process(GO:0001516);icosanoid_metabolic_process(GO:0006690);embryo_implantation(GO:0007566);cyclooxygenase_pathway(GO:0019371);negative_regulation_of_NF-kappaB_transcription_factor_activity(GO:0032088);NAD_biosynthesis_via_nicotinamide_riboside_salvage_pathway(GO:0034356);positive_regulation_of_peroxisome_proliferator_activated_receptor_signaling_pathway(GO:0035360);neg…	1	0
ENSOARG00000026897	-	-	-	-	14	9763082	9919673	Other_gene	TRANS	29.99	-	-	4	2
ENSOARG00000012499	ENSG00000179588	ZFPM1	zinc_finger_protein,_FOG_family_member_1	cell_morphogenesis	14	13246843	13306061	Transcription_Factor	TRANS	58.17	heart_development(GO:0007507);negative_regulation_of_transcription_by_RNA_polymerase_II(GO:0000122);transcription_by_RNA_polymerase_II(GO:0006366)	negative_regulation_of_transcription_by_RNA_polymerase_II(GO:0000122);T-helper_cell_lineage_commitment(GO:0002295);outflow_tract_morphogenesis(GO:0003151);atrioventricular_valve_morphogenesis(GO:0003181);mitral_valve_formation(GO:0003192);tricuspid_valve_formation(GO:0003195);regulation_of_transcription_by_RNA_polymerase_II(GO:0006357);heart_development(GO:0007507);blood_coagulation(GO:0007596);r…	3	0
ENSOARG00000017583	ENSG00000103449	SALL1	spalt_like_transcription_factor_1	-	14	19038579	19056160	Transcription_Factor	NO	53.63	regulation_of_transcription,_DNA-templated(GO:0006355);transcription,_DNA-templated(GO:0006351)	negative_regulation_of_transcription_by_RNA_polymerase_II(GO:0000122);ureteric_bud_development(GO:0001657);branching_involved_in_ureteric_bud_morphogenesis(GO:0001658);kidney_development(GO:0001822);ventricular_septum_development(GO:0003281);mesenchymal_to_epithelial_transition_involved_in_metanephros_morphogenesis(GO:0003337);regulation_of_transcription,_DNA-templated(GO:0006355);heart_developme…	1	5
ENSOARG00000001567	ENSG00000125107	CNOT1	CCR4-NOT_transcription_complex_subunit_1	-	14	25725504	25781912	Cotranscription_Factor	TRANS	43.35	formation_of_translation_initiation_ternary_complex(GO:0001677);negative_regulation_of_translation(GO:0017148);translational_elongation(GO:0006414);translational_termination(GO:0006415)	negative_regulation_of_transcription_by_RNA_polymerase_II(GO:0000122);nuclear-transcribed_mRNA_catabolic_process,_deadenylation-dependent_decay(GO:0000288);nuclear-transcribed_mRNA_poly(A)_tail_shortening(GO:0000289);regulation_of_translation(GO:0006417);DNA_damage_response,_signal_transduction_by_p53_class_mediator_resulting_in_cell_cycle_arrest(GO:0006977);multicellular_organism_development(GO:…	1	3
ENSOARG00000026913	-	-	-	-	14	31325341	31328988	Other_gene	NO	42.33	-	-	1	2
ENSOARG00000002953	ENSG00000159708	LRRC36	leucine_rich_repeat_containing_36	-	14	34284754	34340963	Other_gene	NO	37.96	-	-	4	4
ENSOARG00000003787	ENSG00000277481	PKD1L3	polycystin_1_like_3,_transient_receptor_potential_channel_interacting	-	14	38391623	38472842	Other_gene	TRANS	49.2	detection_of_stimulus(GO:0051606);response_to_mechanical_stimulus(GO:0009612)	detection_of_chemical_stimulus_involved_in_sensory_perception_of_sour_taste(GO:0001581);kidney_development(GO:0001822);cation_transport(GO:0006812);sensory_perception_of_sour_taste(GO:0050915);detection_of_mechanical_stimulus(GO:0050982);calcium_ion_transmembrane_transport(GO:0070588);cellular_response_to_acidic_pH(GO:0071468)	4	2
ENSOARG00000004396	ENSG00000130881	LRP3	LDL_receptor_related_protein_3	-	14	42923162	42934730	Other_gene	TRANS	62.33	-	receptor-mediated_endocytosis(GO:0006898)	2	6
ENSOARG00000005808	ENSG00000182472	CAPN12	calpain_12	-	14	47662818	47674295	Other_gene	NO	39.79	-	proteolysis(GO:0006508)	2	2
ENSOARG00000006288	ENSG00000186838	SELENOV	selenoprotein_V	-	14	48351352	48354475	Other_gene	NO	35.41	response_to_inorganic_substance(GO:0010035)	response_to_selenium_ion(GO:0010269)	4	1
ENSOARG00000008614	ENSG00000176531	PHLDB3	pleckstrin_homology_like_domain_family_B_member_3	-	14	50719708	50747917	Other_gene	TRANS	42.26	-	-	1	3
ENSOARG00000013514	ENSG00000196961	AP2A1	adaptor_related_protein_complex_2_subunit_alpha_1	regulation_of_plasma_membrane_bounded_cell_projection_organization	14	55168250	55195697	Other_gene	TRANS	52.12	intracellular_protein_transport(GO:0006886);receptor-mediated_endocytosis(GO:0006898)	intracellular_protein_transport(GO:0006886);Golgi_to_endosome_transport(GO:0006895);endocytosis(GO:0006897);positive_regulation_of_neuron_projection_development(GO:0010976);antigen_processing_and_presentation_of_exogenous_peptide_antigen_via_MHC_class_II(GO:0019886);low-density_lipoprotein_particle_receptor_catabolic_process(GO:0032802);low-density_lipoprotein_particle_clearance(GO:0034383);ephri…	1	3
ENSOARG00000000359	-	-	Uncharacterized_protein	-	14	58191275	58196654	Other_gene	NO	28.13	-	-	4	1
ENSOARG00000003715	-	-	Uncharacterized_protein	-	14	61886129	61932313	Transcription_Factor	TRANS	54.3	-	-	1	6
ENSOARG00000006356	ENSG00000023445	BIRC3	baculoviral_IAP_repeat_containing_3	positive_regulation_of_cell_communication	15	5861839	5967347	Other_gene	TRANS	27.9	apoptotic_signaling_pathway(GO:0097190);bleb_assembly(GO:0032060);execution_phase_of_apoptosis(GO:0097194);mitotic_spindle_assembly(GO:0090307);negative_regulation_of_cysteine-type_endopeptidase_activity_involved_in_apoptotic_process(GO:0043154);negative_regulation_of_gene_expression(GO:0010629);protein_processing(GO:0016485);regulation_of_protein_processing(GO:0070613)	MyD88-independent_toll-like_receptor_signaling_pathway(GO:0002756);apoptotic_process(GO:0006915);cell_surface_receptor_signaling_pathway(GO:0007166);I-kappaB_kinase/NF-kappaB_signaling(GO:0007249);spermatogenesis(GO:0007283);regulation_of_tumor_necrosis_factor-mediated_signaling_pathway(GO:0010803);protein_ubiquitination(GO:0016567);protein_deubiquitination(GO:0016579);positive_regulation_of_prot…	1	2
ENSOARG00000026819	-	-	-	-	15	29716481	29740207	Other_gene	TRANS	46.44	-	-	3	1
ENSOARG00000021563	ENSG00000207971	oar-mir-125b	microRNA_125b-1	-	15	32313910	32313997	Other_gene	NO	56.66	-	-	2	4
ENSOARG00000015371	ENSG00000182334	OR5P3	olfactory_receptor_family_5_subfamily_P_member_3	-	15	44232607	44248475	Other_gene	NO	43.32	detection_of_chemical_stimulus_involved_in_sensory_perception(GO:0050907)	G_protein-coupled_receptor_signaling_pathway(GO:0007186);sensory_perception_of_smell(GO:0007608);detection_of_chemical_stimulus_involved_in_sensory_perception_of_smell(GO:0050911)	2	2
ENSOARG00000019099	ENSG00000258588	TRIM6-TRIM34	TRIM6-TRIM34_readthrough	-	15	47072080	47086837	Cotranscription_Factor	TRANS	95.22	-	-	7	6
ENSOARG00000023080	-	-	-	-	15	56132542	56132613	Other_gene	NO	52.11	-	-	4	4
ENSOARG00000024867	ENSG00000274006	DLG2-AS1_1	-	-	15	57378381	57378578	Other_gene	NO	58.05	-	-	4	4
ENSOARG00000015626	ENSG00000170959	DCDC1	doublecortin_domain_containing_1	-	15	59906939	59962132	Other_gene	NO	75.22	-	cell_cycle(GO:0007049);intracellular_signal_transduction(GO:0035556);cell_division(GO:0051301);regulation_of_mitotic_cytokinesis(GO:1902412)	5	3
ENSOARG00000018809	ENSG00000026508	CD44	CD44_molecule_(Indian_blood_group)	cell_morphogenesis	15	63886401	63939264	Other_gene	TRANS	73.05	-	inflammatory_response(GO:0006954);cell_adhesion(GO:0007155);cell-matrix_adhesion(GO:0007160);cell_migration(GO:0016477);extracellular_matrix_disassembly(GO:0022617);extracellular_matrix_organization(GO:0030198);hyaluronan_catabolic_process(GO:0030214);positive_regulation_of_peptidyl-serine_phosphorylation(GO:0033138);positive_regulation_of_kinase_activity(GO:0033674);positive_regulation_of_hetero…	5	2
ENSOARG00000019047	ENSG00000135362	PRR5L	proline_rich_5_like	protein_phosphorylation	15	65070844	65125127	Other_gene	TRANS	26.74	TOR_signaling(GO:0031929)	negative_regulation_of_protein_phosphorylation(GO:0001933);positive_regulation_of_protein_phosphorylation(GO:0001934);negative_regulation_of_signal_transduction(GO:0009968);regulation_of_fibroblast_migration(GO:0010762);positive_regulation_of_phosphatidylinositol_3-kinase_signaling(GO:0014068);cellular_response_to_oxidative_stress(GO:0034599);TORC2_signaling(GO:0038203);positive_regulation_of_mRN…	1	3
ENSOARG00000004869	ENSG00000164338	UTP15	UTP15,_small_subunit_processome_component	positive_regulation_of_cellular_component_biogenesis	16	8065641	8077513	Other_gene	TRANS	77.33	-	rRNA_processing(GO:0006364);positive_regulation_of_transcription_by_RNA_polymerase_I(GO:0045943);positive_regulation_of_rRNA_processing(GO:2000234)	4	3
ENSOARG00000008081	ENSG00000164258	NDUFS4	NADH:ubiquinone_oxidoreductase_subunit_S4	protein_phosphorylation	16	25456014	25569438	Other_gene	TRANS	51.34	-	regulation_of_protein_phosphorylation(GO:0001932);mitochondrial_electron_transport,_NADH_to_ubiquinone(GO:0006120);brain_development(GO:0007420);cAMP-mediated_signaling(GO:0019933);electron_transport_chain(GO:0022900);mitochondrial_respiratory_chain_complex_I_assembly(GO:0032981);cellular_respiration(GO:0045333);positive_regulation_of_fibroblast_proliferation(GO:0048146);response_to_cAMP(GO:00515…	0	2
ENSOARG00000010082	ENSG00000164318	EGFLAM	EGF_like,_fibronectin_type_III_and_laminin_G_domains	-	16	35881990	36071226	Other_gene	NO	25.61	cellular_process(GO:0009987)	motor_neuron_axon_guidance(GO:0008045);animal_organ_morphogenesis(GO:0009887);tissue_development(GO:0009888);positive_regulation_of_cell-substrate_adhesion(GO:0010811);dendrite_development(GO:0016358);peptide_cross-linking_via_chondroitin_4-sulfate_glycosaminoglycan(GO:0019800);extracellular_matrix_organization(GO:0030198)	2	3
ENSOARG00000023679	-	5S_rRNA	-	-	16	37411219	37411332	Other_gene	NO	70.06	-	-	5	4
ENSOARG00000011462	ENSG00000113492	AGXT2	alanine--glyoxylate_aminotransferase_2	aldehyde_catabolic_process	16	39050049	39092566	Other_gene	NO	39.29	-	glyoxylate_catabolic_process(GO:0009436);glycine_biosynthetic_process,_by_transamination_of_glyoxylate(GO:0019265);L-alanine_catabolic_process,_by_transamination(GO:0019481);positive_regulation_of_nitric_oxide_biosynthetic_process(GO:0045429);glyoxylate_metabolic_process(GO:0046487)	1	1
ENSOARG00000014904	ENSG00000112941	PAPD7	terminal_nucleotidyltransferase_4A	-	16	66303044	66322108	Other_gene	TRANS	57.2	RNA_3'-end_processing(GO:0031123);ncRNA_processing(GO:0034470);nuclear-transcribed_mRNA_catabolic_process(GO:0000956)	double-strand_break_repair(GO:0006302);mRNA_processing(GO:0006397);sister_chromatid_cohesion(GO:0007062);mitotic_chromosome_condensation(GO:0007076);response_to_drug(GO:0042493);negative_regulation_of_nuclear-transcribed_mRNA_poly(A)_tail_shortening(GO:0060212);histone_mRNA_catabolic_process(GO:0071044);snoRNA_polyadenylation(GO:0071050);RNA_3'_uridylation(GO:0071076);positive_regulation_of_3'-UT…	0	2
ENSOARG00000026985	-	-	-	-	16	69230773	69233542	Other_gene	NO	41.22	-	-	1	1
ENSOARG00000008443	ENSG00000250673	REELD1	reeler_domain_containing_1	-	17	11835900	11849951	Other_gene	NO	28	-	-	2	4
ENSOARG00000015941	ENSG00000164070	HSPA4L	heat_shock_protein_family_A_(Hsp70)_member_4_like	-	17	29574871	29626707	Other_gene	TRANS	40.64	-	protein_folding(GO:0006457);response_to_unfolded_protein(GO:0006986)	1	3
ENSOARG00000021611	-	-	-	-	17	30081964	30082043	Other_gene	NO	32.22	-	-	1	4
ENSOARG00000008472	ENSG00000198040	ZNF84	zinc_finger_protein_84	-	17	43690210	43713937	Transcription_Factor	NO	104.74	-	regulation_of_transcription,_DNA-templated(GO:0006355)	3	5
ENSOARG00000009264	ENSG00000072609	CHFR	checkpoint_with_forkhead_and_ring_finger_domains	positive_regulation_of_protein_metabolic_process	17	43961456	43989844	Other_gene	TRANS	63.79	mitotic_cell_cycle_checkpoint(GO:0007093);mitotic_nuclear_division(GO:0140014);signal_transduction(GO:0007165);ubiquitin-dependent_protein_catabolic_process(GO:0006511)	protein_polyubiquitination(GO:0000209);ubiquitin-dependent_protein_catabolic_process(GO:0006511);mitotic_cell_cycle_checkpoint(GO:0007093);modification-dependent_protein_catabolic_process(GO:0019941);positive_regulation_of_protein_ubiquitination(GO:0031398);protein_destabilization(GO:0031648);positive_regulation_of_proteasomal_ubiquitin-dependent_protein_catabolic_process(GO:0032436);cell_divisio…	3	1
ENSOARG00000001658	ENSG00000178882	RFLNA	refilin_A	regulation_of_cell_development	17	51055545	51069048	Other_gene	NO	28.38	actin_filament_bundle_organization(GO:0061572);animal_organ_morphogenesis(GO:0009887);biomineral_tissue_development(GO:0031214);bone_development(GO:0060348);cell_development(GO:0048468);chondrocyte_differentiation(GO:0002062);negative_regulation_of_cell_development(GO:0010721);negative_regulation_of_multicellular_organismal_process(GO:0051241);ossification(GO:0001503);regulation_of_multicellular_…	skeletal_system_morphogenesis(GO:0048705);negative_regulation_of_chondrocyte_development(GO:0061182);actin_filament_bundle_organization(GO:0061572);negative_regulation_of_bone_mineralization_involved_in_bone_maturation(GO:1900158)	1	0
ENSOARG00000002788	ENSG00000185344	ATP6V0A2	ATPase_H+_transporting_V0_subunit_a2	-	17	51543223	51584054	Other_gene	TRANS	54.1	vacuolar_acidification(GO:0007035)	cellular_iron_ion_homeostasis(GO:0006879);immune_response(GO:0006955);vacuolar_acidification(GO:0007035);insulin_receptor_signaling_pathway(GO:0008286);regulation_of_macroautophagy(GO:0016241);transferrin_transport(GO:0033572);ion_transmembrane_transport(GO:0034220);cellular_response_to_increased_oxygen_levels(GO:0036295);phagosome_acidification(GO:0090383);proton_transmembrane_transport(GO:19026…	5	1
ENSOARG00000018294	ENSG00000276017	LOC102724728	POM121_transmembrane_nucleoporin_pseudogene	-	17	64624378	64627396	Other_gene	NO	42.97	-	-	4	4
ENSOARG00000018865	ENSG00000197077	KIAA1671	KIAA1671	-	17	64862406	64986780	Other_gene	TRANS	66.41	-	-	4	2
ENSOARG00000002106	ENSG00000100154	TTC28	tetratricopeptide_repeat_domain_28	-	17	67105433	67512072	Other_gene	TRANS	56.84	-	cell_cycle(GO:0007049);regulation_of_mitotic_cell_cycle(GO:0007346);cell_division(GO:0051301)	3	2
ENSOARG00000010666	ENSG00000170776	AKAP13	A-kinase_anchoring_protein_13	cellular_component_morphogenesis	18	15519143	15713264	Other_gene	TRANS	102.6	apoptotic_process(GO:0006915);cell_adhesion(GO:0007155);signal_transduction(GO:0007165)	protein_phosphorylation(GO:0006468);G_protein-coupled_receptor_signaling_pathway(GO:0007186);heart_development(GO:0007507);regulation_of_Rho_protein_signal_transduction(GO:0035023);positive_regulation_of_Rho_protein_signal_transduction(GO:0035025);intracellular_signal_transduction(GO:0035556);positive_regulation_of_apoptotic_process(GO:0043065);positive_regulation_of_I-kappaB_kinase/NF-kappaB_sig…	4	6
ENSOARG00000010871	-	-	Uncharacterized_protein	-	18	18363838	18443308	Other_gene	NO	85.66	-	-	5	1
ENSOARG00000011362	ENSG00000140525	FANCI	FA_complementation_group_I	positive_regulation_of_protein_metabolic_process	18	19840355	19900736	Other_gene	TRANS	66.74	-	DNA_repair(GO:0006281);cell_cycle(GO:0007049);positive_regulation_of_protein_ubiquitination(GO:0031398);interstrand_cross-link_repair(GO:0036297)	4	4
ENSOARG00000015060	ENSG00000169330	KIAA1024	membrane_integral_NOTCH2_associated_receptor_1	regulation_of_plasma_membrane_bounded_cell_projection_organization	18	24625120	24634818	Other_gene	NO	92.44	-	angiogenesis(GO:0001525);negative_regulation_of_cell_population_proliferation(GO:0008285);negative_regulation_of_neuron_projection_development(GO:0010977);negative_regulation_of_angiogenesis(GO:0016525);negative_regulation_of_cell_growth(GO:0030308);negative_regulation_of_protein_ubiquitination(GO:0031397);negative_regulation_of_TOR_signaling(GO:0032007)	4	3
ENSOARG00000026442	-	-	-	-	18	26817254	26869150	Other_gene	NO	37.86	-	-	4	4
ENSOARG00000016585	ENSG00000184277	TM2D3	TM2_domain_containing_3	-	18	27856079	27868432	Other_gene	TRANS	30.05	-	-	0	1
ENSOARG00000016703	ENSG00000131876	SNRPA1	small_nuclear_ribonucleoprotein_polypeptide_A'	-	18	28192592	28202484	Other_gene	TRANS	42.97	-	mRNA_splicing,_via_spliceosome(GO:0000398);spermatogenesis(GO:0007283);RNA_splicing(GO:0008380);interleukin-12-mediated_signaling_pathway(GO:0035722)	4	4
ENSOARG00000000166	-	-	-	-	18	28839123	28840042	Other_gene	TRANS	40.96	-	-	3	5
ENSOARG00000000399	ENSG00000167202	TBC1D2B	TBC1_domain_family_member_2B	regulation_of_plasma_membrane_bounded_cell_projection_organization	18	29428283	29515082	Other_gene	TRANS	45.99	intracellular_protein_transport(GO:0006886)	intracellular_protein_transport(GO:0006886);activation_of_GTPase_activity(GO:0090630)	2	3
ENSOARG00000004861	ENSG00000168952	STXBP6	syntaxin_binding_protein_6	membrane_organization	18	33919740	34146066	Other_gene	TRANS	105.24	Golgi_to_plasma_membrane_transport(GO:0006893);cellular_protein-containing_complex_localization(GO:0034629);vesicle_fusion_to_plasma_membrane(GO:0099500)	exocytosis(GO:0006887);Golgi_to_plasma_membrane_transport(GO:0006893);regulation_of_SNARE_complex_assembly(GO:0035542);negative_regulation_of_exocytosis(GO:0045920);exocyst_localization(GO:0051601);cell-cell_adhesion(GO:0098609)	5	6
ENSOARG00000008466	ENSG00000092208	GEMIN2	gem_nuclear_organelle_associated_protein_2	-	18	48007903	48024765	Other_gene	TRANS	20.26	spliceosomal_snRNP_assembly(GO:0000387)	spliceosomal_complex_assembly(GO:0000245);RNA_splicing,_via_transesterification_reactions(GO:0000375);spliceosomal_snRNP_assembly(GO:0000387);mRNA_processing(GO:0006397);RNA_splicing(GO:0008380);import_into_nucleus(GO:0051170)	1	1
ENSOARG00000011515	ENSG00000133943	C14orf159	D-glutamate_cyclase	-	18	54894098	54940402	Other_gene	NO	40.7	-	glutamate_metabolic_process(GO:0006536);biological_process(GO:0008150)	1	0
ENSOARG00000011731	ENSG00000015133	CCDC88C	coiled-coil_domain_containing_88C	protein_phosphorylation	18	54988440	55131574	Other_gene	TRANS	41.9	cytoplasmic_microtubule_organization(GO:0031122);cytoskeleton-dependent_intracellular_transport(GO:0030705)	regulation_of_protein_phosphorylation(GO:0001932);Wnt_signaling_pathway(GO:0016055);cytoskeleton-dependent_intracellular_transport(GO:0030705);stress-activated_protein_kinase_signaling_cascade(GO:0031098);cytoplasmic_microtubule_organization(GO:0031122);protein_destabilization(GO:0031648);protein_homooligomerization(GO:0051260)	1	1
ENSOARG00000013753	ENSG00000146648	EGFR	epidermal_growth_factor_receptor	positive_regulation_of_production_of_miRNAs_involved_in_gene_silencing_by_miRNA	19	778479	845335	Cotranscription_Factor	TRANS	61.12	apoptotic_signaling_pathway(GO:0097190);bleb_assembly(GO:0032060);cell_differentiation(GO:0030154);cell_proliferation(GO:0008283);execution_phase_of_apoptosis(GO:0097194);negative_regulation_of_apoptotic_process(GO:0043066);positive_regulation_of_cell_proliferation(GO:0008284);transmembrane_receptor_protein_tyrosine_kinase_signaling_pathway(GO:0007169)	MAPK_cascade(GO:0000165);activation_of_MAPKK_activity(GO:0000186);ossification(GO:0001503);embryonic_placenta_development(GO:0001892);positive_regulation_of_protein_phosphorylation(GO:0001934);hair_follicle_development(GO:0001942);regulation_of_transcription_by_RNA_polymerase_II(GO:0006357);translation(GO:0006412);receptor-mediated_endocytosis(GO:0006898);response_to_osmotic_stress(GO:0006970);si…	3	2
ENSOARG00000016427	ENSG00000144681	STAC	SH3_and_cysteine_rich_domain	protein_localization_to_membrane	19	10066334	10180963	Other_gene	NO	34.53	cellular_process(GO:0009987)	skeletal_muscle_contraction(GO:0003009);signal_transduction(GO:0007165);cellular_response_to_heat(GO:0034605);intracellular_signal_transduction(GO:0035556);positive_regulation_of_voltage-gated_calcium_channel_activity(GO:1901387);positive_regulation_of_protein_localization_to_plasma_membrane(GO:1903078);positive_regulation_of_cation_channel_activity(GO:2001259)	5	4
ENSOARG00000002539	ENSG00000170011	MYRIP	myosin_VIIA_and_Rab_interacting_protein	positive_regulation_of_cell_communication	19	12892952	13081256	Other_gene	NO	72.68	-	intracellular_protein_transport(GO:0006886);positive_regulation_of_insulin_secretion(GO:0032024)	4	1
ENSOARG00000008132	ENSG00000150995	ITPR1	inositol_1,4,5-trisphosphate_receptor_type_1	Parathyroid_hormone_synthesis,_secretion_and_action	19	21424244	21769620	Other_gene	TRANS	37.01	inositol_phosphate-mediated_signaling(GO:0048016);sequestering_of_calcium_ion(GO:0051208)	response_to_hypoxia(GO:0001666);calcium_ion_transport(GO:0006816);signal_transduction(GO:0007165);post-embryonic_development(GO:0009791);regulation_of_autophagy(GO:0010506);platelet_activation(GO:0030168);endoplasmic_reticulum_calcium_ion_homeostasis(GO:0032469);ion_transmembrane_transport(GO:0034220);epithelial_fluid_transport(GO:0042045);inositol_phosphate-mediated_signaling(GO:0048016);regulat…	2	2
ENSOARG00000015004	ENSG00000163946	FAM208A	transcription_activation_suppressor	-	19	44349410	44398377	Cotranscription_Factor	TRANS	41.68	-	negative_regulation_of_gene_expression,_epigenetic(GO:0045814);negative_regulation_of_single_stranded_viral_RNA_replication_via_double_stranded_DNA_intermediate(GO:0045869);positive_regulation_of_methylation-dependent_chromatin_silencing(GO:0090309);protein_localization_to_heterochromatin(GO:0097355)	1	1
ENSOARG00000009120	ENSG00000007402	CACNA2D2	calcium_voltage-gated_channel_auxiliary_subunit_alpha2delta_2	regulation_of_peptide_hormone_secretion	19	49866778	49935968	Other_gene	NO	51.63	-	neuromuscular_junction_development(GO:0007528);regulation_of_ion_transmembrane_transport(GO:0034765);regulation_of_multicellular_organism_growth(GO:0040014);positive_regulation_of_organ_growth(GO:0046622);muscle_fiber_development(GO:0048747);regulation_of_insulin_secretion(GO:0050796);rhythmic_synaptic_transmission(GO:0060024);cardiac_conduction(GO:0061337);calcium_ion_transmembrane_transport(GO:…	0	6
ENSOARG00000010649	ENSG00000001617	SEMA3F	semaphorin_3F	cell_morphogenesis	19	50113547	50136691	Other_gene	TRANS	95.11	ameboidal-type_cell_migration(GO:0001667);animal_organ_development(GO:0048513);axon_extension(GO:0048675);axon_guidance(GO:0007411);cell_surface_receptor_signaling_pathway(GO:0007166);negative_regulation_of_cell_growth(GO:0030308);negative_regulation_of_neuron_projection_development(GO:0010977);negative_regulation_of_response_to_external_stimulus(GO:0032102);positive_regulation_of_cell_migration(…	neural_crest_cell_migration(GO:0001755);axon_guidance(GO:0007411);facial_nerve_structural_organization(GO:0021612);trigeminal_nerve_structural_organization(GO:0021637);nerve_development(GO:0021675);branchiomotor_neuron_axon_guidance(GO:0021785);positive_regulation_of_cell_migration(GO:0030335);ventral_trunk_neural_crest_cell_migration(GO:0036486);negative_regulation_of_axon_extension_involved_in_…	1	5
ENSOARG00000013798	ENSG00000145022	TCTA	T_cell_leukemia_translocation_altered	-	19	50644927	50646533	Other_gene	TRANS	46.35	anatomical_structure_formation_involved_in_morphogenesis(GO:0048646);osteoclast_differentiation(GO:0030316);plasma_membrane_fusion(GO:0045026)	negative_regulation_of_osteoclast_differentiation(GO:0045671);osteoclast_fusion(GO:0072675)	1	2
ENSOARG00000016132	ENSG00000114302	PRKAR2A	protein_kinase_cAMP-dependent_type_II_regulatory_subunit_alpha	protein_phosphorylation	19	51071579	51099529	Other_gene	TRANS	45.18	cyclic-nucleotide-mediated_signaling(GO:0019935)	renal_water_homeostasis(GO:0003091);binding_of_sperm_to_zona_pellucida(GO:0007339);blood_coagulation(GO:0007596);cGMP-mediated_signaling(GO:0019934);activation_of_protein_kinase_A_activity(GO:0034199);intracellular_signal_transduction(GO:0035556);cellular_response_to_glucagon_stimulus(GO:0071377);negative_regulation_of_cAMP-dependent_protein_kinase_activity(GO:2000480)	1	4
ENSOARG00000011785	ENSG00000112033	PPARD	peroxisome_proliferator_activated_receptor_delta	embryo_implantation	20	9408372	9492510	Transcription_Factor	TRANS	36.28	cell_differentiation(GO:0030154);fatty_acid_metabolic_process(GO:0006631);hormone-mediated_signaling_pathway(GO:0009755);lipid_storage(GO:0019915);multicellular_organism_development(GO:0007275);positive_regulation_of_transcription_by_RNA_polymerase_II(GO:0045944);regulation_of_lipid_metabolic_process(GO:0019216);regulation_of_localization(GO:0032879);response_to_lipid(GO:0033993);transcription_by…	negative_regulation_of_transcription_by_RNA_polymerase_II(GO:0000122);glucose_metabolic_process(GO:0006006);proteoglycan_metabolic_process(GO:0006029);generation_of_precursor_metabolites_and_energy(GO:0006091);regulation_of_transcription_by_RNA_polymerase_II(GO:0006357);transcription_initiation_from_RNA_polymerase_II_promoter(GO:0006367);lipid_metabolic_process(GO:0006629);fatty_acid_metabolic_pr…	1	0
ENSOARG00000012164	ENSG00000112041	TULP1	tubby_like_protein_1	cell_projection_organization	20	9574110	9588018	Transcription_Factor	NO	28.4	protein_localization_to_cell_periphery(GO:1990778);protein_localization_to_cilium(GO:0061512);protein_localization_to_membrane(GO:0072657)	retina_homeostasis(GO:0001895);phagocytosis,_recognition(GO:0006910);visual_perception(GO:0007601);dendrite_development(GO:0016358);eye_photoreceptor_cell_development(GO:0042462);photoreceptor_cell_maintenance(GO:0045494);positive_regulation_of_phagocytosis(GO:0050766);detection_of_light_stimulus_involved_in_visual_perception(GO:0050908);retina_development_in_camera-type_eye(GO:0060041);protein_l…	0	2
ENSOARG00000013791	ENSG00000124772	CPNE5	copine_5	cell_morphogenesis	20	10743424	10843949	Other_gene	NO	82.04	cellular_response_to_chemical_stimulus(GO:0070887);response_to_calcium_ion(GO:0051592)	cellular_response_to_calcium_ion(GO:0071277);positive_regulation_of_dendrite_extension(GO:1903861)	2	2
ENSOARG00000014364	ENSG00000137193	PIM1	Pim-1_proto-oncogene,_serine/threonine_kinase	-	20	11149857	11153603	Cotranscription_Factor	TRANS	71.02	protein_autophosphorylation(GO:0046777)	protein_phosphorylation(GO:0006468);apoptotic_process(GO:0006915);cell_cycle(GO:0007049);multicellular_organism_development(GO:0007275);cell_population_proliferation(GO:0008283);cytokine-mediated_signaling_pathway(GO:0019221);regulation_of_transmembrane_transporter_activity(GO:0022898);hyaluronan_metabolic_process(GO:0030212);negative_regulation_of_apoptotic_process(GO:0043066);negative_regulatio…	4	2
ENSOARG00000004521	ENSG00000124587	PEX6	peroxisomal_biogenesis_factor_6	-	20	16672104	16684975	Other_gene	TRANS	57	protein_import_into_peroxisome_matrix(GO:0016558)	protein_targeting_to_peroxisome(GO:0006625);peroxisome_organization(GO:0007031);protein_localization(GO:0008104);protein_import_into_peroxisome_matrix(GO:0016558);protein_import_into_peroxisome_matrix,_translocation(GO:0016561);protein_stabilization(GO:0050821)	5	2
ENSOARG00000009559	ENSG00000178233	TMEM151B	transmembrane_protein_151B	-	20	17853590	17855758	Other_gene	NO	67.18	-	-	3	5
ENSOARG00000010568	ENSG00000172348	RCAN2	regulator_of_calcineurin_2	-	20	19507006	19529483	Other_gene	NO	38.7	calcium-mediated_signaling(GO:0019722);inositol_phosphate-mediated_signaling(GO:0048016);regulation_of_intracellular_signal_transduction(GO:1902531)	calcium-mediated_signaling(GO:0019722);regulation_of_phosphoprotein_phosphatase_activity(GO:0043666);regulation_of_calcineurin-NFAT_signaling_cascade(GO:0070884)	1	1
ENSOARG00000012291	ENSG00000112077	RHAG	Rh_associated_glycoprotein	-	20	22140424	22166004	Other_gene	NO	49.29	-	cellular_ion_homeostasis(GO:0006873);carbon_dioxide_transport(GO:0015670);monovalent_inorganic_cation_transport(GO:0015672);ammonium_transport(GO:0015696);bicarbonate_transport(GO:0015701);carbon_dioxide_transmembrane_transport(GO:0035378);erythrocyte_development(GO:0048821);multicellular_organismal_iron_ion_homeostasis(GO:0060586);ammonium_transmembrane_transport(GO:0072488)	2	4
ENSOARG00000010837	ENSG00000137364	TPMT	thiopurine_S-methyltransferase	-	20	38361051	38390210	Other_gene	TRANS	66.05	-	nucleobase-containing_compound_metabolic_process(GO:0006139);drug_metabolic_process(GO:0017144);methylation(GO:0032259)	2	2
ENSOARG00000012112	-	-	Uncharacterized_protein	-	20	39360007	39376748	Other_gene	TRANS	64.57	-	-	3	4
ENSOARG00000026882	-	-	-	-	20	41498916	41527985	Other_gene	NO	37.36	-	-	1	2
ENSOARG00000013608	ENSG00000145990	GFOD1	glucose-fructose_oxidoreductase_domain_containing_1	-	20	42077412	42173083	Other_gene	TRANS	78.16	-	oxidation-reduction_process(GO:0055114)	1	3
ENSOARG00000017933	ENSG00000164304	CAGE1	cancer_antigen_1	-	20	46917853	46956729	Other_gene	TRANS	45.01	-	-	1	5
ENSOARG00000004654	ENSG00000073921	PICALM	phosphatidylinositol_binding_clathrin_assembly_protein	cell_morphogenesis	21	8950519	9051517	Cotranscription_Factor	TRANS	51.03	cellular_iron_ion_homeostasis(GO:0006879);clathrin-dependent_endocytosis(GO:0072583);inorganic_cation_transmembrane_transport(GO:0098662);iron_ion_import(GO:0097286);membrane_invagination(GO:0010324);synaptic_vesicle_endocytosis(GO:0048488);synaptic_vesicle_transport(GO:0048489);vesicle_budding_from_membrane(GO:0006900)	endocytosis(GO:0006897);receptor-mediated_endocytosis(GO:0006898);vesicle_budding_from_membrane(GO:0006900);axonogenesis(GO:0007409);learning_or_memory(GO:0007611);negative_regulation_of_gene_expression(GO:0010629);synaptic_vesicle_budding_from_presynaptic_endocytic_zone_membrane(GO:0016185);synaptic_vesicle_maturation(GO:0016188);vesicle-mediated_transport(GO:0016192);endosomal_transport(GO:0016…	2	1
ENSOARG00000009408	ENSG00000151116	UEVLD	UEV_and_lactate/malate_dehyrogenase_domains	-	21	25476296	25532275	Other_gene	TRANS	35.62	-	carbohydrate_metabolic_process(GO:0005975);cellular_protein_modification_process(GO:0006464);biological_process(GO:0008150);protein_transport(GO:0015031);carboxylic_acid_metabolic_process(GO:0019752);oxidation-reduction_process(GO:0055114)	0	2
ENSOARG00000013176	ENSG00000151702	FLI1	Fli-1_proto-oncogene,_ETS_transcription_factor	-	21	31286201	31415581	Transcription_Factor	TRANS	45.73	cell_differentiation(GO:0030154);transcription_by_RNA_polymerase_II(GO:0006366)	regulation_of_transcription,_DNA-templated(GO:0006355);regulation_of_transcription_by_RNA_polymerase_II(GO:0006357);hemostasis(GO:0007599);blood_circulation(GO:0008015);animal_organ_morphogenesis(GO:0009887);cell_differentiation(GO:0030154);megakaryocyte_development(GO:0035855);positive_regulation_of_transcription,_DNA-templated(GO:0045893);positive_regulation_of_transcription_by_RNA_polymerase_I…	5	2
ENSOARG00000004098	-	-	Uncharacterized_protein;_Belongs_to_the_peptidase_A1_family	-	21	37359746	37368491	Other_gene	NO	27.03	-	-	3	2
ENSOARG00000011295	-	PAG6	Ovis_aries_pregnancy-associated_glycoprotein_6_(PAG6),_mRNA	-	21	38797731	38806693	Other_gene	NO	58.38	-	-	6	1
ENSOARG00000014878	ENSG00000149021	SCGB1A1	secretoglobin_family_1A_member_1	negative_regulation_of_interleukin-4_production	21	40184783	40188084	Other_gene	NO	74.41	-	negative_regulation_of_transcription_by_RNA_polymerase_II(GO:0000122);signal_transduction(GO:0007165);female_pregnancy(GO:0007565);embryo_implantation(GO:0007566);response_to_xenobiotic_stimulus(GO:0009410);response_to_ozone(GO:0010193);response_to_lipopolysaccharide(GO:0032496);negative_regulation_of_interferon-gamma_production(GO:0032689);negative_regulation_of_interleukin-13_production(GO:0032…	3	3
ENSOARG00000012951	ENSG00000162298	SYVN1	synoviolin_1	-	21	42650559	42655527	Other_gene	TRANS	55.09	endoplasmic_reticulum_unfolded_protein_response(GO:0030968);intracellular_protein_transport(GO:0006886);protein_K48-linked_ubiquitination(GO:0070936);ubiquitin-dependent_ERAD_pathway(GO:0030433)	ubiquitin-dependent_protein_catabolic_process(GO:0006511);protein_ubiquitination(GO:0016567);protein_N-linked_glycosylation_via_asparagine(GO:0018279);ubiquitin-dependent_ERAD_pathway(GO:0030433);endoplasmic_reticulum_unfolded_protein_response(GO:0030968);retrograde_protein_transport,_ER_to_cytosol(GO:0030970);IRE1-mediated_unfolded_protein_response(GO:0036498);ERAD_pathway(GO:0036503);protein_st…	3	3
ENSOARG00000017817	ENSG00000131620	ANO1	anoctamin_1	positive_regulation_of_cell_communication	21	46557298	46656557	Other_gene	TRANS	29.53	-	cation_transport(GO:0006812);chloride_transport(GO:0006821);phospholipase_C-activating_G_protein-coupled_receptor_signaling_pathway(GO:0007200);multicellular_organism_development(GO:0007275);iodide_transport(GO:0015705);ion_transmembrane_transport(GO:0034220);cellular_response_to_heat(GO:0034605);positive_regulation_of_insulin_secretion_involved_in_cellular_response_to_glucose_stimulus(GO:0035774…	1	1
ENSOARG00000001778	ENSG00000021762	OSBPL5	oxysterol_binding_protein_like_5	-	21	47746255	47802320	Other_gene	NO	34.84	organic_hydroxy_compound_transport(GO:0015850);phospholipid_transport(GO:0015914)	lipid_transport(GO:0006869);Golgi_to_plasma_membrane_transport(GO:0006893);cholesterol_metabolic_process(GO:0008203);phospholipid_transport(GO:0015914);cholesterol_transport(GO:0030301);phosphatidylserine_acyl-chain_remodeling(GO:0036150)	1	2
ENSOARG00000024902	-	-	-	-	22	8892301	8892384	Other_gene	NO	53.71	-	-	2	5
ENSOARG00000021874	-	-	-	-	22	16719524	16719610	Other_gene	NO	47.19	-	-	3	2
ENSOARG00000001115	ENSG00000138107	ACTR1A	actin_related_protein_1A	cell_projection_organization	22	22268574	22283225	Other_gene	TRANS	29.94	cellular_component_morphogenesis(GO:0032989);cytokinesis(GO:0000910);endocytosis(GO:0006897);exocytosis(GO:0006887);intracellular_protein_transport(GO:0006886)	G2/M_transition_of_mitotic_cell_cycle(GO:0000086);establishment_of_mitotic_spindle_orientation(GO:0000132);mitotic_prometaphase(GO:0000236);endoplasmic_reticulum_to_Golgi_vesicle-mediated_transport(GO:0006888);spermatogenesis(GO:0007283);regulation_of_G2/M_transition_of_mitotic_cell_cycle(GO:0010389);vesicle-mediated_transport(GO:0016192);antigen_processing_and_presentation_of_exogenous_peptide_a…	5	3
ENSOARG00000026754	-	-	-	-	22	35491989	35651802	Other_gene	NO	42.7	-	-	4	1
ENSOARG00000014943	ENSG00000188816	HMX2	H6_family_homeobox_2	sensory_organ_morphogenesis	22	41833380	41833691	Transcription_Factor	NO	52.35	-	regulation_of_transcription_by_RNA_polymerase_II(GO:0006357);brain_development(GO:0007420);positive_regulation_of_cell_population_proliferation(GO:0008284);cell_differentiation(GO:0030154);inner_ear_morphogenesis(GO:0042472);positive_regulation_of_mRNA_splicing,_via_spliceosome(GO:0048026)	0	2
ENSOARG00000010918	ENSG00000175029	CTBP2	C-terminal_binding_protein_2	-	22	43427642	43542616	Cotranscription_Factor	TRANS	32.45	-	negative_regulation_of_cell_population_proliferation(GO:0008285);synaptic_vesicle_docking(GO:0016081);viral_genome_replication(GO:0019079);positive_regulation_of_chromatin_binding(GO:0035563);negative_regulation_of_transcription,_DNA-templated(GO:0045892);positive_regulation_of_transcription_by_RNA_polymerase_II(GO:0045944);positive_regulation_of_retinoic_acid_receptor_signaling_pathway(GO:004838…	1	3
ENSOARG00000013914	ENSG00000188916	FAM196A	inhibitory_synaptic_factor_2A	-	22	45535724	45574150	Other_gene	NO	47.82	-	inhibitory_postsynaptic_potential(GO:0060080)	3	2
ENSOARG00000015276	ENSG00000176769	TCERG1L	transcription_elongation_regulator_1_like	-	22	49016824	49027425	Other_gene	NO	48.4	-	-	4	2
ENSOARG00000004433	ENSG00000130856	ZNF236	zinc_finger_protein_236	-	23	2297330	2353713	Transcription_Factor	TRANS	35.92	transcription,_DNA-templated(GO:0006351)	regulation_of_transcription,_DNA-templated(GO:0006355);regulation_of_transcription_by_RNA_polymerase_II(GO:0006357);cellular_response_to_glucose_stimulus(GO:0071333)	4	3
ENSOARG00000004542	-	-	Uncharacterized_protein	-	23	2720328	2723039	Other_gene	NO	56.01	-	-	3	7
ENSOARG00000026173	-	-	-	-	23	19371898	19401231	Other_gene	NO	18.46	-	-	0	2
ENSOARG00000008157	ENSG00000134508	CABLES1	Cdk5_and_Abl_enzyme_substrate_1	-	23	33601173	33702730	Other_gene	TRANS	43.45	-	cell_cycle(GO:0007049);cell_division(GO:0051301);regulation_of_cell_cycle(GO:0051726)	6	2
ENSOARG00000010437	ENSG00000170579	DLGAP1	DLG_associated_protein_1	-	23	37913347	38214262	Other_gene	NO	97.62	nervous_system_process(GO:0050877)	chemical_synaptic_transmission(GO:0007268)	7	4
ENSOARG00000010530	ENSG00000206432	TMEM200C	transmembrane_protein_200C	-	23	39612380	39613944	Other_gene	NO	46.6	-	-	1	5
ENSOARG00000002588	ENSG00000152223	EPG5	ectopic_P-granules_autophagy_protein_5_homolog	-	23	45805752	45934686	Other_gene	TRANS	67.87	Atg1/ULK1_kinase_complex_assembly(GO:1904745);autophagosome_assembly(GO:0000045);protein-containing_complex_disassembly(GO:0032984);transmembrane_transport(GO:0055085)	nucleotide_transport(GO:0006862);autophagy(GO:0006914);endosome_to_lysosome_transport(GO:0008333);endocytic_recycling(GO:0032456);toll-like_receptor_9_signaling_pathway(GO:0034162);autophagosome_maturation(GO:0097352);cellular_response_to_dsDNA(GO:1990786)	4	5
ENSOARG00000003371	ENSG00000078043	PIAS2	protein_inhibitor_of_activated_STAT_2	-	23	46745988	46837187	Transcription_Factor	TRANS	49.51	-	regulation_of_transcription_by_RNA_polymerase_II(GO:0006357);protein_sumoylation(GO:0016925);androgen_receptor_signaling_pathway(GO:0030521);negative_regulation_of_DNA-binding_transcription_factor_activity(GO:0043433);positive_regulation_of_transcription,_DNA-templated(GO:0045893);negative_regulation_of_androgen_receptor_signaling_pathway(GO:0060766)	1	1
ENSOARG00000003989	ENSG00000206181	ELOA2	elongin_A2	-	23	46889775	46891748	Other_gene	NO	45.51	-	regulation_of_transcription_by_RNA_polymerase_II(GO:0006357);transcription_by_RNA_polymerase_II(GO:0006366);transcription_elongation_from_RNA_polymerase_II_promoter(GO:0006368);regulation_of_DNA-templated_transcription,_elongation(GO:0032784)	1	3
ENSOARG00000005399	ENSG00000049759	NEDD4L	neural_precursor_cell_expressed,_developmentally_down-regulated_4-like,_E3_ubiquitin_protein_ligase	cell_morphogenesis	23	57413655	57753407	Other_gene	TRANS	57.29	dendrite_morphogenesis(GO:0048813);negative_regulation_of_molecular_function(GO:0044092);negative_regulation_of_transport(GO:0051051);positive_regulation_of_protein_catabolic_process(GO:0045732);proteasome-mediated_ubiquitin-dependent_protein_catabolic_process(GO:0043161);protein_polyubiquitination(GO:0000209);regulation_of_cation_transmembrane_transport(GO:1904062);regulation_of_dendrite_morphog…	negative_regulation_of_transcription_by_RNA_polymerase_II(GO:0000122);protein_polyubiquitination(GO:0000209);regulation_of_membrane_depolarization(GO:0003254);ubiquitin-dependent_protein_catabolic_process(GO:0006511);protein_monoubiquitination(GO:0006513);sodium_ion_transport(GO:0006814);cellular_sodium_ion_homeostasis(GO:0006883);excretion(GO:0007588);response_to_metal_ion(GO:0010038);protein_ub…	4	4
ENSOARG00000010407	ENSG00000161980	POLR3K	RNA_polymerase_III_subunit_K	-	24	51787	54316	Other_gene	TRANS	40.12	-	transcription_by_RNA_polymerase_III(GO:0006383);termination_of_RNA_polymerase_III_transcription(GO:0006386);positive_regulation_of_type_I_interferon_production(GO:0032481);tRNA_3'-trailer_cleavage(GO:0042779);innate_immune_response(GO:0045087);defense_response_to_virus(GO:0051607)	4	1
ENSOARG00000012117	ENSG00000090565	RAB11FIP3	RAB11_family_interacting_protein_3	-	24	334126	395795	Other_gene	TRANS	59.75	-	cell_cycle(GO:0007049);vesicle-mediated_transport(GO:0016192);endocytic_recycling(GO:0032456);regulation_of_cytokinesis(GO:0032465);cell_division(GO:0051301);protein_localization_to_cilium(GO:0061512);negative_regulation_of_adiponectin_secretion(GO:0070164)	6	1
ENSOARG00000010621	ENSG00000168124	OR1F1	olfactory_receptor_family_1_subfamily_F_member_1	-	24	2662774	2663565	Other_gene	NO	28.33	-	signal_transduction(GO:0007165);G_protein-coupled_receptor_signaling_pathway(GO:0007186);detection_of_chemical_stimulus_involved_in_sensory_perception_of_smell(GO:0050911)	1	0
ENSOARG00000000845	ENSG00000169181	GSG1L	GSG1_like	-	24	25333567	25379060	Other_gene	NO	40.73	-	regulation_of_postsynaptic_neurotransmitter_receptor_internalization(GO:0099149);regulation_of_AMPA_receptor_activity(GO:2000311)	4	5
ENSOARG00000005724	ENSG00000197471	SPN	sialophorin	CD4-positive_or_CD8-positive,_alpha-beta_T_cell_lineage_commitment	24	26526804	26528279	Other_gene	TRANS	34.17	-	T-helper_1_cell_lineage_commitment(GO:0002296);chemotaxis(GO:0006935);immune_response(GO:0006955);cellular_defense_response(GO:0006968);negative_regulation_of_cell_adhesion(GO:0007162);establishment_or_maintenance_of_cell_polarity(GO:0007163);signal_transduction(GO:0007165);interferon-gamma_production(GO:0032609);negative_regulation_of_T_cell_proliferation(GO:0042130);positive_regulation_of_tumor…	1	5
ENSOARG00000010150	ENSG00000164776	PHKG1	phosphorylase_kinase_catalytic_subunit_gamma_1	protein_phosphorylation	24	27731323	27736862	Other_gene	TRANS	43.42	-	carbohydrate_metabolic_process(GO:0005975);glycogen_biosynthetic_process(GO:0005978);glycogen_catabolic_process(GO:0005980);protein_phosphorylation(GO:0006468)	4	4
ENSOARG00000014151	ENSG00000105808	RASA4	RAS_p21_protein_activator_4	protein_phosphorylation	24	34454600	34473156	Other_gene	TRANS	44.4	catabolic_process(GO:0009056);intracellular_signal_transduction(GO:0035556);nucleobase-containing_compound_metabolic_process(GO:0006139);phosphate-containing_compound_metabolic_process(GO:0006796);regulation_of_nucleobase-containing_compound_metabolic_process(GO:0019219);regulation_of_phosphate_metabolic_process(GO:0019220)	MAPK_cascade(GO:0000165);signal_transduction(GO:0007165);negative_regulation_of_GTPase_activity(GO:0034260);intracellular_signal_transduction(GO:0035556);regulation_of_GTPase_activity(GO:0043087);positive_regulation_of_GTPase_activity(GO:0043547);negative_regulation_of_Ras_protein_signal_transduction(GO:0046580);cellular_response_to_calcium_ion(GO:0071277)	1	4
ENSOARG00000004356	ENSG00000198286	CARD11	caspase_recruitment_domain_family_member_11	T_cell_selection	24	40316370	40355402	Other_gene	TRANS	93.79	cellular_process(GO:0009987)	positive_regulation_of_cytokine_production(GO:0001819);stimulatory_C-type_lectin_receptor_signaling_pathway(GO:0002223);immunoglobulin_production(GO:0002377);I-kappaB_kinase/NF-kappaB_signaling(GO:0007249);B_cell_differentiation(GO:0030183);positive_regulation_of_B_cell_proliferation(GO:0030890);T_cell_costimulation(GO:0031295);Fc-epsilon_receptor_signaling_pathway(GO:0038095);TORC1_signaling(GO:…	6	5
ENSOARG00000004437	ENSG00000146535	GNA12	G_protein_subunit_alpha_12	cell_morphogenesis	24	40358096	40462023	Other_gene	TRANS	47.01	Rho_protein_signal_transduction(GO:0007266);adenylate_cyclase-modulating_G-protein_coupled_receptor_signaling_pathway(GO:0007188);cAMP-mediated_signaling(GO:0019933);regulation_of_adenylate_cyclase_activity(GO:0045761);regulation_of_cAMP-mediated_signaling(GO:0043949)	in_utero_embryonic_development(GO:0001701);G_protein-coupled_receptor_signaling_pathway(GO:0007186);adenylate_cyclase-modulating_G_protein-coupled_receptor_signaling_pathway(GO:0007188);Rho_protein_signal_transduction(GO:0007266);blood_coagulation(GO:0007596);regulation_of_cell_shape(GO:0008360);regulation_of_fibroblast_migration(GO:0010762);cell_differentiation(GO:0030154);platelet_activation(GO…	0	1
ENSOARG00000025907	-	-	-	-	24	40590851	40620365	Other_gene	TRANS	42.35	-	-	3	0
ENSOARG00000003459	ENSG00000173726	TOMM20	translocase_of_outer_mitochondrial_membrane_20	membrane_organization	25	7925956	7932498	Other_gene	TRANS	72.99	RNA_transport(GO:0050658);mitochondrial_outer_membrane_translocase_complex_assembly(GO:0070096);protein_import_into_mitochondrial_matrix(GO:0030150)	protein_targeting_to_mitochondrion(GO:0006626);response_to_muscle_activity(GO:0014850);tRNA_import_into_mitochondrion(GO:0016031);macroautophagy(GO:0016236);protein_deubiquitination(GO:0016579);protein_import_into_mitochondrial_matrix(GO:0030150);mitochondrial_outer_membrane_translocase_complex_assembly(GO:0070096);response_to_3,3',5-triiodo-L-thyronine(GO:1905242)	5	5
ENSOARG00000003481	ENSG00000054267	ARID4B	AT-rich_interaction_domain_4B	-	25	7969996	8106640	Transcription_Factor	TRANS	52.55	regulation_of_transcription_by_RNA_polymerase_II(GO:0006357);transcription_by_RNA_polymerase_II(GO:0006366)	regulation_of_gene_expression_by_genetic_imprinting(GO:0006349);regulation_of_transcription,_DNA-templated(GO:0006355);regulation_of_transcription_by_RNA_polymerase_II(GO:0006357);spermatogenesis(GO:0007283);biological_process(GO:0008150);histone_H4-K20_trimethylation(GO:0034773);histone_H3-K9_trimethylation(GO:0036124);positive_regulation_of_transcription_by_RNA_polymerase_II(GO:0045944);establi…	0	2
ENSOARG00000004318	ENSG00000170312	CDK1	cyclin_dependent_kinase_1	regulation_of_cell_development	25	16420009	16437119	Cotranscription_Factor	TRANS	18.94	cell_cycle(GO:0007049)	G2/M_transition_of_mitotic_cell_cycle(GO:0000086);mitotic_prophase(GO:0000088);activation_of_MAPK_activity(GO:0000187);microtubule_cytoskeleton_organization(GO:0000226);mitotic_prometaphase(GO:0000236);DNA_replication(GO:0006260);DNA_repair(GO:0006281);transcription_initiation_from_RNA_polymerase_II_promoter(GO:0006367);protein_phosphorylation(GO:0006468);apoptotic_process(GO:0006915);DNA_damage_…	1	0
ENSOARG00000026405	-	-	-	-	25	18960060	19006408	Other_gene	NO	62.51	-	-	3	2
ENSOARG00000007094	ENSG00000138303	ASCC1	activating_signal_cointegrator_1_complex_subunit_1	-	25	28041775	28153976	Cotranscription_Factor	TRANS	68.99	-	DNA_dealkylation_involved_in_DNA_repair(GO:0006307);regulation_of_transcription,_DNA-templated(GO:0006355)	3	1
ENSOARG00000009814	ENSG00000108175	ZMIZ1	zinc_finger_MIZ-type_containing_1	positive_regulation_of_cell_communication	25	34787410	34820858	Transcription_Factor	TRANS	47.9	-	vasculogenesis(GO:0001570);in_utero_embryonic_development(GO:0001701);heart_morphogenesis(GO:0003007);regulation_of_transcription_by_RNA_polymerase_II(GO:0006357);vitellogenesis(GO:0007296);cell_aging(GO:0007569);protein_sumoylation(GO:0016925);positive_regulation_of_T_cell_differentiation(GO:0045582);positive_regulation_of_Notch_signaling_pathway(GO:0045747);positive_regulation_of_transcription_…	3	1
ENSOARG00000010379	ENSG00000185737	NRG3	neuregulin_3	regulation_of_cell_development	25	37693217	37741378	Other_gene	NO	59.64	intracellular_signal_transduction(GO:0035556)	regulation_of_cell_growth(GO:0001558);activation_of_transmembrane_receptor_protein_tyrosine_kinase_activity(GO:0007171);pattern_specification_process(GO:0007389);nervous_system_development(GO:0007399);chemorepulsion_involved_in_interneuron_migration_from_the_subpallium_to_the_cortex(GO:0021842);intracellular_signal_transduction(GO:0035556);modulation_of_chemical_synaptic_transmission(GO:0050804);…	2	4
ENSOARG00000006183	ENSG00000147316	MCPH1	microcephalin_1	-	26	5148258	5220309	Other_gene	TRANS	37.41	nucleobase-containing_compound_metabolic_process(GO:0006139);regulation_of_nucleobase-containing_compound_metabolic_process(GO:0019219)	mitotic_prophase(GO:0000088);negative_regulation_of_transcription_by_RNA_polymerase_II(GO:0000122);establishment_of_mitotic_spindle_orientation(GO:0000132);cerebral_cortex_development(GO:0021987);regulation_of_kinase_activity(GO:0043549);regulation_of_centrosome_cycle(GO:0046605);regulation_of_inflammatory_response(GO:0050727);bone_development(GO:0060348);regulation_of_chromosome_condensation(GO:…	2	2
ENSOARG00000006518	ENSG00000150625	GPM6A	glycoprotein_M6A	positive_regulation_of_filopodium_assembly	26	6098874	6137326	Other_gene	NO	68.78	neuron_projection_development(GO:0031175)	neuron_migration(GO:0001764);neural_retina_development(GO:0003407);synapse_assembly(GO:0007416);response_to_bacterium(GO:0009617);neuron_projection_development(GO:0031175);neuron_projection_morphogenesis(GO:0048812);stem_cell_differentiation(GO:0048863);regulation_of_synapse_organization(GO:0050807);positive_regulation_of_filopodium_assembly(GO:0051491);calcium_ion_transmembrane_transport(GO:0070…	4	2
ENSOARG00000009901	ENSG00000275342	PRAG1	PEAK1_related,_kinase-activating_pseudokinase_1	cell_morphogenesis	26	23114561	23152180	Other_gene	TRANS	73.34	-	protein_phosphorylation(GO:0006468);regulation_of_cell_shape(GO:0008360);regulation_of_Notch_signaling_pathway(GO:0008593);negative_regulation_of_neuron_projection_development(GO:0010977);cell_migration(GO:0016477);positive_regulation_of_Rho_protein_signal_transduction(GO:0035025);regulation_of_cell_motility(GO:2000145)	2	3
ENSOARG00000009954	-	-	-	-	26	23428235	23466000	Other_gene	NO	59.38	-	-	2	2
ENSOARG00000000631	ENSG00000215262	KCNU1	potassium_calcium-activated_channel_subfamily_U_member_1	-	26	30767409	30908736	Other_gene	NO	56.29	reproductive_process(GO:0022414)	potassium_ion_transport(GO:0006813);reproductive_process(GO:0022414);ion_transmembrane_transport(GO:0034220);regulation_of_ion_transmembrane_transport(GO:0034765);sperm-egg_recognition(GO:0035036);potassium_ion_transmembrane_transport(GO:0071805)	4	3
ENSOARG00000001124	ENSG00000187840	EIF4EBP1	eukaryotic_translation_initiation_factor_4E_binding_protein_1	response_to_glucocorticoid	26	31887463	31911144	Other_gene	TRANS	43.05	formation_of_translation_initiation_ternary_complex(GO:0001677);negative_regulation_of_translation(GO:0017148);regulation_of_translational_initiation(GO:0006446);translational_elongation(GO:0006414);translational_termination(GO:0006415)	G1/S_transition_of_mitotic_cell_cycle(GO:0000082);IRES-dependent_translational_initiation_of_linear_mRNA(GO:0002192);response_to_ischemia(GO:0002931);insulin_receptor_signaling_pathway(GO:0008286);lung_development(GO:0030324);negative_regulation_of_protein_complex_assembly(GO:0031333);TOR_signaling(GO:0031929);response_to_ethanol(GO:0045471);positive_regulation_of_mitotic_cell_cycle(GO:0045931);n…	1	1
ENSOARG00000003451	ENSG00000168575	SLC20A2	solute_carrier_family_20_member_2	sodium-dependent_phosphate_transport	26	35744609	35849974	Other_gene	TRANS	43.85	inorganic_anion_transmembrane_transport(GO:0098661)	ion_transport(GO:0006811);phosphate_ion_transport(GO:0006817);phosphate_ion_transmembrane_transport(GO:0035435);sodium_ion_transmembrane_transport(GO:0035725);viral_entry_into_host_cell(GO:0046718);transmembrane_transport(GO:0055085)	0	3
ENSOARG00000004225	ENSG00000171428	NAT1	N-acetyltransferase_1	-	26	37502188	37503060	Other_gene	TRANS	37.44	-	xenobiotic_metabolic_process(GO:0006805)	2	2
ENSOARG00000023152	-	U6	-	-	X	11079486	11079593	Other_gene	NO	45.98	-	-	2	5
ENSOARG00000012908	ENSG00000167065	DUSP18	dual_specificity_phosphatase_18	protein_phosphorylation	X	13917074	13917771	Other_gene	NO	27.45	-	inactivation_of_MAPK_activity(GO:0000188);dephosphorylation(GO:0016311);peptidyl-tyrosine_dephosphorylation(GO:0035335);peptidyl-threonine_dephosphorylation(GO:0035970)	0	3
ENSOARG00000024021	-	-	-	-	X	35920884	35920966	Other_gene	NO	38.21	-	-	2	2
ENSOARG00000003557	ENSG00000183690	EFHC2	EF-hand_domain_containing_2	-	X	41204932	41442298	Other_gene	NO	61.47	-	regulation_of_neuron_projection_development(GO:0010975);cellular_response_to_leukemia_inhibitory_factor(GO:1990830)	2	4
ENSOARG00000005236	ENSG00000155659	VSIG4	V-set_and_immunoglobulin_domain_containing_4	-	X	46026935	46067190	Other_gene	NO	77.11	-	complement_activation,_alternative_pathway(GO:0006957);negative_regulation_of_interleukin-2_production(GO:0032703);negative_regulation_of_T_cell_proliferation(GO:0042130);negative_regulation_of_macrophage_activation(GO:0043031);negative_regulation_of_complement_activation,_alternative_pathway(GO:0045957)	4	6
ENSOARG00000002594	ENSG00000188419	CHM	CHM,_Rab_escort_protein_1	protein_localization_to_membrane	X	73668241	73911210	Other_gene	TRANS	29.71	intracellular_protein_transport(GO:0006886);intracellular_signal_transduction(GO:0035556);nervous_system_process(GO:0050877);neurotransmitter_secretion(GO:0007269);vesicle-mediated_transport(GO:0016192)	mRNA_export_from_nucleus(GO:0006406);protein_targeting_to_membrane(GO:0006612);small_GTPase_mediated_signal_transduction(GO:0007264);visual_perception(GO:0007601);vesicle-mediated_transport(GO:0016192);protein_geranylgeranylation(GO:0018344);regulation_of_apoptotic_process(GO:0042981);positive_regulation_of_GTPase_activity(GO:0043547);post-translational_protein_modification(GO:0043687)	6	3
ENSOARG00000009436	ENSG00000179542	SLITRK4	SLIT_and_NTRK_like_family_member_4	cell_morphogenesis	X	86990338	86992851	Other_gene	NO	58.23	axonogenesis(GO:0007409)	axonogenesis(GO:0007409);regulation_of_synapse_organization(GO:0050807);positive_regulation_of_synapse_assembly(GO:0051965)	1	1
ENSOARG00000016679	ENSG00000147251	DOCK11	dedicator_of_cytokinesis_11	positive_regulation_of_filopodium_assembly	X	110575145	110731320	Other_gene	TRANS	20.27	intracellular_protein_transport(GO:0006886);intracellular_signal_transduction(GO:0035556);movement_of_cell_or_subcellular_component(GO:0006928);phagocytosis(GO:0006909)	B_cell_homeostasis(GO:0001782);marginal_zone_B_cell_differentiation(GO:0002315);small_GTPase_mediated_signal_transduction(GO:0007264);blood_coagulation(GO:0007596);positive_regulation_of_GTPase_activity(GO:0043547);positive_regulation_of_filopodium_assembly(GO:0051491)	3	0
ENSOARG00000000548	ENSG00000123560	PLP1	proteolipid_protein_1	cell_projection_organization	X	122366168	122380865	Other_gene	NO	35.41	neuron_projection_development(GO:0031175)	inflammatory_response(GO:0006954);integrin-mediated_signaling_pathway(GO:0007229);chemical_synaptic_transmission(GO:0007268);axon_ensheathment(GO:0008366);glial_cell_differentiation(GO:0010001);positive_regulation_of_gene_expression(GO:0010628);astrocyte_development(GO:0014002);substantia_nigra_development(GO:0021762);central_nervous_system_myelination(GO:0022010);neuron_projection_development(GO…	1	0
ENSOARG00000010044	ENSG00000126945	HNRNPH2	heterogeneous_nuclear_ribonucleoprotein_H2	-	X	125635763	125637112	Other_gene	TRANS	91.23	mRNA_splicing,_via_spliceosome(GO:0000398)	mRNA_splicing,_via_spliceosome(GO:0000398);RNA_metabolic_process(GO:0016070)	5	4

## Sheet: 4585g_gene-set
Additional file 4: Title: Results of the enrichment and association analysis of the two gene-sets selected to perform the co-association gene network analysis. Description: Worksheet that provides the two lists of genes sets used in the co-association gene network analysis. For each gene, we describe the genomic position, the biological processes it was involved in, and the group of traits it was…
Ensemble_ID	Ortologous_ID	Symbol	Annotation	Gene_description	Chromosome/scaffold	Gene_start_(bp)	Gene_end_(bp)	Gene_category	Transcriptome	Pleiotropic_value	Slim_Biological_process	Complete_Biological_process	Associated_milk_traits	Associated_cheese-making_traits
ENSOARG00000025486	-	-	-	-	1	485106	684294	Other_gene	TRANS	56.42	-	-	4	1
ENSOARG00000025487	-	-	-	-	1	522174	679187	Other_gene	TRANS	66.72	-	-	6	3
ENSOARG00000025488	-	-	-	-	1	798541	803635	Other_gene	NO	21.47	-	-	3	1
ENSOARG00000025489	-	-	-	-	1	891736	948267	Other_gene	TRANS	40.8	-	-	1	1
ENSOARG00000018584	-	-	Olfactory_receptor_	-	1	1303185	1337469	Other_gene	NO	54.32	-	-	2	3
ENSOARG00000018597	-	-	Olfactory_receptor_	-	1	1336534	1402676	Other_gene	NO	37.3	-	-	2	3
ENSOARG00000018722	ENSG00000068024	HDAC4	histone_deacetylase_4	-	1	2120143	2202342	Cotranscription_Factor	TRANS	52.78	apoptotic_process(GO:0006915);chromatin_organization(GO:0006325);negative_regulation_of_apoptotic_process(GO:0043066)	negative_regulation_of_transcription_by_RNA_polymerase_II(GO:0000122);skeletal_system_development(GO:0001501);osteoblast_development(GO:0002076);chromatin_remodeling(GO:0006338);protein_deacetylation(GO:0006476);inflammatory_response(GO:0006954);nervous_system_development(GO:0007399);positive_regulation_of_cell_population_proliferation(GO:0008284);negative_regulation_of_cell_population_proliferat…	3	1
ENSOARG00000025496	-	-	-	-	1	3088617	3108492	Other_gene	TRANS	49.7	-	-	5	2
ENSOARG00000018996	-	-	Uncharacterized_protein	-	1	3126059	3127002	Other_gene	NO	42.14	-	-	0	4
ENSOARG00000019000	ENSG00000177483	RBM44	RNA_binding_motif_protein_44	-	1	3139923	3166899	Other_gene	NO	42.25	-	-	2	2
ENSOARG00000019019	ENSG00000124839	RAB17	RAB17,_member_RAS_oncogene_family	cell_projection_organization	1	3383258	3398719	Other_gene	TRANS	42.84	Ras_protein_signal_transduction(GO:0007265);intracellular_protein_transport(GO:0006886)	immunoglobulin_transcytosis_in_epithelial_cells_mediated_by_polymeric_immunoglobulin_receptor(GO:0002415);intracellular_protein_transport(GO:0006886);establishment_of_melanosome_localization(GO:0032401);melanosome_transport(GO:0032402);endocytic_recycling(GO:0032456);Rab_protein_signal_transduction(GO:0032482);transcytosis(GO:0045056);filopodium_assembly(GO:0046847);regulation_of_dendrite_develop…	3	2
ENSOARG00000025499	-	-	-	-	1	4073272	4111564	Other_gene	NO	42.48	-	-	1	2
ENSOARG00000000304	ENSG00000144476	ACKR3	atypical_chemokine_receptor_3	-	1	4400644	4401732	Other_gene	NO	47.62	calcium-mediated_signaling(GO:0019722);cell_chemotaxis(GO:0060326);immune_response(GO:0006955);positive_regulation_of_cytosolic_calcium_ion_concentration(GO:0007204)	angiogenesis(GO:0001525);vasculogenesis(GO:0001570);chemotaxis(GO:0006935);immune_response(GO:0006955);cell_adhesion(GO:0007155);G_protein-coupled_receptor_signaling_pathway(GO:0007186);positive_regulation_of_cytosolic_calcium_ion_concentration(GO:0007204);viral_process(GO:0016032);calcium-mediated_signaling(GO:0019722);receptor_internalization(GO:0031623);cell_chemotaxis(GO:0060326);chemokine-me…	3	2
ENSOARG00000019119	ENSG00000132321	IQCA1	IQ_motif_containing_with_AAA_domain_1	-	1	4471848	4668277	Other_gene	NO	98.76	-	-	4	4
ENSOARG00000019126	ENSG00000182177	ASB18	ankyrin_repeat_and_SOCS_box_containing_18	-	1	4701774	4777786	Other_gene	NO	35.03	regulation_of_transcription_by_RNA_polymerase_II(GO:0006357);transcription_by_RNA_polymerase_II(GO:0006366)	protein_ubiquitination(GO:0016567);intracellular_signal_transduction(GO:0035556);post-translational_protein_modification(GO:0043687)	0	2
ENSOARG00000019128	ENSG00000168505	GBX2	gastrulation_brain_homeobox_2	cell_projection_organization	1	4796532	4799994	Transcription_Factor	NO	57.79	cerebellum_development(GO:0021549);regulation_of_nervous_system_development(GO:0051960)	branching_involved_in_blood_vessel_morphogenesis(GO:0001569);neural_crest_cell_migration(GO:0001755);regulation_of_transcription,_DNA-templated(GO:0006355);nervous_system_development(GO:0007399);axon_guidance(GO:0007411);cerebellum_development(GO:0021549);midbrain-hindbrain_boundary_morphogenesis(GO:0021555);rhombomere_2_development(GO:0021568);thalamus_development(GO:0021794);forebrain_neuron_de…	1	1
ENSOARG00000019151	ENSG00000163466	ARPC2	actin_related_protein_2/3_complex_subunit_2	-	1	5717602	5718501	Other_gene	TRANS	81.08	Arp2/3_complex-mediated_actin_nucleation(GO:0034314);actin_filament_polymerization(GO:0030041)	positive_regulation_of_lamellipodium_assembly(GO:0010592);actin_filament_polymerization(GO:0030041);Arp2/3_complex-mediated_actin_nucleation(GO:0034314);Fc-gamma_receptor_signaling_pathway_involved_in_phagocytosis(GO:0038096);ephrin_receptor_signaling_pathway(GO:0048013);membrane_organization(GO:0061024);actin_polymerization-dependent_cell_motility(GO:0070358);positive_regulation_of_substrate_adh…	5	4
ENSOARG00000025194	ENSG00000188042	ARL4C	ADP_ribosylation_factor_like_GTPase_4C	-	1	6371836	6372401	Other_gene	TRANS	69.33	intracellular_protein_transport(GO:0006886);vesicle-mediated_transport(GO:0016192)	intracellular_protein_transport(GO:0006886);vesicle-mediated_transport(GO:0016192);intracellular_receptor_signaling_pathway(GO:0030522);endocytic_recycling(GO:0032456)	3	2
ENSOARG00000019162	ENSG00000072080	SPP2	secreted_phosphoprotein_2	-	1	6767995	6787884	Other_gene	NO	43.62	-	skeletal_system_development(GO:0001501);platelet_degranulation(GO:0002576);negative_regulation_of_endopeptidase_activity(GO:0010951);post-translational_protein_modification(GO:0043687);cellular_protein_metabolic_process(GO:0044267);bone_remodeling(GO:0046849)	0	2
ENSOARG00000019355	ENSG00000204120	GIGYF2	GRB10_interacting_GYF_protein_2	-	1	7891667	8021551	Other_gene	TRANS	56.29	-	feeding_behavior(GO:0007631);adult_locomotory_behavior(GO:0008344);post-embryonic_development(GO:0009791);posttranscriptional_gene_silencing(GO:0016441);negative_regulation_of_translation(GO:0017148);spinal_cord_motor_neuron_differentiation(GO:0021522);mitotic_G1_DNA_damage_checkpoint(GO:0031571);multicellular_organism_growth(GO:0035264);cellular_protein_metabolic_process(GO:0044267);insulin-like…	1	2
ENSOARG00000025505	-	-	-	-	1	9484343	9492692	Other_gene	NO	52.64	-	-	1	3
ENSOARG00000000503	ENSG00000163866	SMIM12	small_integral_membrane_protein_12	-	1	9651942	9652217	Other_gene	TRANS	57.13	-	-	1	4
ENSOARG00000019432	ENSG00000163867	ZMYM6	zinc_finger_MYM-type_containing_6	cell_morphogenesis	1	9793950	9840340	Other_gene	TRANS	88.26	cell_morphogenesis(GO:0000902);regulation_of_cell_morphogenesis(GO:0022604);transcription_by_RNA_polymerase_II(GO:0006366)	regulation_of_transcription_by_RNA_polymerase_II(GO:0006357);cytoskeleton_organization(GO:0007010);multicellular_organism_development(GO:0007275);regulation_of_cell_morphogenesis(GO:0022604)	2	4
ENSOARG00000025508	-	-	-	-	1	9942616	10006272	Other_gene	TRANS	23.45	-	-	2	3
ENSOARG00000019470	ENSG00000146463	ZMYM4	zinc_finger_MYM-type_containing_4	-	1	10006093	10173385	Other_gene	TRANS	80.13	cell_morphogenesis(GO:0000902);regulation_of_cell_morphogenesis(GO:0022604);transcription_by_RNA_polymerase_II(GO:0006366)	regulation_of_transcription_by_RNA_polymerase_II(GO:0006357);cytoskeleton_organization(GO:0007010);multicellular_organism_development(GO:0007275);regulation_of_cell_morphogenesis(GO:0022604)	1	5
ENSOARG00000019542	ENSG00000092853	CLSPN	claspin	cellular_response_to_stress	1	10450582	10480905	Other_gene	NO	50.41	-	DNA_damage_checkpoint(GO:0000077);DNA_replication(GO:0006260);DNA_repair(GO:0006281);mitotic_G2_DNA_damage_checkpoint(GO:0007095);protein_deubiquitination(GO:0016579);peptidyl-serine_phosphorylation(GO:0018105);activation_of_protein_kinase_activity(GO:0032147);mitotic_DNA_replication_checkpoint(GO:0033314)	1	1
ENSOARG00000019635	-	COL8A2	Collagen,_type_VIII,_alpha_2	-	1	10777090	10780435	Other_gene	NO	106.63	-	-	3	1
ENSOARG00000019654	ENSG00000116871	MAP7D1	MAP7_domain_containing_1	-	1	10836301	10845065	Other_gene	TRANS	47.4	microtubule_cytoskeleton_organization(GO:0000226)	microtubule_cytoskeleton_organization(GO:0000226)	2	2
ENSOARG00000025509	-	-	-	-	1	11208701	11217064	Other_gene	NO	34.76	-	-	1	2
ENSOARG00000019760	ENSG00000163874	ZC3H12A	zinc_finger_CCCH-type_containing_12A	movement_of_cell_or_subcellular_component	1	12076271	12084196	Other_gene	TRANS	52.65	-	nuclear-transcribed_mRNA_catabolic_process,_endonucleolytic_cleavage-dependent_decay(GO:0000294);angiogenesis(GO:0001525);negative_regulation_of_protein_phosphorylation(GO:0001933);positive_regulation_of_defense_response_to_virus_by_host(GO:0002230);immune_response-activating_signal_transduction(GO:0002757);apoptotic_process(GO:0006915);inflammatory_response(GO:0006954);cellular_response_to_DNA_d…	4	0
ENSOARG00000019764	ENSG00000163875	MEAF6	MYST/Esa1_associated_factor_6	regulation_of_intracellular_signal_transduction	1	12094744	12117360	Cotranscription_Factor	TRANS	96.91	histone_H3_acetylation(GO:0043966);histone_H4-K5_acetylation(GO:0043981);histone_H4-K8_acetylation(GO:0043982)	histone_acetylation(GO:0016573);histone_H2A_acetylation(GO:0043968);histone_H3-K23_acetylation(GO:0043972);histone_H4-K5_acetylation(GO:0043981);histone_H4-K8_acetylation(GO:0043982);histone_H4-K12_acetylation(GO:0043983);histone_H3-K14_acetylation(GO:0044154);regulation_of_signal_transduction_by_p53_class_mediator(GO:1901796)	1	2
ENSOARG00000019788	ENSG00000134697	GNL2	G_protein_nucleolar_2	-	1	12156615	12180760	Other_gene	TRANS	90.37	-	biological_process(GO:0008150);ribosome_biogenesis(GO:0042254)	3	1
ENSOARG00000019950	ENSG00000183431	SF3A3	splicing_factor_3a_subunit_3	-	1	12485450	12509334	Other_gene	TRANS	49.16	mRNA_splicing,_via_spliceosome(GO:0000398)	RNA_splicing,_via_transesterification_reactions(GO:0000375);mRNA_3'-splice_site_recognition(GO:0000389);mRNA_splicing,_via_spliceosome(GO:0000398);mRNA_processing(GO:0006397);U2-type_prespliceosome_assembly(GO:1903241)	4	2
ENSOARG00000019979	ENSG00000158315	RHBDL2	rhomboid_like_2	-	1	13384556	13419705	Other_gene	TRANS	72.28	-	proteolysis(GO:0006508)	5	1
ENSOARG00000020090	ENSG00000116981	NT5C1A	5'-nucleotidase,_cytosolic_IA	-	1	14067780	14082679	Other_gene	NO	29.05	-	purine_nucleotide_catabolic_process(GO:0006195);nucleoside_metabolic_process(GO:0009116);purine_nucleoside_monophosphate_catabolic_process(GO:0009128);dephosphorylation(GO:0016311);adenosine_metabolic_process(GO:0046085);pyrimidine_nucleoside_catabolic_process(GO:0046135)	2	0
ENSOARG00000020096	ENSG00000116983	HPCAL4	hippocalcin_like_4	-	1	14091958	14094100	Other_gene	NO	63.93	G-protein_coupled_receptor_signaling_pathway(GO:0007186);cell_surface_receptor_signaling_pathway(GO:0007166);sensory_perception(GO:0007600)	signal_transduction(GO:0007165);central_nervous_system_development(GO:0007417)	4	5
ENSOARG00000020140	ENSG00000043514	TRIT1	tRNA_isopentenyltransferase_1	-	1	14238146	14279638	Other_gene	TRANS	76.51	tRNA_modification(GO:0006400)	tRNA_modification(GO:0006400);tRNA_processing(GO:0008033);mitochondrial_tRNA_modification(GO:0070900)	2	3
ENSOARG00000020147	ENSG00000116990	MYCL	MYCL_proto-oncogene,_bHLH_transcription_factor	-	1	14294123	14298499	Transcription_Factor	NO	32.11	cell_cycle(GO:0007049);regulation_of_transcription_by_RNA_polymerase_II(GO:0006357);transcription_by_RNA_polymerase_II(GO:0006366)	regulation_of_transcription,_DNA-templated(GO:0006355);regulation_of_inner_ear_auditory_receptor_cell_differentiation(GO:0045607);positive_regulation_of_transcription_by_RNA_polymerase_II(GO:0045944)	3	4
ENSOARG00000020169	ENSG00000168389	MFSD2A	major_facilitator_superfamily_domain_containing_2A	ion_transport	1	14344915	14357002	Other_gene	TRANS	31.26	carbohydrate_derivative_transport(GO:1901264)	phosphatidylcholine_biosynthetic_process(GO:0006656);carbohydrate_transport(GO:0008643);fatty_acid_transport(GO:0015908);hippocampus_development(GO:0021766);transcytosis(GO:0045056);lysophospholipid_transport(GO:0051977);transmembrane_transport(GO:0055085);establishment_of_blood-brain_barrier(GO:0060856);organic_substance_transport(GO:0071702);lipid_transport_across_blood-brain_barrier(GO:1990379)	1	2
ENSOARG00000020187	ENSG00000117000	RLF	rearranged_L-myc_fusion	-	1	14510336	14594417	Transcription_Factor	TRANS	45.66	-	regulation_of_transcription,_DNA-templated(GO:0006355);DNA_integration(GO:0015074);regulation_of_DNA_methylation(GO:0044030);positive_regulation_of_transcription,_DNA-templated(GO:0045893);positive_regulation_of_transcription_by_RNA_polymerase_II(GO:0045944);chromosome_organization(GO:0051276);histone_H3-K4_monomethylation(GO:0097692)	0	3
ENSOARG00000020272	-	-	General_transcription_factor_IIF_subunit_2;_TFIIF_is_a_general_transcription_initiation_factor_that_binds_to_RNA_polymerase_II_and_helps_to_recruit_it_to_the_initiation_complex_in_collaboration_with_TFIIB._It_promotes_transcription_elongation._This_subunit_shows_ATP-dependent_DNA-_helicase_activity	-	1	14906706	14910374	Other_gene	NO	32.72	-	-	2	4
ENSOARG00000020276	ENSG00000117016	RIMS3	regulating_synaptic_membrane_exocytosis_3	cell-cell_signaling	1	14931866	14957022	Other_gene	NO	57.79	positive_regulation_of_synaptic_transmission(GO:0050806);regulation_of_exocytosis(GO:0017157);regulation_of_membrane_potential(GO:0042391);regulation_of_synaptic_plasticity(GO:0048167);synaptic_vesicle_exocytosis(GO:0016079);vesicle_fusion_to_plasma_membrane(GO:0099500)	calcium-ion_regulated_exocytosis(GO:0017156);regulation_of_membrane_potential(GO:0042391);regulation_of_synaptic_plasticity(GO:0048167);calcium_ion-regulated_exocytosis_of_neurotransmitter(GO:0048791);positive_regulation_of_synaptic_transmission(GO:0050806);regulation_of_synaptic_vesicle_exocytosis(GO:2000300)	1	1
ENSOARG00000020350	ENSG00000010803	SCMH1	Scm_polycomb_group_protein_homolog_1	-	1	15323047	15539351	Cotranscription_Factor	TRANS	57.89	cell_cycle(GO:0007049);regulation_of_transcription_by_RNA_polymerase_II(GO:0006357);transcription_by_RNA_polymerase_II(GO:0006366)	chromatin_remodeling(GO:0006338);spermatogenesis(GO:0007283);anterior/posterior_pattern_specification(GO:0009952);gene_silencing(GO:0016458);negative_regulation_of_transcription,_DNA-templated(GO:0045892)	1	4
ENSOARG00000020471	ENSG00000117394	SLC2A1	solute_carrier_family_2_member_1	cellular_response_to_stress	1	17151598	17168082	Other_gene	TRANS	37	-	response_to_hypoxia(GO:0001666);lactose_biosynthetic_process(GO:0005989);female_pregnancy(GO:0007565);regulation_of_glucose_transmembrane_transport(GO:0010827);L-ascorbic_acid_metabolic_process(GO:0019852);cerebral_cortex_development(GO:0021987);response_to_insulin(GO:0032868);cellular_response_to_glucose_starvation(GO:0042149);xenobiotic_transport(GO:0042908);regulation_of_insulin_secretion(GO:0…	2	2
ENSOARG00000020483	-	-	Amine_oxidase	-	1	17355891	17363267	Other_gene	TRANS	90.97	-	-	4	3
ENSOARG00000009721	-	-	Uncharacterized_protein	-	1	17420531	17421460	Other_gene	NO	60.38	-	-	4	2
ENSOARG00000020491	-	-	Uncharacterized_protein	-	1	17458496	17471208	Other_gene	NO	48.04	-	-	2	1
ENSOARG00000009756	-	-	Uncharacterized_protein	-	1	17586277	17587221	Other_gene	NO	16.69	-	-	1	0
ENSOARG00000020505	ENSG00000243710	CFAP57	cilia_and_flagella_associated_protein_57	movement_of_cell_or_subcellular_component	1	17634305	17703193	Other_gene	NO	54.05	cell_motility(GO:0048870);cilium_movement(GO:0003341)	-	1	1
ENSOARG00000025511	-	-	-	-	1	17971643	18117954	Other_gene	TRANS	27.84	-	-	1	1
ENSOARG00000000624	ENSG00000117408	IPO13	importin_13	cellular_protein_localization	1	18364840	18383718	Other_gene	TRANS	66.34	protein_import_into_nucleus(GO:0006606)	protein_import_into_nucleus(GO:0006606)	3	2
ENSOARG00000000801	ENSG00000178028	DMAP1	DNA_methyltransferase_1_associated_protein_1	cellular_response_to_stress	1	18635016	18644206	Cotranscription_Factor	TRANS	25.91	histone_H4_acetylation(GO:0043967);nucleic_acid-templated_transcription(GO:0097659)	negative_regulation_of_transcription_by_RNA_polymerase_II(GO:0000122);DNA_repair(GO:0006281);DNA_methylation(GO:0006306);chromatin_remodeling(GO:0006338);regulation_of_growth(GO:0040008);positive_regulation_of_protein_import_into_nucleus(GO:0042307);histone_exchange(GO:0043486);histone_H4_acetylation(GO:0043967);histone_H2A_acetylation(GO:0043968);response_to_ethanol(GO:0045471);negative_regulati…	4	1
ENSOARG00000000823	ENSG00000117419	ERI3	ERI1_exoribonuclease_family_member_3	-	1	18645093	18777287	Other_gene	TRANS	44.09	-	exonucleolytic_trimming_to_generate_mature_3'-end_of_5.8S_rRNA_from_tricistronic_rRNA_transcript_(SSU-rRNA,_5.8S_rRNA,_LSU-rRNA)(GO:0000467);DNA_catabolic_process,_exonucleolytic(GO:0000738)	1	0
ENSOARG00000001102	ENSG00000142945	KIF2C	kinesin_family_member_2C	movement_of_cell_or_subcellular_component	1	19196066	19216520	Other_gene	NO	47.37	microtubule-based_movement(GO:0007018)	mitotic_anaphase(GO:0000090);mitotic_prometaphase(GO:0000236);retrograde_vesicle-mediated_transport,_Golgi_to_endoplasmic_reticulum(GO:0006890);microtubule-based_movement(GO:0007018);microtubule_depolymerization(GO:0007019);mitotic_metaphase_plate_congression(GO:0007080);antigen_processing_and_presentation_of_exogenous_peptide_antigen_via_MHC_class_II(GO:0019886);establishment_or_maintenance_of_m…	2	2
ENSOARG00000001496	ENSG00000162415	ZSWIM5	zinc_finger_SWIM-type_containing_5	cell_projection_organization	1	19442382	19608681	Other_gene	NO	55.32	axon_guidance(GO:0007411);localization(GO:0051179);regulation_of_axonogenesis(GO:0050770);regulation_of_cellular_component_movement(GO:0051270);regulation_of_chemotaxis(GO:0050920)	regulation_of_axon_guidance(GO:1902667)	3	4
ENSOARG00000001528	ENSG00000132781	MUTYH	mutY_DNA_glycosylase	cellular_response_to_stress	1	19740780	19750097	Other_gene	TRANS	87.03	base-excision_repair(GO:0006284);mismatch_repair(GO:0006298)	DNA_repair(GO:0006281);base-excision_repair(GO:0006284);mismatch_repair(GO:0006298);depurination(GO:0045007)	0	4
ENSOARG00000001702	ENSG00000117450	PRDX1	peroxiredoxin_1	cellular_response_to_stress	1	19912292	19922232	Other_gene	TRANS	19.61	cellular_catabolic_process(GO:0044248);cellular_homeostasis(GO:0019725);cellular_response_to_oxidative_stress(GO:0034599);cellular_response_to_oxygen-containing_compound(GO:1901701);cofactor_metabolic_process(GO:0051186);drug_metabolic_process(GO:0017144);leukocyte_activation(GO:0045321);reactive_oxygen_species_metabolic_process(GO:0072593);regulation_of_cellular_process(GO:0050794);response_to_i…	skeletal_system_development(GO:0001501);retina_homeostasis(GO:0001895);response_to_oxidative_stress(GO:0006979);cell_population_proliferation(GO:0008283);removal_of_superoxide_radicals(GO:0019430);natural_killer_cell_activation(GO:0030101);regulation_of_stress-activated_MAPK_cascade(GO:0032872);erythrocyte_homeostasis(GO:0034101);cellular_response_to_oxidative_stress(GO:0034599);natural_killer_ce…	0	1
ENSOARG00000002030	ENSG00000159596	TMEM69	transmembrane_protein_69	-	1	20087510	20093540	Other_gene	TRANS	38.5	-	-	1	2
ENSOARG00000002052	ENSG00000197429	IPP	intracisternal_A_particle-promoted_polypeptide	-	1	20094534	20126669	Other_gene	TRANS	56.57	-	-	4	3
ENSOARG00000002455	ENSG00000117480	FAAH	fatty_acid_amide_hydrolase	-	1	20722662	20742017	Other_gene	NO	23.57	fatty_acid_metabolic_process(GO:0006631)	fatty_acid_catabolic_process(GO:0009062);arachidonic_acid_metabolic_process(GO:0019369);monoacylglycerol_catabolic_process(GO:0052651)	2	1
ENSOARG00000002585	ENSG00000142961	MOB3C	MOB_kinase_activator_3C	-	1	20944835	20947797	Other_gene	TRANS	49.27	cytokinesis(GO:0000910)	-	2	0
ENSOARG00000002745	ENSG00000159658	EFCAB14	EF-hand_calcium_binding_domain_14	-	1	21010019	21045239	Other_gene	TRANS	54.16	-	-	0	3
ENSOARG00000003450	ENSG00000162367	TAL1	TAL_bHLH_transcription_factor_1,_erythroid_differentiation_factor	-	1	21522126	21529054	Transcription_Factor	NO	54.67	transcription_by_RNA_polymerase_II(GO:0006366)	negative_regulation_of_transcription_by_RNA_polymerase_II(GO:0000122);angiogenesis(GO:0001525);regulation_of_transcription_by_RNA_polymerase_II(GO:0006357);transcription_by_RNA_polymerase_II(GO:0006366);locomotory_behavior(GO:0007626);spinal_cord_association_neuron_differentiation(GO:0021527);hemopoiesis(GO:0030097);erythrocyte_differentiation(GO:0030218);megakaryocyte_differentiation(GO:0030219)…	4	6
ENSOARG00000003564	ENSG00000123473	STIL	STIL,_centriolar_assembly_protein	circulatory_system_development	1	21553157	21601038	Other_gene	NO	88.69	cell_surface_receptor_signaling_pathway(GO:0007166);centrosome_duplication(GO:0051298);mitotic_nuclear_division(GO:0140014);mitotic_spindle_organization(GO:0007052);protein_localization_to_organelle(GO:0033365)	embryonic_axis_specification(GO:0000578);in_utero_embryonic_development(GO:0001701);neural_tube_closure(GO:0001843);heart_looping(GO:0001947);mitotic_spindle_organization(GO:0007052);smoothened_signaling_pathway(GO:0007224);determination_of_left/right_symmetry(GO:0007368);neural_tube_development(GO:0021915);forebrain_development(GO:0030900);notochord_development(GO:0030903);floor_plate_developmen…	5	2
ENSOARG00000003581	ENSG00000162368	CMPK1	cytidine/uridine_monophosphate_kinase_1	-	1	21617503	21652120	Other_gene	TRANS	24.93	-	nucleobase-containing_compound_metabolic_process(GO:0006139);nucleoside_diphosphate_phosphorylation(GO:0006165);'de_novo'_pyrimidine_nucleobase_biosynthetic_process(GO:0006207);UMP_biosynthetic_process(GO:0006222);nucleoside_triphosphate_biosynthetic_process(GO:0009142);pyrimidine_ribonucleotide_biosynthetic_process(GO:0009220);nucleobase-containing_small_molecule_interconversion(GO:0015949);phos…	5	1
ENSOARG00000003971	ENSG00000132122	SPATA6	spermatogenesis_associated_6	cell_projection_organization	1	22577261	22738490	Other_gene	TRANS	33.44	axoneme_assembly(GO:0035082);ciliary_basal_body-plasma_membrane_docking(GO:0097711);ciliary_transition_zone_assembly(GO:1905349);intracellular_protein_transport(GO:0006886);intraciliary_transport_involved_in_cilium_assembly(GO:0035735);protein_localization_to_cilium(GO:0061512);spermatogenesis(GO:0007283);vesicle_targeting,_trans-Golgi_to_periciliary_membrane_compartment(GO:0097712)	multicellular_organism_development(GO:0007275);spermatogenesis(GO:0007283);cell_differentiation(GO:0030154);motile_cilium_assembly(GO:0044458)	1	4
ENSOARG00000003993	ENSG00000186094	AGBL4	ATP/GTP_binding_protein_like_4	-	1	22794192	22844635	Other_gene	NO	33.73	proteolysis(GO:0006508);signal_transduction(GO:0007165)	proteolysis(GO:0006508);protein_deglutamylation(GO:0035608);C-terminal_protein_deglutamylation(GO:0035609);protein_side_chain_deglutamylation(GO:0035610);defense_response_to_virus(GO:0051607)	2	2
ENSOARG00000004178	ENSG00000263001	GTF2I	general_transcription_factor_IIi	-	1	24023361	24025091	Transcription_Factor	TRANS	34.38	-	regulation_of_transcription,_DNA-templated(GO:0006355);transcription_by_RNA_polymerase_II(GO:0006366);transcription_initiation_from_RNA_polymerase_II_promoter(GO:0006367);signal_transduction(GO:0007165);negative_regulation_of_angiogenesis(GO:0016525);negative_regulation_of_cytosolic_calcium_ion_concentration(GO:0051481)	1	0
ENSOARG00000004305	ENSG00000185104	FAF1	Fas_associated_factor_1	-	1	24699378	25184908	Other_gene	TRANS	34.29	apoptotic_process(GO:0006915);intracellular_signal_transduction(GO:0035556)	apoptotic_process(GO:0006915);cytoplasmic_sequestering_of_NF-kappaB(GO:0007253);cell_death(GO:0008219);positive_regulation_of_cell_death(GO:0010942);regulation_of_cell_adhesion(GO:0030155);positive_regulation_of_protein_complex_assembly(GO:0031334);regulation_of_protein_catabolic_process(GO:0042176);positive_regulation_of_apoptotic_process(GO:0043065);proteasome-mediated_ubiquitin-dependent_prote…	3	1
ENSOARG00000004421	ENSG00000123080	CDKN2C	cyclin_dependent_kinase_inhibitor_2C	neurogenesis	1	25193886	25197806	Other_gene	TRANS	27.9	-	-	1	2
ENSOARG00000004480	ENSG00000085831	TTC39A	tetratricopeptide_repeat_domain_39A	-	1	25491829	25528217	Other_gene	TRANS	36.97	-	biological_process(GO:0008150)	0	2
ENSOARG00000004769	-	-	-	-	1	25804652	25974309	Other_gene	TRANS	38.58	-	-	3	5
ENSOARG00000004908	ENSG00000078618	NRDC	nardilysin_convertase	movement_of_cell_or_subcellular_component	1	25975365	26086677	Other_gene	TRANS	44.3	proteolysis_involved_in_cellular_protein_catabolic_process(GO:0051603)	proteolysis(GO:0006508);neuromuscular_junction_development(GO:0007528);cell_population_proliferation(GO:0008283);cell_migration(GO:0016477);positive_regulation_of_membrane_protein_ectodomain_proteolysis(GO:0051044);proteolysis_involved_in_cellular_protein_catabolic_process(GO:0051603);regulation_of_endopeptidase_activity(GO:0052548);negative_regulation_of_cold-induced_thermogenesis(GO:0120163)	5	3
ENSOARG00000005494	ENSG00000134744	ZCCHC11	terminal_uridylyl_transferase_4	-	1	26592681	26693114	Other_gene	TRANS	38.88	cell_cycle(GO:0007049)	nuclear-transcribed_mRNA_poly(A)_tail_shortening(GO:0000289);oocyte_maturation(GO:0001556);cytokine_production(GO:0001816);negative_regulation_of_transposition,_RNA-mediated(GO:0010526);miRNA_metabolic_process(GO:0010586);miRNA_catabolic_process(GO:0010587);stem_cell_population_maintenance(GO:0019827);pre-miRNA_processing(GO:0031054);RNA_3'-end_processing(GO:0031123);regulation_of_lipopolysacchar…	4	1
ENSOARG00000006083	ENSG00000174348	PODN	podocan	movement_of_cell_or_subcellular_component	1	27330288	27350476	Other_gene	NO	41.87	-	negative_regulation_of_cell_population_proliferation(GO:0008285);negative_regulation_of_cell_migration(GO:0030336)	2	1
ENSOARG00000006173	ENSG00000162383	SLC1A7	solute_carrier_family_1_member_7	ion_transport	1	27356752	27407479	Other_gene	NO	24.38	amino_acid_transport(GO:0006865);cellular_amino_acid_metabolic_process(GO:0006520);chemical_synaptic_transmission(GO:0007268);nervous_system_process(GO:0050877);signal_transduction(GO:0007165)	neurotransmitter_uptake(GO:0001504);ion_transport(GO:0006811);dicarboxylic_acid_transport(GO:0006835);glutamate_secretion(GO:0014047);L-glutamate_transmembrane_transport(GO:0015813);transmembrane_transport(GO:0055085);neurotransmitter_reuptake(GO:0098810)	2	1
ENSOARG00000006261	ENSG00000157193	LRP8	LDL_receptor_related_protein_8	-	1	27524283	27601025	Other_gene	TRANS	59.86	-	retinoid_metabolic_process(GO:0001523);proteolysis(GO:0006508);lipid_metabolic_process(GO:0006629);endocytosis(GO:0006897);signal_transduction(GO:0007165);cytokine-mediated_signaling_pathway(GO:0019221);ammon_gyrus_development(GO:0021541);cerebral_cortex_development(GO:0021987);positive_regulation_of_CREB_transcription_factor_activity(GO:0032793);reelin-mediated_signaling_pathway(GO:0038026);resp…	4	3
ENSOARG00000006428	ENSG00000174332	GLIS1	GLIS_family_zinc_finger_1	-	1	27768357	27866079	Transcription_Factor	NO	26.46	embryo_development(GO:0009790);pattern_specification_process(GO:0007389)	negative_regulation_of_transcription_by_RNA_polymerase_II(GO:0000122);osteoblast_differentiation(GO:0001649);regulation_of_transcription_by_RNA_polymerase_II(GO:0006357);negative_regulation_of_cell_fate_commitment(GO:0010454);fat_cell_differentiation(GO:0045444);positive_regulation_of_transcription_by_RNA_polymerase_II(GO:0045944)	1	1
ENSOARG00000006711	ENSG00000211452	DIO1	iodothyronine_deiodinase_1	-	1	28164440	28183070	Other_gene	NO	37.47	cellular_aromatic_compound_metabolic_process(GO:0006725);cellular_modified_amino_acid_metabolic_process(GO:0006575);hormone_metabolic_process(GO:0042445);organic_cyclic_compound_metabolic_process(GO:1901360);organic_hydroxy_compound_metabolic_process(GO:1901615)	thyroid_hormone_generation(GO:0006590);thyroid_hormone_metabolic_process(GO:0042403);hormone_biosynthetic_process(GO:0042446);oxidation-reduction_process(GO:0055114)	2	2
ENSOARG00000007015	ENSG00000215883	CYB5RL	cytochrome_b5_reductase_like	ion_transport	1	28433981	28453648	Other_gene	TRANS	73.23	-	bicarbonate_transport(GO:0015701);oxidation-reduction_process(GO:0055114)	3	1
ENSOARG00000007040	ENSG00000116221	MRPL37	mitochondrial_ribosomal_protein_L37	-	1	28458856	28476013	Other_gene	TRANS	52.22	-	translation(GO:0006412);mitochondrial_translational_elongation(GO:0070125);mitochondrial_translational_termination(GO:0070126)	1	1
ENSOARG00000007510	ENSG00000143001	TMEM61	transmembrane_protein_61	-	1	29115864	29126517	Other_gene	NO	43.44	-	-	3	2
ENSOARG00000007530	ENSG00000162399	BSND	barttin_CLCNK_type_accessory_beta_subunit	-	1	29130286	29140126	Other_gene	NO	52.3	-	ion_transmembrane_transport(GO:0034220);chloride_transmembrane_transport(GO:1902476)	4	1
ENSOARG00000007665	ENSG00000162402	USP24	ubiquitin_specific_peptidase_24	-	1	29167373	29337730	Other_gene	TRANS	35.66	protein_deubiquitination(GO:0016579)	ubiquitin-dependent_protein_catabolic_process(GO:0006511);protein_deubiquitination(GO:0016579)	4	4
ENSOARG00000007826	ENSG00000162407	PLPP3	phospholipid_phosphatase_3	-	1	30787535	30873991	Other_gene	TRANS	21.57	phospholipid_metabolic_process(GO:0006644)	negative_regulation_of_protein_phosphorylation(GO:0001933);protein_dephosphorylation(GO:0006470);lipid_metabolic_process(GO:0006629);phospholipid_metabolic_process(GO:0006644);germ_cell_migration(GO:0008354);regulation_of_Wnt_signaling_pathway(GO:0030111);sphingolipid_biosynthetic_process(GO:0030148);homotypic_cell-cell_adhesion(GO:0034109);canonical_Wnt_signaling_pathway_involved_in_positive_reg…	1	0
ENSOARG00000007993	ENSG00000157131	C8A	complement_C8_alpha_chain	-	1	31200958	31272287	Other_gene	NO	51.45	-	immune_response(GO:0006955);complement_activation(GO:0006956);complement_activation,_alternative_pathway(GO:0006957);complement_activation,_classical_pathway(GO:0006958);cytolysis(GO:0019835);regulation_of_complement_activation(GO:0030449)	3	2
ENSOARG00000008121	ENSG00000021852	C8B	complement_C8_beta_chain	-	1	31284251	31329404	Other_gene	NO	68.06	-	immune_response(GO:0006955);complement_activation(GO:0006956);complement_activation,_alternative_pathway(GO:0006957);complement_activation,_classical_pathway(GO:0006958);cytolysis(GO:0019835);regulation_of_complement_activation(GO:0030449)	3	6
ENSOARG00000008224	ENSG00000173406	DAB1	DAB1,_reelin_adaptor_protein	-	1	31372087	31665196	Other_gene	NO	46.74	MAPK_cascade(GO:0000165);apoptotic_process(GO:0006915);immune_system_process(GO:0002376);transmembrane_receptor_protein_tyrosine_kinase_signaling_pathway(GO:0007169)	negative_regulation_of_cell_adhesion(GO:0007162);small_GTPase_mediated_signal_transduction(GO:0007264);axon_guidance(GO:0007411);midgut_development(GO:0007494);adult_walking_behavior(GO:0007628);dendrite_development(GO:0016358);ventral_spinal_cord_development(GO:0021517);cerebellum_structural_organization(GO:0021589);hippocampus_development(GO:0021766);cell-cell_adhesion_involved_in_neuronal-glia…	1	2
ENSOARG00000008464	ENSG00000162601	MYSM1	Myb_like,_SWIRM_and_MPN_domains_1	movement_of_cell_or_subcellular_component	1	33129693	33167251	Transcription_Factor	TRANS	47.78	regulation_of_transcription_by_RNA_polymerase_II(GO:0006357);transcription_by_RNA_polymerase_II(GO:0006366)	chromatin_remodeling(GO:0006338);protein_deubiquitination(GO:0016579);regulation_of_cell_migration(GO:0030334);monoubiquitinated_histone_H2A_deubiquitination(GO:0035522);pigmentation(GO:0043473);positive_regulation_of_transcription_by_RNA_polymerase_II(GO:0045944);regulation_of_hair_follicle_development(GO:0051797);regulation_of_hemopoiesis(GO:1903706)	1	2
ENSOARG00000008488	ENSG00000172456	FGGY	FGGY_carbohydrate_kinase_domain_containing	-	1	33834229	34319984	Other_gene	TRANS	48.28	phosphate-containing_compound_metabolic_process(GO:0006796)	carbohydrate_metabolic_process(GO:0005975);pentose_metabolic_process(GO:0019321);carbohydrate_phosphorylation(GO:0046835);neuron_cellular_homeostasis(GO:0070050)	0	2
ENSOARG00000008518	ENSG00000134709	HOOK1	hook_microtubule_tethering_protein_1	-	1	34376055	34441009	Other_gene	TRANS	63.95	cytoplasmic_microtubule_organization(GO:0031122);cytoskeleton-dependent_intracellular_transport(GO:0030705)	Golgi_organization(GO:0007030);endosome_organization(GO:0007032);lysosome_organization(GO:0007040);multicellular_organism_development(GO:0007275);endosome_to_lysosome_transport(GO:0008333);protein_transport(GO:0015031);cytoskeleton-dependent_intracellular_transport(GO:0030705);cytoplasmic_microtubule_organization(GO:0031122);early_endosome_to_late_endosome_transport(GO:0045022);manchette_assembly…	4	2
ENSOARG00000008610	ENSG00000134716	CYP2J2	cytochrome_P450_family_2_subfamily_J_member_2	-	1	34452841	34483346	Other_gene	TRANS	62.29	cellular_catabolic_process(GO:0044248);cellular_response_to_chemical_stimulus(GO:0070887);drug_metabolic_process(GO:0017144);organic_acid_metabolic_process(GO:0006082);response_to_drug(GO:0042493);response_to_xenobiotic_stimulus(GO:0009410)	organic_acid_metabolic_process(GO:0006082);icosanoid_metabolic_process(GO:0006690);xenobiotic_metabolic_process(GO:0006805);regulation_of_heart_contraction(GO:0008016);epoxygenase_P450_pathway(GO:0019373);exogenous_drug_catabolic_process(GO:0042738);linoleic_acid_metabolic_process(GO:0043651);oxidation-reduction_process(GO:0055114)	4	4
ENSOARG00000008702	ENSG00000134716	CYP2J2	cytochrome_P450_family_2_subfamily_J_member_2	-	1	34499500	34526165	Other_gene	NO	42.65	cellular_catabolic_process(GO:0044248);cellular_response_to_chemical_stimulus(GO:0070887);drug_metabolic_process(GO:0017144);organic_acid_metabolic_process(GO:0006082);response_to_drug(GO:0042493);response_to_xenobiotic_stimulus(GO:0009410)	organic_acid_metabolic_process(GO:0006082);icosanoid_metabolic_process(GO:0006690);xenobiotic_metabolic_process(GO:0006805);regulation_of_heart_contraction(GO:0008016);epoxygenase_P450_pathway(GO:0019373);exogenous_drug_catabolic_process(GO:0042738);linoleic_acid_metabolic_process(GO:0043651);oxidation-reduction_process(GO:0055114)	1	4
ENSOARG00000009203	ENSG00000162607	USP1	ubiquitin_specific_peptidase_1	cellular_response_to_stress	1	37480121	37488915	Other_gene	TRANS	75.99	protein_deubiquitination(GO:0016579)	skeletal_system_development(GO:0001501);regulation_of_DNA_repair(GO:0006282);regulation_of_transcription_by_RNA_polymerase_II(GO:0006357);ubiquitin-dependent_protein_catabolic_process(GO:0006511);response_to_UV(GO:0009411);protein_deubiquitination(GO:0016579);monoubiquitinated_protein_deubiquitination(GO:0035520);interstrand_cross-link_repair(GO:0036297);DNA_damage_response,_detection_of_DNA_dama…	3	0
ENSOARG00000023341	-	7SK	-	-	1	38267539	38267795	Other_gene	NO	125.86	-	-	6	1
ENSOARG00000009650	ENSG00000088035	ALG6	ALG6,_alpha-1,3-glucosyltransferase	-	1	38405546	38458545	Other_gene	TRANS	36.67	cellular_lipid_metabolic_process(GO:0044255);protein_N-linked_glycosylation(GO:0006487)	protein_N-linked_glycosylation(GO:0006487);dolichol-linked_oligosaccharide_biosynthetic_process(GO:0006488);oligosaccharide-lipid_intermediate_biosynthetic_process(GO:0006490)	4	1
ENSOARG00000009826	ENSG00000079739	PGM1	phosphoglucomutase_1	-	1	38621085	38687692	Other_gene	TRANS	36.88	glucose_metabolic_process(GO:0006006);glycogen_biosynthetic_process(GO:0005978);organic_substance_catabolic_process(GO:1901575);small_molecule_catabolic_process(GO:0044282)	carbohydrate_metabolic_process(GO:0005975);glycogen_biosynthetic_process(GO:0005978);glycogen_catabolic_process(GO:0005980);glucose_metabolic_process(GO:0006006);gluconeogenesis(GO:0006094);glycolytic_process(GO:0006096);galactose_catabolic_process(GO:0019388);neutrophil_degranulation(GO:0043312)	4	2
ENSOARG00000025519	-	-	-	-	1	38794583	38796108	Other_gene	NO	38.65	-	-	3	4
ENSOARG00000009875	ENSG00000177414	UBE2U	ubiquitin_conjugating_enzyme_E2_U	-	1	39272369	39349979	Other_gene	NO	46.02	DNA_repair(GO:0006281);proteasome-mediated_ubiquitin-dependent_protein_catabolic_process(GO:0043161);protein_polyubiquitination(GO:0000209)	protein_polyubiquitination(GO:0000209);DNA_repair(GO:0006281);proteasome-mediated_ubiquitin-dependent_protein_catabolic_process(GO:0043161)	0	2
ENSOARG00000021400	ENSG00000199629	U1	-	-	1	39462971	39463129	Other_gene	NO	53.86	-	-	1	3
ENSOARG00000010030	ENSG00000162437	RAVER2	ribonucleoprotein,_PTB_binding_2	-	1	39877445	40023512	Other_gene	TRANS	38.91	-	-	1	2
ENSOARG00000010184	ENSG00000162433	AK4	adenylate_kinase_4	central_nervous_system_development	1	40353308	40441416	Other_gene	TRANS	54.84	pyrimidine_nucleobase_metabolic_process(GO:0006206)	liver_development(GO:0001889);regulation_of_oxidative_phosphorylation(GO:0002082);nucleoside_diphosphate_phosphorylation(GO:0006165);ADP_biosynthetic_process(GO:0006172);brain_development(GO:0007420);nucleoside_triphosphate_biosynthetic_process(GO:0009142);nucleobase-containing_small_molecule_interconversion(GO:0015949);phosphorylation(GO:0016310);response_to_drug(GO:0042493);AMP_metabolic_proces…	0	2
ENSOARG00000024332	-	U6	-	-	1	40974897	40975003	Other_gene	NO	42.75	-	-	4	2
ENSOARG00000010792	ENSG00000152763	WDR78	WD_repeat_domain_78	movement_of_cell_or_subcellular_component	1	42103421	42211347	Other_gene	NO	39.65	cilium_movement(GO:0003341)	hematopoietic_progenitor_cell_differentiation(GO:0002244);cilium_movement(GO:0003341);microtubule-based_movement(GO:0007018)	2	1
ENSOARG00000010903	ENSG00000198160	MIER1	MIER1_transcriptional_regulator	-	1	42211655	42277296	Transcription_Factor	TRANS	27.57	histone_deacetylation(GO:0016575);negative_regulation_of_transcription_by_RNA_polymerase_II(GO:0000122);transcription_by_RNA_polymerase_II(GO:0006366)	negative_regulation_of_transcription_by_RNA_polymerase_II(GO:0000122);histone_deacetylation(GO:0016575);positive_regulation_of_chromatin_silencing(GO:0031937);positive_regulation_of_I-kappaB_kinase/NF-kappaB_signaling(GO:0043123)	1	2
ENSOARG00000011004	ENSG00000203963	C1orf141	chromosome_1_open_reading_frame_141	-	1	42378617	42413768	Other_gene	NO	54.51	-	-	4	4
ENSOARG00000011383	ENSG00000116729	WLS	Wnt_ligand_secretion_mediator	regulation_of_intracellular_signal_transduction	1	43385181	43500791	Other_gene	TRANS	71.2	cell-cell_signaling_by_wnt(GO:0198738);intracellular_protein_transport(GO:0006886);protein_secretion(GO:0009306);signal_release(GO:0023061)	mesoderm_formation(GO:0001707);intracellular_protein_transport(GO:0006886);anterior/posterior_axis_specification(GO:0009948);Wnt_signaling_pathway(GO:0016055);positive_regulation_of_Wnt_signaling_pathway(GO:0030177);midbrain_development(GO:0030901);hindbrain_development(GO:0030902);exocrine_pancreas_development(GO:0031017);positive_regulation_of_I-kappaB_kinase/NF-kappaB_signaling(GO:0043123);Wnt…	3	3
ENSOARG00000011995	ENSG00000116761	CTH	cystathionine_gamma-lyase	cellular_response_to_stress	1	45794201	45816569	Cotranscription_Factor	TRANS	54.42	cellular_amino_acid_biosynthetic_process(GO:0008652);sulfur_compound_metabolic_process(GO:0006790)	sulfur_amino_acid_catabolic_process(GO:0000098);cysteine_metabolic_process(GO:0006534);protein-pyridoxal-5-phosphate_linkage_via_peptidyl-N6-pyridoxal_phosphate-L-lysine(GO:0018272);cysteine_biosynthetic_process_via_cystathionine(GO:0019343);cysteine_biosynthetic_process(GO:0019344);transsulfuration(GO:0019346);endoplasmic_reticulum_unfolded_protein_response(GO:0030968);positive_regulation_of_I-k…	1	2
ENSOARG00000025524	-	-	-	-	1	48509795	48511986	Other_gene	NO	51.77	-	-	2	3
ENSOARG00000012214	ENSG00000162620	LRRIQ3	leucine_rich_repeats_and_IQ_motif_containing_3	-	1	49762860	49930591	Other_gene	NO	79.91	-	-	6	3
ENSOARG00000012491	ENSG00000116791	CRYZ	crystallin_zeta	-	1	50555413	50577910	Other_gene	TRANS	71.24	-	visual_perception(GO:0007601);xenobiotic_catabolic_process(GO:0042178);protein_homotetramerization(GO:0051289);oxidation-reduction_process(GO:0055114)	5	3
ENSOARG00000010240	ENSG00000112695	COX7A2	cytochrome_c_oxidase_subunit_7A2	ion_transport	1	50842413	50842661	Other_gene	NO	66.46	ATP_synthesis_coupled_proton_transport(GO:0015986);cellular_protein-containing_complex_assembly(GO:0034622);mitochondrion_organization(GO:0007005);oxidative_phosphorylation(GO:0006119);regulation_of_nucleobase-containing_compound_metabolic_process(GO:0019219);regulation_of_phosphorylation(GO:0042325)	regulation_of_oxidative_phosphorylation(GO:0002082);electron_transport_chain(GO:0022900);mitochondrial_respirasome_assembly(GO:0097250);proton_transmembrane_transport(GO:1902600)	0	4
ENSOARG00000012587	ENSG00000162624	LHX8	LIM_homeobox_8	neurogenesis	1	50923426	50952291	Transcription_Factor	NO	52.66	central_nervous_system_neuron_differentiation(GO:0021953);forebrain_development(GO:0030900);neuron_development(GO:0048666);positive_regulation_of_transcription_by_RNA_polymerase_II(GO:0045944);transcription_by_RNA_polymerase_II(GO:0006366)	learning_or_memory(GO:0007611);female_gonad_development(GO:0008585);forebrain_neuron_development(GO:0021884);neuron_differentiation(GO:0030182);odontogenesis_of_dentin-containing_tooth(GO:0042475);positive_regulation_of_transcription_by_RNA_polymerase_II(GO:0045944)	5	2
ENSOARG00000022184	-	SNORD45	-	-	1	51396706	51396784	Other_gene	TRANS	47.07	-	-	2	3
ENSOARG00000012723	ENSG00000057468	MSH4	mutS_homolog_4	cellular_response_to_stress	1	51405967	51488317	Other_gene	NO	33.74	cellular_component_assembly(GO:0022607);meiotic_telophase_I(GO:0007134);mismatch_repair(GO:0006298);resolution_of_meiotic_recombination_intermediates(GO:0000712);synapsis(GO:0007129)	resolution_of_meiotic_recombination_intermediates(GO:0000712);ovarian_follicle_development(GO:0001541);mismatch_repair(GO:0006298);synapsis(GO:0007129);reciprocal_meiotic_recombination(GO:0007131);spermatogenesis(GO:0007283);female_gamete_generation(GO:0007292)	0	3
ENSOARG00000022793	-	5S_rRNA	-	-	1	51652473	51652580	Other_gene	NO	58.16	-	-	5	3
ENSOARG00000012823	ENSG00000184005	ST6GALNAC3	ST6_N-acetylgalactosaminide_alpha-2,6-sialyltransferase_3	-	1	52366316	52367671	Other_gene	NO	32.1	amide_biosynthetic_process(GO:0043604);ceramide_metabolic_process(GO:0006672);glycolipid_biosynthetic_process(GO:0009247);macromolecule_modification(GO:0043412);sphingolipid_biosynthetic_process(GO:0030148)	ganglioside_biosynthetic_process(GO:0001574);protein_glycosylation(GO:0006486);glycosylceramide_metabolic_process(GO:0006677);glycosphingolipid_metabolic_process(GO:0006687);glycoprotein_metabolic_process(GO:0009100);sialylation(GO:0097503)	3	1
ENSOARG00000013012	ENSG00000036549	ZZZ3	zinc_finger_ZZ-type_containing_3	-	1	53393783	53456459	Transcription_Factor	TRANS	32.47	nucleobase-containing_compound_metabolic_process(GO:0006139)	regulation_of_transcription_by_RNA_polymerase_II(GO:0006357)	3	0
ENSOARG00000013259	ENSG00000162613	FUBP1	far_upstream_element_binding_protein_1	-	1	53762544	53791696	Transcription_Factor	TRANS	50.08	apoptotic_process(GO:0006915);intracellular_protein_transport(GO:0006886);mRNA_splicing,_via_spliceosome(GO:0000398);nervous_system_process(GO:0050877);nuclear_transport(GO:0051169);protein_metabolic_process(GO:0019538);signal_transduction(GO:0007165);transcription_by_RNA_polymerase_II(GO:0006366)	regulation_of_transcription,_DNA-templated(GO:0006355);transcription_by_RNA_polymerase_II(GO:0006366);positive_regulation_of_gene_expression(GO:0010628)	1	1
ENSOARG00000013529	ENSG00000162618	ADGRL4	adhesion_G_protein-coupled_receptor_L4	-	1	54702859	54839151	Other_gene	NO	78.74	activation_of_adenylate_cyclase_activity(GO:0007190);adenylate_cyclase-activating_G-protein_coupled_receptor_signaling_pathway(GO:0007189);regulation_of_adenylate_cyclase_activity(GO:0045761);regulation_of_cAMP-mediated_signaling(GO:0043949)	cell_surface_receptor_signaling_pathway(GO:0007166);G_protein-coupled_receptor_signaling_pathway(GO:0007186);adenylate_cyclase-activating_G_protein-coupled_receptor_signaling_pathway(GO:0007189)	2	1
ENSOARG00000022154	-	5S_rRNA	-	-	1	59400829	59400944	Other_gene	NO	35.19	-	-	2	3
ENSOARG00000013816	ENSG00000142875	PRKACB	protein_kinase_cAMP-activated_catalytic_subunit_beta	-	1	60530752	60613789	Other_gene	TRANS	55.51	muscle_contraction(GO:0006936);nervous_system_process(GO:0050877)	neural_tube_closure(GO:0001843);stimulatory_C-type_lectin_receptor_signaling_pathway(GO:0002223);renal_water_homeostasis(GO:0003091);protein_phosphorylation(GO:0006468);signal_transduction(GO:0007165);G_protein-coupled_receptor_signaling_pathway(GO:0007186);adenylate_cyclase-modulating_G_protein-coupled_receptor_signaling_pathway(GO:0007188);blood_coagulation(GO:0007596);protein_kinase_A_signalin…	3	3
ENSOARG00000013828	-	-	-	-	1	60724417	60729135	Other_gene	NO	46.84	-	-	0	3
ENSOARG00000013854	ENSG00000137976	DNASE2B	deoxyribonuclease_2_beta	-	1	60795188	60813195	Other_gene	NO	29.67	DNA_catabolic_process,_endonucleolytic(GO:0000737);apoptotic_signaling_pathway(GO:0097190);bleb_assembly(GO:0032060);cellular_component_disassembly(GO:0022411);execution_phase_of_apoptosis(GO:0097194)	apoptotic_DNA_fragmentation(GO:0006309)	0	1
ENSOARG00000013942	ENSG00000122432	SPATA1	spermatogenesis_associated_1	-	1	60910937	60968548	Other_gene	NO	20.67	-	-	4	1
ENSOARG00000014319	ENSG00000153904	DDAH1	dimethylarginine_dimethylaminohydrolase_1	cellular_response_to_stress	1	61725161	61873396	Other_gene	TRANS	20.9	cellular_amino_acid_metabolic_process(GO:0006520);nitric_oxide_biosynthetic_process(GO:0006809);positive_regulation_of_cellular_biosynthetic_process(GO:0031328);positive_regulation_of_nitrogen_compound_metabolic_process(GO:0051173);regulation_of_reactive_oxygen_species_metabolic_process(GO:2000377)	citrulline_metabolic_process(GO:0000052);regulation_of_systemic_arterial_blood_pressure(GO:0003073);arginine_metabolic_process(GO:0006525);arginine_catabolic_process(GO:0006527);nitric_oxide_mediated_signal_transduction(GO:0007263);negative_regulation_of_cell_population_proliferation(GO:0008285);negative_regulation_of_vascular_permeability(GO:0043116);positive_regulation_of_nitric_oxide_biosynthe…	4	3
ENSOARG00000014549	ENSG00000122417	ODF2L	outer_dense_fiber_of_sperm_tails_2_like	cell_projection_organization	1	62827264	62856975	Other_gene	TRANS	43.86	-	cell_projection_organization(GO:0030030);negative_regulation_of_cilium_assembly(GO:1902018)	1	0
ENSOARG00000014659	ENSG00000016490	CLCA1	chloride_channel_accessory_1	cellular_response_to_stress	1	62955034	62996324	Other_gene	NO	23.16	-	proteolysis(GO:0006508);calcium_ion_transport(GO:0006816);ion_transmembrane_transport(GO:0034220);cellular_response_to_hypoxia(GO:0071456);chloride_transmembrane_transport(GO:1902476)	0	1
ENSOARG00000014861	ENSG00000097033	SH3GLB1	SH3_domain_containing_GRB2_like,_endophilin_B1	cellular_response_to_stress	1	63242288	63282714	Other_gene	TRANS	53.35	-	phosphatidic_acid_biosynthetic_process(GO:0006654);autophagy(GO:0006914);apoptotic_process(GO:0006915);positive_regulation_of_autophagy(GO:0010508);regulation_of_macroautophagy(GO:0016241);regulation_of_protein_stability(GO:0031647);positive_regulation_of_protein_oligomerization(GO:0032461);regulation_of_cytokinesis(GO:0032465);receptor_catabolic_process(GO:0032801);cellular_response_to_amino_aci…	0	1
ENSOARG00000014893	ENSG00000183291	SELENOF	selenoprotein_F	-	1	63359961	63395131	Other_gene	TRANS	75.99	-	'de_novo'_posttranslational_protein_folding(GO:0051084)	1	1
ENSOARG00000024657	ENSG00000274321	uc_338	-	-	1	65140612	65140788	Other_gene	NO	63.42	-	-	2	3
ENSOARG00000014979	ENSG00000137947	GTF2B	general_transcription_factor_IIB	-	1	65481919	65512902	Cotranscription_Factor	TRANS	57.09	DNA-templated_transcription,_initiation(GO:0006352)	transcriptional_start_site_selection_at_RNA_polymerase_II_promoter(GO:0001174);DNA-templated_transcription,_initiation(GO:0006352);regulation_of_transcription,_DNA-templated(GO:0006355);transcription_by_RNA_polymerase_II(GO:0006366);transcription_initiation_from_RNA_polymerase_II_promoter(GO:0006367);protein_acetylation(GO:0006473);viral_process(GO:0016032);histone_acetylation(GO:0016573);snRNA_t…	5	1
ENSOARG00000015297	ENSG00000154451	GBP5	guanylate_binding_protein_5	regulation_of_cellular_component_biogenesis	1	65759197	65768357	Other_gene	NO	72.7	immune_system_process(GO:0002376);response_to_stimulus(GO:0050896)	inflammatory_response(GO:0006954);response_to_bacterium(GO:0009617);protein_localization_to_Golgi_apparatus(GO:0034067);positive_regulation_of_innate_immune_response(GO:0045089);interleukin-1_beta_secretion(GO:0050702);protein_homotetramerization(GO:0051289);cellular_response_to_interferon-gamma(GO:0071346);interleukin-18_secretion(GO:0072616);positive_regulation_of_cytokine_production_involved_i…	4	3
ENSOARG00000015432	ENSG00000183347	GBP6	guanylate_binding_protein_family_member_6	-	1	66005437	66040377	Other_gene	NO	74.71	immune_system_process(GO:0002376);response_to_stimulus(GO:0050896)	immune_response(GO:0006955);defense_response_to_bacterium(GO:0042742);defense_response_to_protozoan(GO:0042832);defense_response_to_Gram-positive_bacterium(GO:0050830);cellular_response_to_interferon-gamma(GO:0071346)	4	3
ENSOARG00000010354	ENSG00000171492	LRRC8D	leucine_rich_repeat_containing_8_VRAC_subunit_D	-	1	66548965	66551541	Other_gene	TRANS	39.1	-	inorganic_anion_transport(GO:0015698);taurine_transport(GO:0015734);aspartate_transmembrane_transport(GO:0015810);transmembrane_transport(GO:0055085);cellular_response_to_osmotic_stress(GO:0071470);anion_transmembrane_transport(GO:0098656)	1	1
ENSOARG00000015643	ENSG00000162664	ZNF326	zinc_finger_protein_326	-	1	66616385	66650096	Transcription_Factor	TRANS	72.35	-	mRNA_processing(GO:0006397);RNA_splicing(GO:0008380);regulation_of_DNA-templated_transcription,_elongation(GO:0032784);regulation_of_RNA_splicing(GO:0043484)	3	5
ENSOARG00000015740	ENSG00000122482	ZNF644	zinc_finger_protein_644	-	1	67511781	67604514	Transcription_Factor	TRANS	59.34	transcription,_DNA-templated(GO:0006351)	regulation_of_transcription,_DNA-templated(GO:0006355);regulation_of_transcription_by_RNA_polymerase_II(GO:0006357)	1	2
ENSOARG00000015943	ENSG00000097046	CDC7	cell_division_cycle_7	-	1	67997214	68021818	Other_gene	TRANS	53.79	double-strand_break_repair_via_break-induced_replication(GO:0000727)	G1/S_transition_of_mitotic_cell_cycle(GO:0000082);double-strand_break_repair_via_break-induced_replication(GO:0000727);DNA_replication(GO:0006260);protein_phosphorylation(GO:0006468);positive_regulation_of_cell_population_proliferation(GO:0008284);positive_regulation_of_nuclear_cell_cycle_DNA_replication(GO:0010571);positive_regulation_of_G2/M_transition_of_mitotic_cell_cycle(GO:0010971);peptidyl…	4	1
ENSOARG00000022602	ENSG00000252371	U6	-	-	1	68656626	68656733	Other_gene	NO	29.47	-	-	3	0
ENSOARG00000016310	ENSG00000122484	RPAP2	RNA_polymerase_II_associated_protein_2	-	1	68746540	68853834	Cotranscription_Factor	TRANS	61.55	regulation_of_transcription_by_RNA_polymerase_II(GO:0006357);transcription_by_RNA_polymerase_II(GO:0006366)	snRNA_transcription(GO:0009301);snRNA_transcription_by_RNA_polymerase_II(GO:0042795);dephosphorylation_of_RNA_polymerase_II_C-terminal_domain(GO:0070940)	3	3
ENSOARG00000016422	ENSG00000067208	EVI5	ecotropic_viral_integration_site_5	cell_projection_organization	1	68957918	69125478	Other_gene	TRANS	44.59	intracellular_protein_transport(GO:0006886)	intracellular_protein_transport(GO:0006886);cell_cycle(GO:0007049);retrograde_transport,_endosome_to_Golgi(GO:0042147);positive_regulation_of_GTPase_activity(GO:0043547);cell_division(GO:0051301);activation_of_GTPase_activity(GO:0090630)	3	2
ENSOARG00000016770	ENSG00000117505	DR1	down-regulator_of_transcription_1	-	1	69747427	69765196	Cotranscription_Factor	NO	37.57	RNA_polymerase_II_transcriptional_preinitiation_complex_assembly(GO:0051123);chromatin_remodeling(GO:0006338);negative_regulation_of_transcription_by_RNA_polymerase_II(GO:0000122);positive_regulation_of_transcription_by_RNA_polymerase_II(GO:0045944);regulation_of_RNA_polymerase_II_transcriptional_preinitiation_complex_assembly(GO:0045898)	negative_regulation_of_transcription_by_RNA_polymerase_II(GO:0000122);chromatin_remodeling(GO:0006338);histone_H3_acetylation(GO:0043966);regulation_of_RNA_polymerase_II_transcriptional_preinitiation_complex_assembly(GO:0045898);positive_regulation_of_transcription_by_RNA_polymerase_II(GO:0045944)	1	2
ENSOARG00000016781	ENSG00000088986	DYNLL1	dynein_light_chain_LC8-type_1	cell_projection_organization	1	69790494	69792328	Other_gene	NO	65.11	positive_regulation_of_ATPase_activity(GO:0032781)	G2/M_transition_of_mitotic_cell_cycle(GO:0000086);mitotic_anaphase(GO:0000090);mitotic_prometaphase(GO:0000236);endoplasmic_reticulum_to_Golgi_vesicle-mediated_transport(GO:0006888);apoptotic_process(GO:0006915);microtubule-based_process(GO:0007017);regulation_of_G2/M_transition_of_mitotic_cell_cycle(GO:0010389);viral_process(GO:0016032);macroautophagy(GO:0016236);antigen_processing_and_presentat…	5	2
ENSOARG00000017193	ENSG00000137962	ARHGAP29	Rho_GTPase_activating_protein_29	-	1	70512850	70590547	Other_gene	TRANS	60.05	-	Rho_protein_signal_transduction(GO:0007266);intracellular_signal_transduction(GO:0035556);positive_regulation_of_GTPase_activity(GO:0043547);regulation_of_small_GTPase_mediated_signal_transduction(GO:0051056)	2	3
ENSOARG00000025535	-	-	-	-	1	70595467	70621528	Other_gene	NO	18.23	-	-	1	0
ENSOARG00000017408	ENSG00000143036	SLC44A3	solute_carrier_family_44_member_3	-	1	71111776	71197254	Other_gene	TRANS	97.91	-	phosphatidylcholine_biosynthetic_process(GO:0006656);transmembrane_transport(GO:0055085)	2	5
ENSOARG00000025536	-	-	-	-	1	72035272	72059706	Other_gene	NO	52.05	-	-	3	5
ENSOARG00000025537	-	-	-	-	1	72463008	72493250	Other_gene	NO	57.97	-	-	3	3
ENSOARG00000017654	ENSG00000117598	PLPPR5	phospholipid_phosphatase_related_5	cell_projection_organization	1	75448382	75665059	Other_gene	NO	83.83	phospholipid_metabolic_process(GO:0006644)	phospholipid_metabolic_process(GO:0006644);positive_regulation_of_neuron_projection_development(GO:0010976);phospholipid_dephosphorylation(GO:0046839);positive_regulation_of_filopodium_assembly(GO:0051491)	4	4
ENSOARG00000018041	ENSG00000122477	LRRC39	leucine_rich_repeat_containing_39	-	1	76683012	76700306	Other_gene	TRANS	45.95	-	-	1	2
ENSOARG00000018348	ENSG00000162694	EXTL2	exostosin_like_glycosyltransferase_2	-	1	77367035	77383061	Other_gene	NO	40.65	-	N-acetylglucosamine_metabolic_process(GO:0006044);protein_glycosylation(GO:0006486);heparan_sulfate_proteoglycan_biosynthetic_process(GO:0015012);UDP-N-acetylgalactosamine_metabolic_process(GO:0019276);IRE1-mediated_unfolded_protein_response(GO:0036498)	3	1
ENSOARG00000018397	ENSG00000162695	SLC30A7	solute_carrier_family_30_member_7	-	1	77384118	77477030	Other_gene	TRANS	45.65	-	zinc_ion_transport(GO:0006829);sequestering_of_zinc_ion(GO:0032119);cation_transmembrane_transport(GO:0098655)	1	4
ENSOARG00000010720	ENSG00000255112	CHMP1B	charged_multivesicular_body_protein_1B	-	1	79032841	79033329	Other_gene	TRANS	58.86	endosome_transport_via_multivesicular_body_sorting_pathway(GO:0032509);late_endosome_to_vacuole_transport(GO:0045324);protein_transport(GO:0015031)	nucleus_organization(GO:0006997);mitotic_metaphase_plate_congression(GO:0007080);regulation_of_centrosome_duplication(GO:0010824);protein_transport(GO:0015031);endosome_transport_via_multivesicular_body_sorting_pathway(GO:0032509);multivesicular_body_assembly(GO:0036258);viral_budding_via_host_ESCRT_complex(GO:0039702);establishment_of_protein_localization(GO:0045184);late_endosome_to_vacuole_tra…	3	1
ENSOARG00000018591	ENSG00000060718	COL11A1	collagen_type_XI_alpha_1_chain	-	1	79292408	79517488	Other_gene	NO	58.91	extracellular_matrix_organization(GO:0030198)	cartilage_condensation(GO:0001502);ossification(GO:0001503);chondrocyte_development(GO:0002063);proteoglycan_metabolic_process(GO:0006029);visual_perception(GO:0007601);sensory_perception_of_sound(GO:0007605);extracellular_matrix_organization(GO:0030198);collagen_fibril_organization(GO:0030199);endodermal_cell_differentiation(GO:0035987);tendon_development(GO:0035989);inner_ear_morphogenesis(GO:0…	4	3
ENSOARG00000010977	ENSG00000177954	RPS27	ribosomal_protein_S27	cellular_protein_localization	1	80442394	80442645	Other_gene	TRANS	27	organelle_assembly(GO:0070925);ribonucleoprotein_complex_assembly(GO:0022618);ribosomal_small_subunit_biogenesis(GO:0042274)	ribosomal_small_subunit_assembly(GO:0000028);mitotic_anaphase(GO:0000090);nuclear-transcribed_mRNA_catabolic_process,_nonsense-mediated_decay(GO:0000184);mitotic_prometaphase(GO:0000236);rRNA_processing(GO:0006364);translation(GO:0006412);translational_initiation(GO:0006413);SRP-dependent_cotranslational_protein_targeting_to_membrane(GO:0006614);cell_population_proliferation(GO:0008283);viral_tra…	1	0
ENSOARG00000025541	-	-	-	-	1	82668577	82733394	Other_gene	NO	38.64	-	-	3	2
ENSOARG00000025542	-	-	-	-	1	82937659	82946378	Other_gene	NO	77.44	-	-	3	1
ENSOARG00000018795	ENSG00000162631	NTNG1	netrin_G1	cell_projection_organization	1	83661629	84020431	Other_gene	NO	37.97	cellular_process(GO:0009987)	axonogenesis(GO:0007409);animal_organ_morphogenesis(GO:0009887);tissue_development(GO:0009888);modulation_of_chemical_synaptic_transmission(GO:0050804);synaptic_membrane_adhesion(GO:0099560)	5	1
ENSOARG00000018823	-	SLC25A24	Solute_carrier_family_25_(mitochondrial_carrier;_phosphate_carrier),_member_24;_Belongs_to_the_mitochondrial_carrier_(TC_2.A.29)_family	-	1	84794114	84956294	Other_gene	TRANS	84.8	-	-	2	3
ENSOARG00000018908	ENSG00000143107	FNDC7	fibronectin_type_III_domain_containing_7	-	1	85228661	85257933	Other_gene	NO	42.09	-	-	1	2
ENSOARG00000018981	ENSG00000121957	GPSM2	G_protein_signaling_modulator_2	-	1	85404486	85438161	Other_gene	TRANS	57.1	chemical_synaptic_transmission(GO:0007268);nervous_system_process(GO:0050877)	establishment_of_mitotic_spindle_orientation(GO:0000132);mitotic_spindle_organization(GO:0007052);G_protein-coupled_receptor_signaling_pathway(GO:0007186);Ran_protein_signal_transduction(GO:0031291);regulation_of_catalytic_activity(GO:0050790);cell_division(GO:0051301);maintenance_of_centrosome_location(GO:0051661);regulation_of_mitotic_spindle_organization(GO:0060236);positive_regulation_of_prot…	3	1
ENSOARG00000019060	ENSG00000215717	TMEM167B	transmembrane_protein_167B	-	1	85579236	85580305	Other_gene	TRANS	66.51	-	-	1	2
ENSOARG00000019225	ENSG00000162650	ATXN7L2	ataxin_7_like_2	-	1	85905922	85911747	Other_gene	NO	53.85	nervous_system_process(GO:0050877)	-	0	4
ENSOARG00000025543	-	-	-	-	1	85943598	85955777	Other_gene	NO	77.26	-	-	3	3
ENSOARG00000019297	ENSG00000168765	GSTM4	glutathione_S-transferase_mu_4	-	1	86179771	86193370	Other_gene	TRANS	51.86	-	glutathione_metabolic_process(GO:0006749);nitrobenzene_metabolic_process(GO:0018916);xenobiotic_catabolic_process(GO:0042178);long-chain_fatty_acid_biosynthetic_process(GO:0042759);glutathione_derivative_biosynthetic_process(GO:1901687)	0	1
ENSOARG00000019466	ENSG00000121931	LRIF1	ligand_dependent_nuclear_receptor_interacting_factor_1	-	1	87456674	87474516	Cotranscription_Factor	TRANS	61.79	-	regulation_of_transcription,_DNA-templated(GO:0006355);dosage_compensation_by_inactivation_of_X_chromosome(GO:0009048)	0	2
ENSOARG00000019552	-	-	Uncharacterized_protein;_Belongs_to_the_glycosyl_hydrolase_18_family	-	1	87834381	87847443	Other_gene	NO	27.03	-	-	2	1
ENSOARG00000019579	ENSG00000173947	PIFO	primary_cilia_formation	cell_projection_organization	1	87945254	87955609	Other_gene	NO	31.92	cell_projection_organization(GO:0030030);regulation_of_cell_projection_organization(GO:0031344)	cell_projection_organization(GO:0030030);regulation_of_cell_projection_organization(GO:0031344);positive_regulation_of_kinase_activity(GO:0033674)	0	4
ENSOARG00000019656	ENSG00000171385	KCND3	potassium_voltage-gated_channel_subfamily_D_member_3	-	1	88330629	88542522	Other_gene	NO	76.23	-	potassium_ion_transport(GO:0006813);regulation_of_ion_transmembrane_transport(GO:0034765);protein_homooligomerization(GO:0051260);cardiac_conduction(GO:0061337);potassium_ion_transmembrane_transport(GO:0071805);membrane_repolarization(GO:0086009);membrane_repolarization_during_cardiac_muscle_cell_action_potential(GO:0086013);regulation_of_heart_rate_by_cardiac_conduction(GO:0086091);potassium_ion…	1	3
ENSOARG00000019791	ENSG00000198799	LRIG2	leucine_rich_repeats_and_immunoglobulin_like_domains_2	cell_projection_organization	1	89590102	89648267	Other_gene	TRANS	48.1	-	sensory_perception_of_sound(GO:0007605);regulation_of_platelet-derived_growth_factor_receptor_signaling_pathway(GO:0010640);negative_regulation_of_axon_regeneration(GO:0048681);negative_regulation_of_membrane_protein_ectodomain_proteolysis(GO:0051045);innervation(GO:0060384);positive_regulation_of_protein_localization_to_cell_surface(GO:2000010);regulation_of_neuron_migration(GO:2001222)	2	2
ENSOARG00000019936	ENSG00000163349	HIPK1	homeodomain_interacting_protein_kinase_1	-	1	90395973	90437325	Cotranscription_Factor	TRANS	75.44	-	eye_development(GO:0001654);protein_phosphorylation(GO:0006468);smoothened_signaling_pathway(GO:0007224);positive_regulation_of_cell_population_proliferation(GO:0008284);anterior/posterior_pattern_specification(GO:0009952);regulation_of_tumor_necrosis_factor-mediated_signaling_pathway(GO:0010803);retina_layer_formation(GO:0010842);peptidyl-serine_phosphorylation(GO:0018105);peptidyl-threonine_pho…	0	4
ENSOARG00000019960	ENSG00000197323	TRIM33	tripartite_motif_containing_33	-	1	90876510	91019234	Cotranscription_Factor	TRANS	45.87	-	negative_regulation_of_transcription_by_RNA_polymerase_II(GO:0000122);protein_ubiquitination(GO:0016567);regulation_of_transforming_growth_factor_beta_receptor_signaling_pathway(GO:0017015);negative_regulation_of_BMP_signaling_pathway(GO:0030514);negative_regulation_of_transcription,_DNA-templated(GO:0045892)	0	1
ENSOARG00000020034	ENSG00000009307	CSDE1	cold_shock_domain_containing_E1	-	1	91242050	91268955	Transcription_Factor	TRANS	36.42	-	male_gonad_development(GO:0008584);nuclear-transcribed_mRNA_catabolic_process,_no-go_decay(GO:0070966)	0	2
ENSOARG00000020082	ENSG00000198765	SYCP1	synaptonemal_complex_protein_1	-	1	91368414	91505469	Other_gene	NO	23.84	-	meiotic_DNA_repair_synthesis(GO:0000711);synapsis(GO:0007129);synaptonemal_complex_assembly(GO:0007130);reciprocal_meiotic_recombination(GO:0007131);spermatogenesis(GO:0007283);regulation_of_protein_localization(GO:0032880);sperm_chromatin_condensation(GO:0035092);chiasma_assembly(GO:0051026);protein_homotetramerization(GO:0051289);cell_division(GO:0051301);lateral_element_assembly(GO:0051878)	0	2
ENSOARG00000020163	ENSG00000118729	CASQ2	calsequestrin_2	-	1	92171986	92243108	Other_gene	NO	41.35	calcium-mediated_signaling(GO:0019722);cardiac_muscle_contraction(GO:0060048);regulation_of_heart_contraction(GO:0008016);regulation_of_muscle_contraction(GO:0006937);regulation_of_release_of_sequestered_calcium_ion_into_cytosol(GO:0051279);release_of_sequestered_calcium_ion_into_cytosol(GO:0051209);sequestering_of_calcium_ion(GO:0051208)	regulation_of_heart_rate(GO:0002027);detection_of_calcium_ion(GO:0005513);striated_muscle_contraction(GO:0006941);regulation_of_cell_communication_by_electrical_coupling(GO:0010649);regulation_of_release_of_sequestered_calcium_ion_into_cytosol_by_sarcoplasmic_reticulum(GO:0010880);regulation_of_cardiac_muscle_contraction_by_regulation_of_the_release_of_sequestered_calcium_ion(GO:0010881);ion_tran…	0	3
ENSOARG00000020213	ENSG00000163399	ATP1A1	ATPase_Na+/K+_transporting_subunit_alpha_1	movement_of_cell_or_subcellular_component	1	92852079	92888538	Other_gene	TRANS	81.92	cellular_metal_ion_homeostasis(GO:0006875);cellular_monovalent_inorganic_cation_homeostasis(GO:0030004);import_into_cell(GO:0098657);proton_transmembrane_transport(GO:1902600)	regulation_of_the_force_of_heart_contraction(GO:0002026);regulation_of_sodium_ion_transport(GO:0002028);cellular_sodium_ion_homeostasis(GO:0006883);regulation_of_blood_pressure(GO:0008217);establishment_or_maintenance_of_transmembrane_electrochemical_gradient(GO:0010248);dephosphorylation(GO:0016311);cellular_potassium_ion_homeostasis(GO:0030007);negative_regulation_of_glucocorticoid_biosynthetic…	4	3
ENSOARG00000020234	ENSG00000116815	CD58	CD58_molecule	movement_of_cell_or_subcellular_component	1	93028623	93042779	Other_gene	TRANS	32.54	-	heterotypic_cell-cell_adhesion(GO:0034113);neutrophil_degranulation(GO:0043312);leukocyte_migration(GO:0050900);cellular_response_to_interferon-gamma(GO:0071346);cellular_response_to_tumor_necrosis_factor(GO:0071356);cell-cell_adhesion(GO:0098609);positive_regulation_of_interleukin-8_secretion(GO:2000484)	0	2
ENSOARG00000020238	ENSG00000143061	IGSF3	immunoglobulin_superfamily_member_3	-	1	93077218	93139453	Other_gene	TRANS	62.77	-	lacrimal_gland_development(GO:0032808)	1	3
ENSOARG00000020249	ENSG00000116824	CD2	CD2_molecule	movement_of_cell_or_subcellular_component	1	93287546	93303601	Other_gene	TRANS	47.81	MAPK_cascade(GO:0000165);cell_adhesion(GO:0007155);cell-cell_signaling(GO:0007267);immune_system_process(GO:0002376)	membrane_raft_polarization(GO:0001766);apoptotic_process(GO:0006915);cell_surface_receptor_signaling_pathway(GO:0007166);natural_killer_cell_activation(GO:0030101);positive_regulation_of_myeloid_dendritic_cell_activation(GO:0030887);positive_regulation_of_tumor_necrosis_factor_production(GO:0032760);heterotypic_cell-cell_adhesion(GO:0034113);T_cell_activation(GO:0042110);regulation_of_T_cell_diff…	4	1
ENSOARG00000025547	-	-	-	-	1	93355440	93378362	Other_gene	NO	73.81	-	-	3	1
ENSOARG00000020258	ENSG00000134256	CD101	CD101_molecule	regulation_of_cell_differentiation	1	93525875	93573646	Other_gene	TRANS	54.91	-	positive_regulation_of_myeloid_leukocyte_differentiation(GO:0002763);cell_surface_receptor_signaling_pathway(GO:0007166)	2	3
ENSOARG00000020266	ENSG00000116830	TTF2	transcription_termination_factor_2	-	1	93598551	93649058	Cotranscription_Factor	TRANS	53.23	-	DNA-templated_transcription,_termination(GO:0006353);termination_of_RNA_polymerase_II_transcription(GO:0006369);mRNA_processing(GO:0006397);proteolysis(GO:0006508);blood_coagulation(GO:0007596);RNA_splicing(GO:0008380)	3	4
ENSOARG00000020315	ENSG00000198162	MAN1A2	mannosidase_alpha_class_1A_member_2	-	1	93932585	94090279	Other_gene	TRANS	44.82	glycoprotein_metabolic_process(GO:0009100)	protein_glycosylation(GO:0006486);N-glycan_processing(GO:0006491);respiratory_gaseous_exchange_by_respiratory_system(GO:0007585);metabolic_process(GO:0008152);lung_alveolus_development(GO:0048286);Golgi_apparatus_mannose_trimming(GO:1904381)	4	1
ENSOARG00000020376	ENSG00000092607	TBX15	T-box_15	embryonic_morphogenesis	1	95560945	95683845	Transcription_Factor	NO	47.33	regulation_of_transcription_by_RNA_polymerase_II(GO:0006357);transcription_by_RNA_polymerase_II(GO:0006366)	negative_regulation_of_transcription_by_RNA_polymerase_II(GO:0000122);cell_fate_specification(GO:0001708);regulation_of_transcription,_DNA-templated(GO:0006355);positive_regulation_of_transcription_by_RNA_polymerase_II(GO:0045944);embryonic_cranial_skeleton_morphogenesis(GO:0048701)	4	4
ENSOARG00000020402	ENSG00000203857	HSD3B1	hydroxy-delta-5-steroid_dehydrogenase,_3_beta-_and_steroid_delta-isomerase_1	central_nervous_system_development	1	96092503	96101562	Other_gene	NO	52.21	cellular_metabolic_process(GO:0044237);forebrain_development(GO:0030900);hormone_metabolic_process(GO:0042445);response_to_glucocorticoid(GO:0051384);response_to_oxygen-containing_compound(GO:1901700);steroid_biosynthetic_process(GO:0006694)	steroid_biosynthetic_process(GO:0006694);androgen_biosynthetic_process(GO:0006702);estrogen_biosynthetic_process(GO:0006703);glucocorticoid_biosynthetic_process(GO:0006704);mineralocorticoid_biosynthetic_process(GO:0006705);C21-steroid_hormone_metabolic_process(GO:0008207);hippocampus_development(GO:0021766);response_to_corticosterone(GO:0051412);oxidation-reduction_process(GO:0055114)	2	7
ENSOARG00000020412	ENSG00000092621	PHGDH	phosphoglycerate_dehydrogenase	cell_projection_organization	1	96205089	96241621	Other_gene	TRANS	44.9	cellular_amino_acid_metabolic_process(GO:0006520)	cellular_amino_acid_metabolic_process(GO:0006520);glutamine_metabolic_process(GO:0006541);glycine_metabolic_process(GO:0006544);L-serine_biosynthetic_process(GO:0006564);threonine_metabolic_process(GO:0006566);brain_development(GO:0007420);gamma-aminobutyric_acid_metabolic_process(GO:0009448);regulation_of_gene_expression(GO:0010468);taurine_metabolic_process(GO:0019530);spinal_cord_development(G…	1	1
ENSOARG00000020425	ENSG00000134249	ADAM30	ADAM_metallopeptidase_domain_30	-	1	96211023	96364806	Other_gene	TRANS	46.3	apoptotic_process(GO:0006915);developmental_process(GO:0032502);nervous_system_process(GO:0050877);reproduction(GO:0000003)	proteolysis(GO:0006508);binding_of_sperm_to_zona_pellucida(GO:0007339)	5	4
ENSOARG00000020464	-	-	Uncharacterized_protein	-	1	96735143	96735997	Other_gene	NO	49.62	-	-	1	1
ENSOARG00000020520	ENSG00000131791	PRKAB2	protein_kinase_AMP-activated_non-catalytic_subunit_beta_2	-	1	97167794	97179419	Other_gene	TRANS	40.65	-	protein_phosphorylation(GO:0006468);fatty_acid_biosynthetic_process(GO:0006633);carnitine_shuttle(GO:0006853);cell_cycle_arrest(GO:0007050);signal_transduction(GO:0007165);macroautophagy(GO:0016236);regulation_of_macroautophagy(GO:0016241);regulation_of_fatty_acid_biosynthetic_process(GO:0042304);regulation_of_catalytic_activity(GO:0050790);lipophagy(GO:0061724);positive_regulation_of_cold-induce…	1	1
ENSOARG00000020550	ENSG00000087086	FTL	ferritin_light_chain	-	1	97609352	97609796	Other_gene	NO	38.26	cellular_iron_ion_homeostasis(GO:0006879);cellular_localization(GO:0051641);maintenance_of_location(GO:0051235)	iron_ion_transport(GO:0006826);cellular_iron_ion_homeostasis(GO:0006879);intracellular_sequestering_of_iron_ion(GO:0006880);post-Golgi_vesicle-mediated_transport(GO:0006892);neutrophil_degranulation(GO:0043312);iron_ion_homeostasis(GO:0055072);oxidation-reduction_process(GO:0055114)	1	3
ENSOARG00000020553	ENSG00000116128	BCL9	BCL9,_transcription_coactivator	-	1	97700556	97714424	Cotranscription_Factor	TRANS	59.62	-	myotube_differentiation_involved_in_skeletal_muscle_regeneration(GO:0014908);somatic_stem_cell_population_maintenance(GO:0035019);skeletal_muscle_cell_differentiation(GO:0035914);positive_regulation_of_transcription_by_RNA_polymerase_II(GO:0045944);canonical_Wnt_signaling_pathway(GO:0060070);beta-catenin-TCF_complex_assembly(GO:1904837)	3	0
ENSOARG00000020555	ENSG00000162836	ACP6	acid_phosphatase_6,_lysophosphatidic	-	1	97736746	97757600	Other_gene	TRANS	41.98	phosphate-containing_compound_metabolic_process(GO:0006796)	hematopoietic_progenitor_cell_differentiation(GO:0002244);phospholipid_metabolic_process(GO:0006644);phosphatidic_acid_biosynthetic_process(GO:0006654);dephosphorylation(GO:0016311);lysobisphosphatidic_acid_metabolic_process(GO:2001311)	2	2
ENSOARG00000020577	ENSG00000265491	RNF115	ring_finger_protein_115	transmembrane_receptor_protein_tyrosine_kinase_signaling_pathway	1	98122982	98194736	Other_gene	TRANS	63.36	-	protein_polyubiquitination(GO:0000209);protein_ubiquitination(GO:0016567);negative_regulation_of_epidermal_growth_factor_receptor_signaling_pathway(GO:0042059);ubiquitin-dependent_protein_catabolic_process_via_the_multivesicular_body_sorting_pathway(GO:0043162);protein_autoubiquitination(GO:0051865);protein_K63-linked_ubiquitination(GO:0070534);protein_K48-linked_ubiquitination(GO:0070936)	3	3
ENSOARG00000020602	ENSG00000186364	NUDT17	nudix_hydrolase_17	-	1	98209569	98211883	Other_gene	TRANS	43.14	coenzyme_metabolic_process(GO:0006732);nucleotide_catabolic_process(GO:0009166);organonitrogen_compound_catabolic_process(GO:1901565)	NADH_metabolic_process(GO:0006734);NADP_catabolic_process(GO:0006742);NAD_catabolic_process(GO:0019677)	6	2
ENSOARG00000023936	ENSG00000277234	U1	-	-	1	98576158	98576304	Other_gene	NO	17.26	-	-	0	1
ENSOARG00000020666	-	-	Uncharacterized_protein	-	1	98768572	98784214	Other_gene	NO	86.45	-	-	5	6
ENSOARG00000020669	ENSG00000203814	HIST2H2BF	histone_cluster_2_H2B_family_member_f	-	1	98848183	98848655	Other_gene	NO	57.64	nucleosome_assembly(GO:0006334)	nucleosome_assembly(GO:0006334)	6	2
ENSOARG00000020798	ENSG00000117360	PRPF3	pre-mRNA_processing_factor_3	-	1	99305883	99323285	Other_gene	TRANS	54.14	mRNA_splicing,_via_spliceosome(GO:0000398)	spliceosomal_tri-snRNP_complex_assembly(GO:0000244);RNA_splicing,_via_transesterification_reactions(GO:0000375);mRNA_splicing,_via_spliceosome(GO:0000398);mRNA_processing(GO:0006397);RNA_splicing(GO:0008380)	0	1
ENSOARG00000020805	ENSG00000163125	RPRD2	regulation_of_nuclear_pre-mRNA_domain_containing_2	-	1	99332543	99420158	Other_gene	TRANS	54.44	RNA_3'-end_processing(GO:0031123);mRNA_processing(GO:0006397)	mRNA_3'-end_processing(GO:0031124);snRNA_transcription_by_RNA_polymerase_II(GO:0042795)	3	3
ENSOARG00000020880	ENSG00000143379	SETDB1	SET_domain_bifurcated_histone_lysine_methyltransferase_1	positive_regulation_of_cellular_component_organization	1	99797640	99827711	Transcription_Factor	TRANS	37.79	-	Ras_protein_signal_transduction(GO:0007265);response_to_vitamin(GO:0033273);histone_lysine_methylation(GO:0034968);response_to_ethanol(GO:0045471);negative_regulation_of_single_stranded_viral_RNA_replication_via_double_stranded_DNA_intermediate(GO:0045869);histone_H3-K9_methylation(GO:0051567);positive_regulation_of_methylation-dependent_chromatin_silencing(GO:0090309)	1	2
ENSOARG00000020953	ENSG00000163159	VPS72	vacuolar_protein_sorting_72_homolog	-	1	99984883	99996415	Other_gene	TRANS	55.81	histone_exchange(GO:0043486)	negative_regulation_of_transcription_by_RNA_polymerase_II(GO:0000122);regulation_of_transcription,_DNA-templated(GO:0006355);somatic_stem_cell_population_maintenance(GO:0035019);histone_exchange(GO:0043486)	3	2
ENSOARG00000020993	ENSG00000143416	SELENBP1	selenium_binding_protein_1	-	1	100169975	100178510	Other_gene	TRANS	66.97	-	protein_transport(GO:0015031);oxidation-reduction_process(GO:0055114)	2	3
ENSOARG00000020997	ENSG00000159377	PSMB4	proteasome_subunit_beta_4	-	1	100246814	100248983	Other_gene	TRANS	58.68	proteasome-mediated_ubiquitin-dependent_protein_catabolic_process(GO:0043161);protein_ubiquitination(GO:0016567)	mitotic_S_phase(GO:0000084);mitotic_anaphase(GO:0000090);MAPK_cascade(GO:0000165);protein_polyubiquitination(GO:0000209);stimulatory_C-type_lectin_receptor_signaling_pathway(GO:0002223);antigen_processing_and_presentation_of_exogenous_peptide_antigen_via_MHC_class_I,_TAP-dependent(GO:0002479);negative_regulation_of_inflammatory_response_to_antigenic_stimulus(GO:0002862);regulation_of_cellular_ami…	2	2
ENSOARG00000021007	ENSG00000143442	POGZ	pogo_transposable_element_derived_with_ZNF_domain	-	1	100252655	100283344	Other_gene	TRANS	33.92	gene_expression(GO:0010467);regulation_of_gene_expression(GO:0010468)	mitotic_sister_chromatid_cohesion(GO:0007064);regulation_of_gene_expression(GO:0010468);cell_division(GO:0051301);kinetochore_assembly(GO:0051382)	1	1
ENSOARG00000021013	-	CGN	Cingulin	-	1	100353277	100372643	Other_gene	TRANS	56.27	-	-	4	3
ENSOARG00000021022	ENSG00000143376	SNX27	sorting_nexin_family_member_27	-	1	100453129	100536233	Other_gene	TRANS	29.24	endosomal_transport(GO:0016197);intracellular_protein_transport(GO:0006886);vesicle_fusion_to_plasma_membrane(GO:0099500);vesicle-mediated_transport_to_the_plasma_membrane(GO:0098876)	establishment_of_natural_killer_cell_polarity(GO:0001770);intracellular_protein_transport(GO:0006886);signal_transduction(GO:0007165);endosome_to_lysosome_transport(GO:0008333);endosomal_transport(GO:0016197);retrograde_transport,_endosome_to_plasma_membrane(GO:1990126)	3	1
ENSOARG00000021065	ENSG00000225556	C2CD4D	C2_calcium_dependent_domain_containing_4D	-	1	100680890	100831184	Other_gene	TRANS	52.61	nervous_system_process(GO:0050877);organelle_organization(GO:0006996);regulation_of_biological_process(GO:0050789);synaptic_vesicle_exocytosis(GO:0016079)	-	3	2
ENSOARG00000021077	ENSG00000197747	S100A10	S100_calcium_binding_protein_A10	cell_morphogenesis	1	100863640	100867559	Other_gene	TRANS	77.59	DNA_replication(GO:0006260);cell_cycle(GO:0007049)	membrane_raft_assembly(GO:0001765);vesicle_budding_from_membrane(GO:0006900);response_to_drug(GO:0042493);positive_regulation_of_GTPase_activity(GO:0043547);positive_regulation_of_binding(GO:0051099);protein_heterotetramerization(GO:0051290);positive_regulation_of_stress_fiber_assembly(GO:0051496);positive_regulation_of_focal_adhesion_assembly(GO:0051894);protein_localization_to_plasma_membrane(G…	4	2
ENSOARG00000021093	ENSG00000143520	HRNR	filaggrin_family_member_2	homeostatic_process	1	101181173	101280873	Other_gene	NO	63.83	-	cell_adhesion(GO:0007155);neutrophil_degranulation(GO:0043312);epidermis_morphogenesis(GO:0048730);establishment_of_skin_barrier(GO:0061436)	5	5
ENSOARG00000025550	-	-	-	-	1	101330815	101357657	Other_gene	NO	40.94	-	-	2	4
ENSOARG00000025554	-	-	-	-	1	101897312	101998330	Other_gene	NO	28.59	-	-	5	2
ENSOARG00000006578	ENSG00000203783	PRR9	proline_rich_9	-	1	102172948	102173295	Other_gene	NO	40.67	-	-	4	1
ENSOARG00000000389	ENSG00000159527	PGLYRP3	peptidoglycan_recognition_protein_3	regulation_of_cell_differentiation	1	102253641	102291777	Other_gene	NO	44.41	activation_of_innate_immune_response(GO:0002218);antimicrobial_humoral_response(GO:0019730);defense_response_to_Gram-positive_bacterium(GO:0050830);immune_effector_process(GO:0002252);immune_response-activating_signal_transduction(GO:0002757);innate_immune_response(GO:0045087);lymphocyte_differentiation(GO:0030098);negative_regulation_of_cell_differentiation(GO:0045596);negative_regulation_of_mul…	pattern_recognition_receptor_signaling_pathway(GO:0002221);peptidoglycan_catabolic_process(GO:0009253);detection_of_bacterium(GO:0016045);antimicrobial_humoral_response(GO:0019730);killing_of_cells_of_other_organism(GO:0031640);negative_regulation_of_interferon-gamma_production(GO:0032689);negative_regulation_of_natural_killer_cell_differentiation_involved_in_immune_response(GO:0032827);growth_of…	1	2
ENSOARG00000025556	-	-	-	-	1	102589867	102629631	Other_gene	TRANS	116.32	-	-	3	3
ENSOARG00000001813	ENSG00000143552	NUP210L	nucleoporin_210_like	-	1	102940119	103038543	Other_gene	TRANS	80.47	-	spermatid_development(GO:0007286);Sertoli_cell_development(GO:0060009)	4	1
ENSOARG00000002674	ENSG00000169291	SHE	Src_homology_2_domain_containing_E	-	1	103289746	103307156	Other_gene	NO	65.02	-	-	2	3
ENSOARG00000003747	ENSG00000163463	KRTCAP2	keratinocyte_associated_protein_2	-	1	103938831	103940988	Other_gene	TRANS	97.29	-	protein_N-linked_glycosylation_via_arginine(GO:0042543)	0	6
ENSOARG00000004448	ENSG00000116539	ASH1L	ASH1_like_histone_lysine_methyltransferase	movement_of_cell_or_subcellular_component	1	104082518	104284853	Cotranscription_Factor	TRANS	51.36	-	skeletal_system_development(GO:0001501);negative_regulation_of_acute_inflammatory_response(GO:0002674);DNA_packaging(GO:0006323);transcription_by_RNA_polymerase_II(GO:0006366);cell-cell_signaling(GO:0007267);single_fertilization(GO:0007338);post-embryonic_development(GO:0009791);flagellated_sperm_motility(GO:0030317);interleukin-6_production(GO:0032635);negative_regulation_of_I-kappaB_kinase/NF-k…	4	1
ENSOARG00000004747	ENSG00000116580	GON4L	gon-4_like	-	1	104335600	104419406	Transcription_Factor	TRANS	67.93	-	regulation_of_transcription_by_RNA_polymerase_II(GO:0006357);B_cell_differentiation(GO:0030183);negative_regulation_of_transcription,_DNA-templated(GO:0045892)	2	5
ENSOARG00000005489	ENSG00000160789	LMNA	lamin_A/C	-	1	104711158	104729637	Other_gene	TRANS	127.65	cellular_component_morphogenesis(GO:0032989)	protein_import_into_nucleus(GO:0006606);nuclear_envelope_organization(GO:0006998);mitotic_nuclear_envelope_reassembly(GO:0007084);muscle_organ_development(GO:0007517);negative_regulation_of_cell_population_proliferation(GO:0008285);positive_regulation_of_gene_expression(GO:0010628);regulation_of_cell_migration(GO:0030334);establishment_or_maintenance_of_microtubule_cytoskeleton_polarity(GO:003095…	3	3
ENSOARG00000005579	ENSG00000196189	SEMA4A	semaphorin_4A	cell_projection_organization	1	104748776	104766729	Other_gene	TRANS	148.55	ameboidal-type_cell_migration(GO:0001667);animal_organ_development(GO:0048513);axon_extension(GO:0048675);axon_guidance(GO:0007411);cell_surface_receptor_signaling_pathway(GO:0007166);negative_regulation_of_cell_growth(GO:0030308);negative_regulation_of_neuron_projection_development(GO:0010977);negative_regulation_of_response_to_external_stimulus(GO:0032102);positive_regulation_of_cell_migration(…	angiogenesis(GO:0001525);neural_crest_cell_migration(GO:0001755);axonogenesis(GO:0007409);regulation_of_cell_shape(GO:0008360);regulation_of_endothelial_cell_migration(GO:0010594);negative_regulation_of_angiogenesis(GO:0016525);positive_regulation_of_cell_migration(GO:0030335);T-helper_1_cell_differentiation(GO:0045063);negative_regulation_of_axon_extension_involved_in_axon_guidance(GO:0048843);n…	5	4
ENSOARG00000005936	ENSG00000163467	TSACC	TSSK6_activating_cochaperone	-	1	104893439	104898261	Other_gene	NO	76.87	-	-	2	3
ENSOARG00000006368	ENSG00000143321	HDGF	heparin_binding_growth_factor	-	1	105280329	105282155	Cotranscription_Factor	TRANS	55.89	cell-cell_signaling(GO:0007267);regulation_of_transcription_by_RNA_polymerase_II(GO:0006357);signal_transduction(GO:0007165);transcription_by_RNA_polymerase_II(GO:0006366)	negative_regulation_of_transcription_by_RNA_polymerase_II(GO:0000122);signal_transduction(GO:0007165);IRE1-mediated_unfolded_protein_response(GO:0036498);positive_regulation_of_cell_division(GO:0051781);cellular_response_to_interleukin-7(GO:0098761)	5	4
ENSOARG00000006679	ENSG00000132694	ARHGEF11	Rho_guanine_nucleotide_exchange_factor_11	-	1	105453981	105499911	Other_gene	TRANS	43.66	-	regulation_of_cell_growth(GO:0001558);striated_muscle_contraction(GO:0006941);G_protein-coupled_receptor_signaling_pathway(GO:0007186);Rho_protein_signal_transduction(GO:0007266);establishment_of_cell_polarity(GO:0030010);actin_cytoskeleton_organization(GO:0030036);regulation_of_Rho_protein_signal_transduction(GO:0035023);positive_regulation_of_apoptotic_process(GO:0043065);positive_regulation_of…	1	4
ENSOARG00000022142	-	-	-	-	1	105606582	105606678	Other_gene	NO	42.1	-	-	1	1
ENSOARG00000006718	-	-	Uncharacterized_protein	-	1	105698315	105700699	Other_gene	NO	61.52	-	-	3	4
ENSOARG00000006750	-	-	Uncharacterized_protein	-	1	105913608	105927484	Other_gene	NO	30.32	-	-	1	1
ENSOARG00000006866	ENSG00000160856	FCRL3	Fc_receptor_like_3	protein_phosphorylation	1	106598233	106634043	Other_gene	NO	85.68	-	negative_regulation_of_immunoglobulin_production(GO:0002638);positive_regulation_of_B_cell_proliferation(GO:0030890);regulation_of_toll-like_receptor_9_signaling_pathway(GO:0034163);positive_regulation_of_MAPK_cascade(GO:0043410);regulation_of_B_cell_differentiation(GO:0045577);negative_regulation_of_B_cell_receptor_signaling_pathway(GO:0050859);regulation_of_B_cell_activation(GO:0050864);regulat…	3	3
ENSOARG00000006980	ENSG00000073754	CD5L	CD5_molecule_like	-	1	106708892	106766584	Other_gene	TRANS	58.98	-	immune_system_process(GO:0002376);endocytosis(GO:0006897);apoptotic_process(GO:0006915);inflammatory_response(GO:0006954);cellular_defense_response(GO:0006968);regulation_of_complement_activation(GO:0030449);zymogen_activation(GO:0031638);positive_regulation_of_complement-dependent_cytotoxicity(GO:1903661)	4	3
ENSOARG00000006891	ENSG00000186306	OR10T2	olfactory_receptor_family_10_subfamily_T_member_2	-	1	107358523	107359479	Other_gene	NO	42.23	-	G_protein-coupled_receptor_signaling_pathway(GO:0007186);detection_of_chemical_stimulus_involved_in_sensory_perception_of_smell(GO:0050911)	2	2
ENSOARG00000007349	ENSG00000279111	OR10X1	olfactory_receptor_family_10_subfamily_X_member_1_(gene/pseudogene)	-	1	107838717	107839803	Other_gene	NO	41.42	-	G_protein-coupled_receptor_signaling_pathway(GO:0007186);detection_of_chemical_stimulus_involved_in_sensory_perception_of_smell(GO:0050911)	3	2
ENSOARG00000007243	-	-	Uncharacterized_protein	-	1	108102750	108103688	Other_gene	NO	38.5	-	-	5	0
ENSOARG00000007603	-	-	-	-	1	108252115	108277577	Cotranscription_Factor	TRANS	53.41	-	-	6	3
ENSOARG00000007802	ENSG00000196184	OR10J1	olfactory_receptor_family_10_subfamily_J_member_1	-	1	108717982	108730654	Other_gene	NO	40.6	-	G_protein-coupled_receptor_signaling_pathway(GO:0007186);single_fertilization(GO:0007338);sensory_perception_of_chemical_stimulus(GO:0007606);detection_of_chemical_stimulus_involved_in_sensory_perception_of_smell(GO:0050911)	1	1
ENSOARG00000007387	ENSG00000177807	KCNJ10	potassium_voltage-gated_channel_subfamily_J_member_10	neurogenesis	1	109392671	109393810	Other_gene	NO	39.14	import_into_cell(GO:0098657)	potassium_ion_transport(GO:0006813);visual_perception(GO:0007601);adult_walking_behavior(GO:0007628);central_nervous_system_myelination(GO:0022010);regulation_of_ion_transmembrane_transport(GO:0034765);regulation_of_long-term_neuronal_synaptic_plasticity(GO:0048169);glutamate_reuptake(GO:0051935);potassium_ion_homeostasis(GO:0055075);regulation_of_resting_membrane_potential(GO:0060075);potassium_…	1	2
ENSOARG00000008861	ENSG00000162739	SLAMF6	SLAM_family_member_6	positive_regulation_of_multicellular_organismal_process	1	109863404	109883685	Other_gene	TRANS	64.36	MAPK_cascade(GO:0000165);cell_adhesion(GO:0007155);cell-cell_signaling(GO:0007267);immune_system_process(GO:0002376)	positive_regulation_of_interferon-gamma_production(GO:0032729);positive_regulation_of_interleukin-17_production(GO:0032740);innate_immune_response(GO:0045087);positive_regulation_of_natural_killer_cell_mediated_cytotoxicity(GO:0045954);regulation_of_immune_response(GO:0050776);T-helper_17_cell_lineage_commitment(GO:0072540)	3	5
ENSOARG00000008981	-	-	Uncharacterized_protein	-	1	110214707	110224977	Other_gene	NO	49.09	-	-	2	2
ENSOARG00000008993	-	-	Uncharacterized_protein	-	1	110282808	110292154	Other_gene	NO	87.77	-	-	3	4
ENSOARG00000009169	ENSG00000158764	ITLN2	intelectin_2	-	1	110451396	110461522	Other_gene	NO	47.32	-	-	2	3
ENSOARG00000009489	ENSG00000162755	KLHDC9	kelch_domain_containing_9	-	1	110659945	110662957	Other_gene	TRANS	31.35	spermatogenesis(GO:0007283)	biological_process(GO:0008150)	1	0
ENSOARG00000010094	ENSG00000072694	FCGR2B	Fc_fragment_of_IgG_receptor_IIb	cell_projection_organization	1	111115681	111132021	Other_gene	TRANS	63.46	-	negative_regulation_of_type_I_hypersensitivity(GO:0001811);negative_regulation_of_antibody-dependent_cellular_cytotoxicity(GO:0001814);follicular_dendritic_cell_activation(GO:0002266);mature_B_cell_differentiation_involved_in_immune_response(GO:0002313);follicular_B_cell_differentiation(GO:0002316);immune_complex_clearance_by_monocytes_and_macrophages(GO:0002436);negative_regulation_of_dendritic_…	3	2
ENSOARG00000023410	-	SNORA70	-	-	1	111593934	111594065	Other_gene	NO	66.05	-	-	2	5
ENSOARG00000010597	ENSG00000198929	NOS1AP	nitric_oxide_synthase_1_adaptor_protein	movement_of_cell_or_subcellular_component	1	111899592	111961128	Other_gene	TRANS	40.05	cellular_process(GO:0009987)	regulation_of_heart_rate_by_chemical_signal(GO:0003062);positive_regulation_of_gene_expression(GO:0010628);positive_regulation_of_nitric_oxide_mediated_signal_transduction(GO:0010750);regulation_of_nitric_oxide_biosynthetic_process(GO:0045428);positive_regulation_of_nitric_oxide_biosynthetic_process(GO:0045429);regulation_of_nitric-oxide_synthase_activity(GO:0050999);positive_regulation_of_nitric…	2	2
ENSOARG00000010765	ENSG00000117143	UAP1	UDP-N-acetylglucosamine_pyrophosphorylase_1	-	1	112149499	112176392	Other_gene	TRANS	61.72	nucleotide-sugar_biosynthetic_process(GO:0009226);phosphorus_metabolic_process(GO:0006793)	UDP-N-acetylglucosamine_biosynthetic_process(GO:0006048)	2	0
ENSOARG00000011110	ENSG00000143248	RGS5	regulator_of_G_protein_signaling_5	positive_regulation_of_molecular_function	1	112883904	112936012	Other_gene	NO	50.36	catabolic_process(GO:0009056);nucleobase-containing_compound_metabolic_process(GO:0006139);phosphate-containing_compound_metabolic_process(GO:0006796);regulation_of_nucleobase-containing_compound_metabolic_process(GO:0019219);regulation_of_phosphate_metabolic_process(GO:0019220)	G_protein-coupled_receptor_signaling_pathway(GO:0007186);regulation_of_G_protein-coupled_receptor_signaling_pathway(GO:0008277);negative_regulation_of_signal_transduction(GO:0009968);positive_regulation_of_GTPase_activity(GO:0043547)	2	3
ENSOARG00000011189	ENSG00000143228	NUF2	NDC80_kinetochore_complex_component_NUF2	-	1	113098397	113135220	Other_gene	TRANS	59.49	attachment_of_mitotic_spindle_microtubules_to_kinetochore(GO:0051315);meiotic_chromosome_segregation(GO:0045132);mitotic_spindle_organization(GO:0007052);protein-containing_complex_subunit_organization(GO:0043933)	mitotic_anaphase(GO:0000090);mitotic_prometaphase(GO:0000236);mitotic_spindle_organization(GO:0007052);chromosome_segregation(GO:0007059);meiotic_chromosome_segregation(GO:0045132);cell_division(GO:0051301);attachment_of_mitotic_spindle_microtubules_to_kinetochore(GO:0051315);kinetochore_organization(GO:0051383)	3	4
ENSOARG00000007544	ENSG00000173660	UQCRH	ubiquinol-cytochrome_c_reductase_hinge_protein	-	1	113501950	113502171	Other_gene	NO	32.12	ATP_synthesis_coupled_proton_transport(GO:0015986);aerobic_respiration(GO:0009060);mitochondrial_electron_transport,_ubiquinol_to_cytochrome_c(GO:0006122)	oxidative_phosphorylation(GO:0006119);mitochondrial_electron_transport,_ubiquinol_to_cytochrome_c(GO:0006122);aerobic_respiration(GO:0009060);oxidation-reduction_process(GO:0055114)	0	2
ENSOARG00000022650	-	5S_rRNA	-	-	1	114593203	114593321	Other_gene	NO	58.73	-	-	4	4
ENSOARG00000011401	ENSG00000143171	RXRG	retinoid_X_receptor_gamma	-	1	115469537	115521351	Transcription_Factor	NO	73.55	cell_cycle(GO:0007049);lipid_metabolic_process(GO:0006629);regulation_of_transcription_by_RNA_polymerase_II(GO:0006357);transcription_by_RNA_polymerase_II(GO:0006366)	regulation_of_transcription,_DNA-templated(GO:0006355);regulation_of_transcription_by_RNA_polymerase_II(GO:0006357);transcription_initiation_from_RNA_polymerase_II_promoter(GO:0006367);cell_differentiation(GO:0030154);response_to_retinoic_acid(GO:0032526);steroid_hormone_mediated_signaling_pathway(GO:0043401);positive_regulation_of_transcription_by_RNA_polymerase_II(GO:0045944);retinoic_acid_rece…	2	3
ENSOARG00000007572	ENSG00000133134	BEX2	brain_expressed_X-linked_2	-	1	115624387	115624842	Other_gene	NO	64.65	-	apoptotic_process(GO:0006915);cell_cycle(GO:0007049);regulation_of_apoptotic_process(GO:0042981);regulation_of_cell_cycle(GO:0051726)	4	3
ENSOARG00000011512	ENSG00000143149	ALDH9A1	aldehyde_dehydrogenase_9_family_member_A1	-	1	115821368	115850063	Other_gene	TRANS	38.45	-	cellular_aldehyde_metabolic_process(GO:0006081);neurotransmitter_biosynthetic_process(GO:0042136);hormone_metabolic_process(GO:0042445);carnitine_biosynthetic_process(GO:0045329);protein_homotetramerization(GO:0051289);oxidation-reduction_process(GO:0055114)	1	0
ENSOARG00000011624	ENSG00000188859	FAM78B	family_with_sequence_similarity_78_member_B	-	1	116245674	116338885	Other_gene	TRANS	61.12	-	-	1	0
ENSOARG00000012173	ENSG00000143162	CREG1	cellular_repressor_of_E1A_stimulated_genes_1	-	1	117800762	117950033	Cotranscription_Factor	TRANS	37.62	-	regulation_of_transcription_by_RNA_polymerase_II(GO:0006357);multicellular_organism_development(GO:0007275);regulation_of_growth(GO:0040008);neutrophil_degranulation(GO:0043312);negative_regulation_of_nucleic_acid-templated_transcription(GO:1903507)	3	2
ENSOARG00000012660	ENSG00000159212	CLIC6	chloride_intracellular_channel_6	-	1	118962925	119020882	Other_gene	NO	18.98	-	regulation_of_ion_transmembrane_transport(GO:0034765);chloride_transmembrane_transport(GO:1902476)	2	0
ENSOARG00000012903	ENSG00000205726	ITSN1	intersectin_1	-	1	119888709	120060109	Other_gene	TRANS	34.92	endocytosis(GO:0006897);intracellular_protein_transport(GO:0006886);nervous_system_process(GO:0050877);neurotransmitter_secretion(GO:0007269)	exocytosis(GO:0006887);endocytosis(GO:0006897);G_protein-coupled_receptor_signaling_pathway(GO:0007186);small_GTPase_mediated_signal_transduction(GO:0007264);brain_development(GO:0007420);protein_transport(GO:0015031);viral_process(GO:0016032);positive_regulation_of_kinase_activity(GO:0033674);cellular_protein_localization(GO:0034613);regulation_of_Rho_protein_signal_transduction(GO:0035023);posi…	3	0
ENSOARG00000013168	ENSG00000159128	IFNGR2	interferon_gamma_receptor_2	-	1	120327318	120351949	Other_gene	TRANS	36.9	-	microglial_cell_activation(GO:0001774);cell_surface_receptor_signaling_pathway(GO:0007166);response_to_virus(GO:0009615);cytokine-mediated_signaling_pathway(GO:0019221);defense_response_to_virus(GO:0051607);interferon-gamma-mediated_signaling_pathway(GO:0060333);regulation_of_interferon-gamma-mediated_signaling_pathway(GO:0060334);positive_regulation_of_NMDA_glutamate_receptor_activity(GO:1904783)	0	3
ENSOARG00000021815	-	U6	-	-	1	120900697	120900803	Other_gene	NO	46.74	-	-	2	3
ENSOARG00000007803	ENSG00000205929	C21orf62	chromosome_21_open_reading_frame_62	-	1	121017009	121017671	Other_gene	NO	21.87	-	biological_process(GO:0008150)	1	1
ENSOARG00000013569	-	EVA1C	Eva-1_homolog_C_(C._elegans)	-	1	121231926	121286324	Other_gene	NO	41.69	-	-	1	1
ENSOARG00000013679	ENSG00000142207	URB1	URB1_ribosome_biogenesis_homolog	-	1	121358295	121434734	Other_gene	TRANS	31.89	maturation_of_5.8S_rRNA_from_tricistronic_rRNA_transcript_(SSU-rRNA,_5.8S_rRNA,_LSU-rRNA)(GO:0000466);maturation_of_LSU-rRNA_from_tricistronic_rRNA_transcript_(SSU-rRNA,_5.8S_rRNA,_LSU-rRNA)(GO:0000463)	maturation_of_LSU-rRNA_from_tricistronic_rRNA_transcript_(SSU-rRNA,_5.8S_rRNA,_LSU-rRNA)(GO:0000463);maturation_of_5.8S_rRNA_from_tricistronic_rRNA_transcript_(SSU-rRNA,_5.8S_rRNA,_LSU-rRNA)(GO:0000466);biological_process(GO:0008150)	1	2
ENSOARG00000007844	-	-	Uncharacterized_protein	-	1	121731516	121732859	Other_gene	NO	37.06	-	-	2	3
ENSOARG00000007941	ENSG00000274749	KRTAP7-1	keratin_associated_protein_7-1_(gene/pseudogene)	-	1	122988317	122988574	Other_gene	NO	61.29	-	-	1	1
ENSOARG00000025567	-	-	-	-	1	123135539	123236862	Other_gene	NO	28.85	-	-	1	0
ENSOARG00000014162	-	-	Uncharacterized_protein	-	1	123281552	123378489	Other_gene	NO	71.33	-	-	2	2
ENSOARG00000001028	ENSG00000156284	CLDN8	claudin_8	-	1	123915092	123915769	Other_gene	TRANS	54.93	cellular_process(GO:0009987)	calcium-independent_cell-cell_adhesion_via_plasma_membrane_cell-adhesion_molecules(GO:0016338)	2	3
ENSOARG00000001063	ENSG00000156282	CLDN17	claudin_17	-	1	123972603	123973280	Other_gene	NO	83.67	cellular_process(GO:0009987)	calcium-independent_cell-cell_adhesion_via_plasma_membrane_cell-adhesion_molecules(GO:0016338);chloride_transmembrane_transport(GO:1902476)	3	3
ENSOARG00000022563	-	-	-	-	1	124448183	124448265	Other_gene	NO	66.75	-	-	2	2
ENSOARG00000022192	-	U6	-	-	1	124930021	124930110	Other_gene	NO	36.14	-	-	1	2
ENSOARG00000014393	ENSG00000156273	BACH1	BTB_domain_and_CNC_homolog_1	-	1	124965757	124983347	Transcription_Factor	TRANS	26.36	-	regulation_of_transcription_involved_in_G1/S_transition_of_mitotic_cell_cycle(GO:0000083);regulation_of_transcription_involved_in_G2/M_transition_of_mitotic_cell_cycle(GO:0000117);negative_regulation_of_transcription_by_RNA_polymerase_II(GO:0000122);DNA_repair(GO:0006281);regulation_of_transcription,_DNA-templated(GO:0006355);positive_regulation_of_transcription_by_RNA_polymerase_II(GO:0045944);r…	2	4
ENSOARG00000014607	ENSG00000156253	RWDD2B	RWD_domain_containing_2B	-	1	125332879	125335797	Other_gene	TRANS	66.21	-	biological_process(GO:0008150)	5	2
ENSOARG00000014634	ENSG00000198862	LTN1	listerin_E3_ubiquitin_protein_ligase_1	-	1	125347629	125403117	Other_gene	TRANS	63.71	formation_of_translation_initiation_ternary_complex(GO:0001677);proteasome-mediated_ubiquitin-dependent_protein_catabolic_process(GO:0043161);regulation_of_translation(GO:0006417);translational_elongation(GO:0006414);translational_termination(GO:0006415)	protein_ubiquitination(GO:0016567);proteasome-mediated_ubiquitin-dependent_protein_catabolic_process(GO:0043161);protein_autoubiquitination(GO:0051865);rescue_of_stalled_ribosome(GO:0072344);ribosome-associated_ubiquitin-dependent_protein_catabolic_process(GO:1990116)	3	3
ENSOARG00000025572	-	-	-	-	1	125840701	125841901	Other_gene	NO	48.8	-	-	3	3
ENSOARG00000014835	-	-	Uncharacterized_protein	-	1	126344132	126353705	Other_gene	NO	43.56	-	-	2	0
ENSOARG00000014856	-	-	Uncharacterized_protein	-	1	127249722	127256008	Other_gene	NO	39.62	-	-	1	0
ENSOARG00000014986	ENSG00000166265	CYYR1	cysteine_and_tyrosine_rich_1	-	1	128046415	128160518	Other_gene	NO	43.76	-	biological_process(GO:0008150)	1	1
ENSOARG00000015555	ENSG00000154654	NCAM2	neural_cell_adhesion_molecule_2	-	1	133633297	133885375	Other_gene	NO	57.45	-	cell_adhesion(GO:0007155);neuron_cell-cell_adhesion(GO:0007158);axonal_fasciculation(GO:0007413);sensory_perception_of_smell(GO:0007608)	1	3
ENSOARG00000015776	ENSG00000154642	C21orf91	chromosome_21_open_reading_frame_91	-	1	137622166	137648808	Other_gene	TRANS	48.32	-	cerebral_cortex_neuron_differentiation(GO:0021895);positive_regulation_of_dendritic_spine_development(GO:0060999)	0	4
ENSOARG00000015938	-	-	Uncharacterized_protein	-	1	139375893	139376642	Other_gene	NO	23.45	-	-	0	2
ENSOARG00000016250	ENSG00000155304	HSPA13	heat_shock_protein_family_A_(Hsp70)_member_13	cellular_response_to_stress	1	141197672	141208257	Other_gene	TRANS	20.71	cellular_response_to_heat(GO:0034605);cellular_response_to_unfolded_protein(GO:0034620);chaperone-mediated_protein_folding(GO:0061077);vesicle-mediated_transport(GO:0016192)	response_to_unfolded_protein(GO:0006986);vesicle-mediated_transport(GO:0016192);cellular_response_to_heat(GO:0034605);cellular_response_to_unfolded_protein(GO:0034620);protein_refolding(GO:0042026);chaperone_cofactor-dependent_protein_refolding(GO:0051085)	2	0
ENSOARG00000023415	-	-	-	-	1	145155295	145155392	Other_gene	NO	43.13	-	-	2	2
ENSOARG00000016844	ENSG00000114480	GBE1	1,4-alpha-glucan_branching_enzyme_1	-	1	147671283	147975426	Other_gene	TRANS	22.13	carbohydrate_metabolic_process(GO:0005975)	carbohydrate_metabolic_process(GO:0005975);glycogen_metabolic_process(GO:0005977);glycogen_biosynthetic_process(GO:0005978);generation_of_precursor_metabolites_and_energy(GO:0006091)	0	2
ENSOARG00000016932	-	-	-	-	1	148630351	148630857	Other_gene	NO	42.6	-	-	0	1
ENSOARG00000016950	-	-	Uncharacterized_protein	-	1	150156493	150159721	Other_gene	NO	42.35	-	-	1	2
ENSOARG00000016962	ENSG00000175161	CADM2	cell_adhesion_molecule_2	-	1	152347461	152734522	Other_gene	NO	57.63	-	cell_adhesion(GO:0007155);adherens_junction_organization(GO:0034332)	2	1
ENSOARG00000016988	-	-	Uncharacterized_protein	-	1	153919539	153923259	Other_gene	NO	58.07	-	-	2	2
ENSOARG00000016995	ENSG00000083937	CHMP2B	charged_multivesicular_body_protein_2B	-	1	154008574	154021573	Other_gene	TRANS	80.51	endosome_transport_via_multivesicular_body_sorting_pathway(GO:0032509);late_endosome_to_vacuole_transport(GO:0045324);protein_transport(GO:0015031)	autophagy(GO:0006914);nucleus_organization(GO:0006997);endosome_organization(GO:0007032);vacuolar_transport(GO:0007034);mitotic_metaphase_plate_congression(GO:0007080);regulation_of_centrosome_duplication(GO:0010824);protein_transport(GO:0015031);endosomal_transport(GO:0016197);macroautophagy(GO:0016236);viral_life_cycle(GO:0019058);endosome_transport_via_multivesicular_body_sorting_pathway(GO:00…	2	2
ENSOARG00000017273	ENSG00000184500	PROS1	protein_S	movement_of_cell_or_subcellular_component	1	156720183	156786262	Other_gene	NO	95.54	-	platelet_degranulation(GO:0002576);endoplasmic_reticulum_to_Golgi_vesicle-mediated_transport(GO:0006888);blood_coagulation(GO:0007596);negative_regulation_of_endopeptidase_activity(GO:0010951);negative_regulation_of_blood_coagulation(GO:0030195);regulation_of_complement_activation(GO:0030449);fibrinolysis(GO:0042730);leukocyte_migration(GO:0050900)	2	4
ENSOARG00000025584	-	-	-	-	1	157860396	157870825	Other_gene	NO	50.71	-	-	4	2
ENSOARG00000017360	-	-	-	-	1	159532024	159726730	Other_gene	NO	39.47	-	-	0	1
ENSOARG00000023449	-	U6	-	-	1	160105063	160105169	Other_gene	NO	39.88	-	-	1	4
ENSOARG00000017529	ENSG00000080200	CRYBG3	crystallin_beta-gamma_domain_containing_3	-	1	160628720	160692910	Other_gene	NO	30.85	-	lens_development_in_camera-type_eye(GO:0002088);visual_perception(GO:0007601);biological_process(GO:0008150)	4	2
ENSOARG00000001467	ENSG00000206536	OR5K3	olfactory_receptor_family_5_subfamily_K_member_3	-	1	160946471	160947385	Other_gene	NO	71.26	detection_of_chemical_stimulus_involved_in_sensory_perception(GO:0050907)	G_protein-coupled_receptor_signaling_pathway(GO:0007186);sensory_perception_of_smell(GO:0007608);detection_of_chemical_stimulus_involved_in_sensory_perception_of_smell(GO:0050911)	1	0
ENSOARG00000017661	ENSG00000197938	OR5H2	olfactory_receptor_family_5_subfamily_H_member_2	-	1	160998789	161003485	Other_gene	NO	37.19	detection_of_chemical_stimulus_involved_in_sensory_perception(GO:0050907)	G_protein-coupled_receptor_signaling_pathway(GO:0007186);sensory_perception_of_smell(GO:0007608);detection_of_chemical_stimulus_involved_in_sensory_perception_of_smell(GO:0050911)	3	4
ENSOARG00000017681	ENSG00000206536	OR5K3	olfactory_receptor_family_5_subfamily_K_member_3	-	1	161181288	161182293	Other_gene	NO	28.15	detection_of_chemical_stimulus_involved_in_sensory_perception(GO:0050907)	G_protein-coupled_receptor_signaling_pathway(GO:0007186);sensory_perception_of_smell(GO:0007608);detection_of_chemical_stimulus_involved_in_sensory_perception_of_smell(GO:0050911)	3	5
ENSOARG00000001562	ENSG00000206536	OR5K3	olfactory_receptor_family_5_subfamily_K_member_3	-	1	161195379	161196302	Other_gene	NO	37.47	detection_of_chemical_stimulus_involved_in_sensory_perception(GO:0050907)	G_protein-coupled_receptor_signaling_pathway(GO:0007186);sensory_perception_of_smell(GO:0007608);detection_of_chemical_stimulus_involved_in_sensory_perception_of_smell(GO:0050911)	3	5
ENSOARG00000018010	ENSG00000154174	TOMM70	translocase_of_outer_mitochondrial_membrane_70	transmembrane_transport	1	163125802	163162315	Other_gene	TRANS	53.08	-	protein_targeting_to_mitochondrion(GO:0006626);macroautophagy(GO:0016236);protein_transmembrane_transport(GO:0071806)	2	3
ENSOARG00000018030	ENSG00000181458	TMEM45A	transmembrane_protein_45A	-	1	163225584	163294479	Other_gene	NO	69.79	-	-	6	4
ENSOARG00000018060	ENSG00000144820	ADGRG7	adhesion_G_protein-coupled_receptor_G7	-	1	163505002	163571179	Other_gene	NO	39.8	activation_of_adenylate_cyclase_activity(GO:0007190);adenylate_cyclase-activating_G-protein_coupled_receptor_signaling_pathway(GO:0007189);regulation_of_adenylate_cyclase_activity(GO:0045761);regulation_of_cAMP-mediated_signaling(GO:0043949)	cell_surface_receptor_signaling_pathway(GO:0007166);G_protein-coupled_receptor_signaling_pathway(GO:0007186);adenylate_cyclase-activating_G_protein-coupled_receptor_signaling_pathway(GO:0007189)	5	3
ENSOARG00000018612	ENSG00000144815	NXPE3	neurexophilin_and_PC-esterase_domain_family_member_3	-	1	164534479	164581209	Other_gene	TRANS	57.44	-	-	5	2
ENSOARG00000018688	-	-	Uncharacterized_protein;_Belongs_to_the_universal_ribosomal_protein_uL22_family	-	1	165058569	165059245	Other_gene	NO	102.25	-	-	2	2
ENSOARG00000018775	ENSG00000114423	CBLB	Cbl_proto-oncogene_B	-	1	168715510	168933955	Other_gene	TRANS	86.08	epidermal_growth_factor_receptor_signaling_pathway(GO:0007173);negative_regulation_of_protein_kinase_activity(GO:0006469);negative_regulation_of_signal_transduction(GO:0009968);regulation_of_signaling_receptor_activity(GO:0010469)	NLS-bearing_protein_import_into_nucleus(GO:0006607);signal_transduction(GO:0007165);cell_surface_receptor_signaling_pathway(GO:0007166);negative_regulation_of_epidermal_growth_factor-activated_receptor_activity(GO:0007175);protein_ubiquitination(GO:0016567);regulation_of_signaling(GO:0023051);regulation_of_platelet-derived_growth_factor_receptor-alpha_signaling_pathway(GO:2000583)	1	5
ENSOARG00000024326	-	-	-	-	1	170281509	170281582	Other_gene	NO	49.88	-	-	5	2
ENSOARG00000025590	-	-	-	-	1	171108018	171136794	Other_gene	NO	51.98	-	-	1	3
ENSOARG00000018906	ENSG00000114455	HHLA2	HERV-H_LTR-associating_2	regulation_of_cell_adhesion	1	171539987	171574985	Other_gene	NO	45.42	T_cell_receptor_signaling_pathway(GO:0050852);immune_response(GO:0006955)	positive_regulation_of_cytokine_production(GO:0001819);T_cell_costimulation(GO:0031295);positive_regulation_of_activated_T_cell_proliferation(GO:0042104);regulation_of_immune_response(GO:0050776);T_cell_receptor_signaling_pathway(GO:0050852)	1	5
ENSOARG00000023028	ENSG00000199827	U6	-	-	1	172457340	172457446	Other_gene	NO	28.52	-	-	1	0
ENSOARG00000019113	ENSG00000163530	DPPA2	developmental_pluripotency_associated_2	-	1	172525876	172536184	Cotranscription_Factor	NO	53.27	-	-	2	4
ENSOARG00000019173	-	-	Uncharacterized_protein	-	1	174169862	174171536	Other_gene	NO	45.23	-	-	7	5
ENSOARG00000019206	ENSG00000144824	PHLDB2	pleckstrin_homology_like_domain_family_B_member_2	movement_of_cell_or_subcellular_component	1	174990557	175114220	Other_gene	TRANS	27.79	-	microtubule_cytoskeleton_organization(GO:0000226);regulation_of_gastrulation(GO:0010470);regulation_of_epithelial_to_mesenchymal_transition(GO:0010717);establishment_of_protein_localization(GO:0045184);negative_regulation_of_stress_fiber_assembly(GO:0051497);negative_regulation_of_focal_adhesion_assembly(GO:0051895);regulation_of_microtubule_cytoskeleton_organization(GO:0070507);negative_regulati…	0	2
ENSOARG00000019276	ENSG00000172139	SLC9C1	solute_carrier_family_9_member_C1	movement_of_cell_or_subcellular_component	1	175311001	175428375	Other_gene	NO	43.77	import_into_cell(GO:0098657);regulation_of_intracellular_pH(GO:0051453)	multicellular_organism_development(GO:0007275);spermatogenesis(GO:0007283);cell_differentiation(GO:0030154);flagellated_sperm_motility(GO:0030317);regulation_of_intracellular_pH(GO:0051453);potassium_ion_transmembrane_transport(GO:0071805);anion_transmembrane_transport(GO:0098656);sodium_ion_import_across_plasma_membrane(GO:0098719);proton_transmembrane_transport(GO:1902600)	1	1
ENSOARG00000019308	ENSG00000186265	BTLA	B_and_T_lymphocyte_associated	-	1	175586573	175619634	Other_gene	NO	47.21	-	adaptive_immune_response(GO:0002250);immune_response-regulating_cell_surface_receptor_signaling_pathway(GO:0002768);T_cell_costimulation(GO:0031295)	4	2
ENSOARG00000019332	ENSG00000091986	CCDC80	coiled-coil_domain_containing_80	-	1	175729335	175762809	Other_gene	TRANS	42.32	-	response_to_bacterium(GO:0009617);positive_regulation_of_cell-substrate_adhesion(GO:0010811);extracellular_matrix_organization(GO:0030198)	2	3
ENSOARG00000019357	ENSG00000163606	CD200R1	CD200_receptor_1	movement_of_cell_or_subcellular_component	1	175992050	176037204	Other_gene	TRANS	49.44	-	signal_transduction(GO:0007165);viral_process(GO:0016032);heterotypic_cell-cell_adhesion(GO:0034113);intracellular_signal_transduction(GO:0035556);Fc_receptor_signaling_pathway(GO:0038093);regulation_of_immune_response(GO:0050776);regulation_of_neuroinflammatory_response(GO:0150077);negative_regulation_of_neuroinflammatory_response(GO:0150079);negative_regulation_of_interleukin-6_secretion(GO:190…	4	2
ENSOARG00000019381	ENSG00000144857	BOC	BOC_cell_adhesion_associated,_oncogene_regulated	cell_projection_organization	1	176313349	176381603	Other_gene	TRANS	39.09	-	cell_adhesion(GO:0007155);smoothened_signaling_pathway(GO:0007224);axon_guidance(GO:0007411);positive_regulation_of_myoblast_differentiation(GO:0045663);positive_regulation_of_muscle_cell_differentiation(GO:0051149)	3	1
ENSOARG00000019412	ENSG00000163611	SPICE1	spindle_and_centriole_associated_protein_1	regulation_of_cellular_component_biogenesis	1	176512825	176562858	Other_gene	TRANS	69.68	centrosome_duplication(GO:0051298);metaphase_plate_congression(GO:0051310);mitotic_spindle_assembly(GO:0090307);regulation_of_cell_cycle_process(GO:0010564);regulation_of_cellular_component_biogenesis(GO:0044087);regulation_of_microtubule_cytoskeleton_organization(GO:0070507)	regulation_of_centriole_replication(GO:0046599);cell_division(GO:0051301);metaphase_plate_congression(GO:0051310);mitotic_spindle_assembly(GO:0090307)	6	4
ENSOARG00000019488	ENSG00000114573	ATP6V1A	ATPase_H+_transporting_V1_subunit_A	-	1	176799291	176860593	Other_gene	TRANS	61.21	-	cellular_iron_ion_homeostasis(GO:0006879);insulin_receptor_signaling_pathway(GO:0008286);regulation_of_macroautophagy(GO:0016241);transferrin_transport(GO:0033572);cellular_response_to_amino_acid_starvation(GO:0034198);ion_transmembrane_transport(GO:0034220);cellular_response_to_increased_oxygen_levels(GO:0036295);ATP_metabolic_process(GO:0046034);phagosome_acidification(GO:0090383);proton_transm…	2	6
ENSOARG00000019513	ENSG00000178075	GRAMD1C	GRAM_domain_containing_1C	-	1	176890620	176982931	Other_gene	TRANS	65.82	-	sterol_transport(GO:0015918);cellular_response_to_cholesterol(GO:0071397)	0	5
ENSOARG00000019572	ENSG00000151576	QTRT2	queuine_tRNA-ribosyltransferase_accessory_subunit_2	-	1	177105587	177124079	Other_gene	TRANS	43.87	-	tRNA_modification(GO:0006400);tRNA-guanine_transglycosylation(GO:0101030)	0	2
ENSOARG00000019619	ENSG00000181722	ZBTB20	zinc_finger_and_BTB_domain_containing_20	-	1	177344052	177386893	Transcription_Factor	NO	32.33	transcription_by_RNA_polymerase_II(GO:0006366)	negative_regulation_of_transcription_by_RNA_polymerase_II(GO:0000122);positive_regulation_of_interferon-beta_production(GO:0032728);positive_regulation_of_interleukin-6_production(GO:0032755);positive_regulation_of_tumor_necrosis_factor_production(GO:0032760);positive_regulation_of_glycolytic_process(GO:0045821);positive_regulation_of_lipid_biosynthetic_process(GO:0046889);lipid_homeostasis(GO:00…	1	2
ENSOARG00000022995	ENSG00000274732	LINC00901	-	-	1	180050680	180050829	Other_gene	NO	68.06	-	-	3	4
ENSOARG00000025593	-	-	-	-	1	181673381	181674482	Other_gene	NO	39.55	-	-	1	0
ENSOARG00000025594	-	-	-	-	1	181797403	181807740	Other_gene	NO	34.4	-	-	4	2
ENSOARG00000021538	-	-	-	-	1	183214166	183214258	Other_gene	NO	42.89	-	-	3	1
ENSOARG00000023911	-	5S_rRNA	-	-	1	183343776	183343825	Other_gene	NO	61.71	-	-	2	5
ENSOARG00000019925	ENSG00000113924	HGD	homogentisate_1,2-dioxygenase	-	1	183626779	183669566	Other_gene	NO	68.65	aromatic_amino_acid_family_catabolic_process(GO:0009074);drug_metabolic_process(GO:0017144)	cellular_amino_acid_metabolic_process(GO:0006520);L-phenylalanine_catabolic_process(GO:0006559);tyrosine_metabolic_process(GO:0006570);tyrosine_catabolic_process(GO:0006572);oxidation-reduction_process(GO:0055114)	3	4
ENSOARG00000019939	ENSG00000144840	RABL3	RAB,_member_of_RAS_oncogene_family_like_3	cellular_protein_localization	1	183678497	183714974	Other_gene	TRANS	69.78	Ras_protein_signal_transduction(GO:0007265);intracellular_protein_transport(GO:0006886)	intracellular_protein_transport(GO:0006886);Rab_protein_signal_transduction(GO:0032482)	2	2
ENSOARG00000020009	ENSG00000051341	POLQ	DNA_polymerase_theta	cellular_response_to_stress	1	184232538	184335029	Other_gene	NO	94.53	DNA-dependent_DNA_replication(GO:0006261)	double-strand_break_repair_via_homologous_recombination(GO:0000724);DNA-dependent_DNA_replication(GO:0006261);DNA_repair(GO:0006281);base-excision_repair(GO:0006284);double-strand_break_repair(GO:0006302);cellular_response_to_DNA_damage_stimulus(GO:0006974);somatic_hypermutation_of_immunoglobulin_genes(GO:0016446);DNA_duplex_unwinding(GO:0032508);protein_homooligomerization(GO:0051260);DNA_biosyn…	0	1
ENSOARG00000020029	ENSG00000163833	FBXO40	F-box_protein_40	-	1	184374043	184390660	Other_gene	NO	62.93	-	protein_polyubiquitination(GO:0000209);muscle_cell_differentiation(GO:0042692);post-translational_protein_modification(GO:0043687)	4	6
ENSOARG00000020105	ENSG00000145103	ILDR1	immunoglobulin_like_domain_containing_receptor_1	-	1	184743764	184775412	Other_gene	TRANS	52.05	-	endocytosis(GO:0006897);protein_homooligomerization(GO:0051260);positive_regulation_of_peptide_hormone_secretion(GO:0090277);cellular_response_to_leukemia_inhibitory_factor(GO:1990830)	0	5
ENSOARG00000020132	ENSG00000114023	FAM162A	family_with_sequence_similarity_162_member_A	cellular_response_to_stress	1	185084260	185123825	Other_gene	TRANS	56.97	-	activation_of_cysteine-type_endopeptidase_activity_involved_in_apoptotic_process(GO:0006919);positive_regulation_of_apoptotic_process(GO:0043065);neuron_apoptotic_process(GO:0051402);cellular_response_to_hypoxia(GO:0071456);positive_regulation_of_release_of_cytochrome_c_from_mitochondria(GO:0090200)	3	1
ENSOARG00000020160	ENSG00000173193	PARP14	poly(ADP-ribose)_polymerase_family_member_14	protein_phosphorylation	1	185275238	185325662	Cotranscription_Factor	TRANS	82.94	-	protein_ADP-ribosylation(GO:0006471);negative_regulation_of_gene_expression(GO:0010629);positive_regulation_of_tyrosine_phosphorylation_of_STAT_protein(GO:0042531);negative_regulation_of_tyrosine_phosphorylation_of_STAT_protein(GO:0042532);innate_immune_response(GO:0045087);negative_regulation_of_interferon-gamma-mediated_signaling_pathway(GO:0060336);protein_poly-ADP-ribosylation(GO:0070212);pro…	5	2
ENSOARG00000020186	ENSG00000173175	ADCY5	adenylate_cyclase_5	-	1	185960551	186107015	Other_gene	NO	63.68	activation_of_adenylate_cyclase_activity(GO:0007190);adenylate_cyclase-activating_G-protein_coupled_receptor_signaling_pathway(GO:0007189);cyclic_nucleotide_metabolic_process(GO:0009187);purine_ribonucleotide_biosynthetic_process(GO:0009152);regulation_of_adenylate_cyclase_activity(GO:0045761);regulation_of_cAMP-mediated_signaling(GO:0043949)	adenosine_receptor_signaling_pathway(GO:0001973);renal_water_homeostasis(GO:0003091);cAMP_biosynthetic_process(GO:0006171);G_protein-coupled_receptor_signaling_pathway(GO:0007186);adenylate_cyclase-activating_G_protein-coupled_receptor_signaling_pathway(GO:0007189);activation_of_adenylate_cyclase_activity(GO:0007190);adenylate_cyclase-activating_dopamine_receptor_signaling_pathway(GO:0007191);ade…	2	3
ENSOARG00000020201	ENSG00000065534	MYLK	myosin_light_chain_kinase	cell_projection_organization	1	186264574	186452260	Other_gene	NO	49.51	cardiovascular_system_development(GO:0072358);smooth_muscle_contraction(GO:0006939)	protein_phosphorylation(GO:0006468);muscle_contraction(GO:0006936);smooth_muscle_contraction(GO:0006939);tonic_smooth_muscle_contraction(GO:0014820);positive_regulation_of_cell_migration(GO:0030335);bleb_assembly(GO:0032060);positive_regulation_of_calcium_ion_transport(GO:0051928);aorta_smooth_muscle_tissue_morphogenesis(GO:0060414);cellular_hypotonic_response(GO:0071476);cardiovascular_system_de…	5	5
ENSOARG00000020208	ENSG00000114547	ROPN1B	rhophilin_associated_tail_protein_1B	cell_projection_organization	1	186631047	186641990	Other_gene	NO	53.1	-	regulation_of_protein_phosphorylation(GO:0001932);Rho_protein_signal_transduction(GO:0007266);spermatogenesis(GO:0007283);acrosome_reaction(GO:0007340);fusion_of_sperm_to_egg_plasma_membrane_involved_in_single_fertilization(GO:0007342);positive_regulation_of_signal_transduction(GO:0009967);flagellated_sperm_motility(GO:0030317);cilium_organization(GO:0044782);sperm_capacitation(GO:0048240);protei…	3	4
ENSOARG00000020214	ENSG00000160145	KALRN	kalirin_RhoGEF_kinase	cell_projection_organization	1	186773857	187401074	Other_gene	TRANS	58.2	G-protein_coupled_receptor_signaling_pathway(GO:0007186);JNK_cascade(GO:0007254);calcium-mediated_signaling(GO:0019722);cell_surface_receptor_signaling_pathway(GO:0007166);immune_system_process(GO:0002376);nervous_system_process(GO:0050877)	protein_phosphorylation(GO:0006468);signal_transduction(GO:0007165);G_protein-coupled_receptor_signaling_pathway(GO:0007186);nervous_system_development(GO:0007399);neuromuscular_junction_development(GO:0007528);lactation(GO:0007595);memory(GO:0007613);adult_locomotory_behavior(GO:0008344);vesicle-mediated_transport(GO:0016192);regulation_of_Rho_protein_signal_transduction(GO:0035023);social_behav…	4	3
ENSOARG00000020335	ENSG00000163961	RNF168	ring_finger_protein_168	cellular_response_to_stress	1	189266047	189286179	Cotranscription_Factor	TRANS	57.93	-	double-strand_break_repair(GO:0006302);double-strand_break_repair_via_nonhomologous_end_joining(GO:0006303);ubiquitin-dependent_protein_catabolic_process(GO:0006511);cellular_response_to_DNA_damage_stimulus(GO:0006974);response_to_ionizing_radiation(GO:0010212);protein_ubiquitination(GO:0016567);negative_regulation_of_transcription_elongation_from_RNA_polymerase_II_promoter(GO:0034244);histone_H2…	3	3
ENSOARG00000020351	ENSG00000174004	NRROS	negative_regulator_of_reactive_oxygen_species	neurogenesis	1	189414796	189421305	Other_gene	TRANS	50.47	immune_response(GO:0006955)	superoxide_metabolic_process(GO:0006801);inflammatory_response(GO:0006954);immune_response(GO:0006955);transforming_growth_factor_beta_receptor_signaling_pathway(GO:0007179);microglia_development(GO:0014005);sequestering_of_TGFbeta_in_extracellular_matrix(GO:0035583);transforming_growth_factor_beta1_activation(GO:0036364)	0	1
ENSOARG00000025598	-	-	-	-	1	191007692	191019922	Other_gene	NO	45.39	-	-	2	4
ENSOARG00000020403	ENSG00000041802	LSG1	large_60S_subunit_nuclear_export_GTPase_1	-	1	191142284	191167096	Other_gene	TRANS	66.52	-	protein_transport(GO:0015031);nuclear_export(GO:0051168)	2	3
ENSOARG00000020411	ENSG00000145014	TMEM44	transmembrane_protein_44	-	1	191178229	191221176	Other_gene	NO	48.74	-	-	2	0
ENSOARG00000020438	ENSG00000187527	ATP13A5	ATPase_13A5	ion_transport	1	192319713	192419367	Other_gene	TRANS	46.75	cellular_calcium_ion_homeostasis(GO:0006874)	cation_transport(GO:0006812);cellular_calcium_ion_homeostasis(GO:0006874);ion_transmembrane_transport(GO:0034220)	4	3
ENSOARG00000020443	ENSG00000114279	FGF12	fibroblast_growth_factor_12	-	1	193142836	193556001	Other_gene	NO	52.13	MAPK_cascade(GO:0000165);cell_cycle(GO:0007049);cell-cell_signaling(GO:0007267);developmental_process(GO:0032502);transmembrane_receptor_protein_tyrosine_kinase_signaling_pathway(GO:0007169)	regulation_of_membrane_depolarization(GO:0003254);signal_transduction(GO:0007165);JNK_cascade(GO:0007254);cell-cell_signaling(GO:0007267);chemical_synaptic_transmission(GO:0007268);nervous_system_development(GO:0007399);heart_development(GO:0007507);adult_locomotory_behavior(GO:0008344);fibroblast_growth_factor_receptor_signaling_pathway(GO:0008543);positive_regulation_of_sodium_ion_transport(GO:…	4	2
ENSOARG00000020450	ENSG00000152492	CCDC50	coiled-coil_domain_containing_50	-	1	194226618	194269141	Other_gene	TRANS	32.11	-	sensory_perception_of_sound(GO:0007605)	0	4
ENSOARG00000020462	ENSG00000196083	IL1RAP	interleukin_1_receptor_accessory_protein	positive_regulation_of_molecular_function	1	194883760	194971984	Other_gene	TRANS	27.43	cellular_process(GO:0009987)	inflammatory_response(GO:0006954);immune_response(GO:0006955);cytokine-mediated_signaling_pathway(GO:0019221);positive_regulation_of_interleukin-13_production(GO:0032736);positive_regulation_of_interleukin-5_production(GO:0032754);interleukin-33-mediated_signaling_pathway(GO:0038172);interleukin-2_biosynthetic_process(GO:0042094);innate_immune_response(GO:0045087);positive_regulation_of_NF-kappaB…	0	2
ENSOARG00000020467	ENSG00000198398	TMEM207	transmembrane_protein_207	-	1	195095499	195118314	Other_gene	NO	75.9	-	-	4	1
ENSOARG00000020469	ENSG00000113946	CLDN16	claudin_16	ion_transport	1	195151317	195178159	Other_gene	NO	65.44	cellular_process(GO:0009987)	cellular_metal_ion_homeostasis(GO:0006875);excretion(GO:0007588);calcium-independent_cell-cell_adhesion_via_plasma_membrane_cell-adhesion_molecules(GO:0016338);magnesium_ion_transmembrane_transport(GO:1903830)	2	4
ENSOARG00000020481	ENSG00000188001	TPRG1	tumor_protein_p63_regulated_1	-	1	196244863	196384031	Other_gene	NO	62.24	-	-	5	1
ENSOARG00000020490	ENSG00000198471	RTP2	receptor_transporter_protein_2	cellular_protein_localization	1	197859571	197863326	Other_gene	NO	49.31	detection_of_chemical_stimulus_involved_in_sensory_perception_of_bitter_taste(GO:0001580);protein_insertion_into_membrane(GO:0051205);protein_targeting_to_membrane(GO:0006612)	detection_of_chemical_stimulus_involved_in_sensory_perception_of_bitter_taste(GO:0001580);protein_targeting_to_membrane(GO:0006612);protein_insertion_into_membrane(GO:0051205)	5	3
ENSOARG00000020509	ENSG00000181092	ADIPOQ	adiponectin,_C1Q_and_collagen_domain_containing	movement_of_cell_or_subcellular_component	1	198618705	198631249	Other_gene	NO	34.46	-	response_to_hypoxia(GO:0001666);positive_regulation_of_protein_phosphorylation(GO:0001934);glucose_metabolic_process(GO:0006006);generation_of_precursor_metabolites_and_energy(GO:0006091);fatty_acid_beta-oxidation(GO:0006635);signal_transduction(GO:0007165);response_to_nutrient(GO:0007584);circadian_rhythm(GO:0007623);response_to_bacterium(GO:0009617);response_to_sucrose(GO:0009744);response_to_g…	2	3
ENSOARG00000020530	ENSG00000090520	DNAJB11	DnaJ_heat_shock_protein_family_(Hsp40)_member_B11	cellular_response_to_stress	1	198836685	198852288	Other_gene	TRANS	46.94	-	protein_folding(GO:0006457);positive_regulation_of_ATPase_activity(GO:0032781);IRE1-mediated_unfolded_protein_response(GO:0036498);protein_maturation(GO:0051604)	3	2
ENSOARG00000020551	-	-	Uncharacterized_protein	-	1	199461568	199480423	Other_gene	NO	45.47	-	-	0	2
ENSOARG00000020552	ENSG00000136527	TRA2B	transformer_2_beta_homolog	central_nervous_system_development	1	199495981	199514749	Other_gene	TRANS	75.1	mRNA_splicing,_via_spliceosome(GO:0000398);positive_regulation_of_RNA_metabolic_process(GO:0051254);positive_regulation_of_gene_expression(GO:0010628);regulation_of_RNA_splicing(GO:0043484);regulation_of_mRNA_processing(GO:0050684)	RNA_splicing,_via_transesterification_reactions(GO:0000375);regulation_of_alternative_mRNA_splicing,_via_spliceosome(GO:0000381);mRNA_splicing,_via_spliceosome(GO:0000398);cerebral_cortex_regionalization(GO:0021796);regulation_of_RNA_splicing(GO:0043484);positive_regulation_of_mRNA_splicing,_via_spliceosome(GO:0048026);protein_complex_oligomerization(GO:0051259);cellular_response_to_glucose_stimu…	4	4
ENSOARG00000020556	ENSG00000073792	IGF2BP2	insulin_like_growth_factor_2_mRNA_binding_protein_2	-	1	199613063	199775220	Other_gene	NO	59.41	apoptotic_process(GO:0006915);intracellular_protein_transport(GO:0006886);mRNA_splicing,_via_spliceosome(GO:0000398);nervous_system_process(GO:0050877);nuclear_transport(GO:0051169);protein_metabolic_process(GO:0019538);signal_transduction(GO:0007165);transcription_by_RNA_polymerase_II(GO:0006366)	anatomical_structure_morphogenesis(GO:0009653);negative_regulation_of_translation(GO:0017148);regulation_of_cytokine_biosynthetic_process(GO:0042035);regulation_of_mRNA_stability(GO:0043488);mRNA_transport(GO:0051028)	3	3
ENSOARG00000020566	ENSG00000073803	MAP3K13	mitogen-activated_protein_kinase_kinase_kinase_13	cell_projection_organization	1	199915983	200068849	Other_gene	TRANS	40.71	activation_of_JUN_kinase_activity(GO:0007257);activation_of_MAPKK_activity(GO:0000186)	activation_of_MAPKK_activity(GO:0000186);protein_phosphorylation(GO:0006468);JNK_cascade(GO:0007254);activation_of_JNKK_activity(GO:0007256);activation_of_JUN_kinase_activity(GO:0007257);positive_regulation_of_neuron_maturation(GO:0014042);peptidyl-serine_phosphorylation(GO:0018105);positive_regulation_of_axon_extension(GO:0045773);protein_autophosphorylation(GO:0046777);positive_regulation_of_NF…	3	0
ENSOARG00000020569	ENSG00000113790	EHHADH	enoyl-CoA_hydratase_and_3-hydroxyacyl_CoA_dehydrogenase	cellular_protein_localization	1	200086301	200151888	Other_gene	TRANS	62.64	fatty_acid_catabolic_process(GO:0009062)	internal_protein_amino_acid_acetylation(GO:0006475);protein_targeting_to_peroxisome(GO:0006625);fatty_acid_beta-oxidation(GO:0006635);protein_localization(GO:0008104);fatty_acid_beta-oxidation_using_acyl-CoA_oxidase(GO:0033540)	1	5
ENSOARG00000002214	ENSG00000172115	CYCS	cytochrome_c,_somatic	cellular_response_to_stress	1	200181011	200181328	Other_gene	NO	21.02	ATP_synthesis_coupled_proton_transport(GO:0015986);mitochondrial_electron_transport,_cytochrome_c_to_oxygen(GO:0006123);mitochondrial_electron_transport,_ubiquinol_to_cytochrome_c(GO:0006122)	mitochondrial_electron_transport,_ubiquinol_to_cytochrome_c(GO:0006122);mitochondrial_electron_transport,_cytochrome_c_to_oxygen(GO:0006123);protein_dephosphorylation(GO:0006470);apoptotic_process(GO:0006915);mitochondrion_organization(GO:0007005);activation_of_cysteine-type_endopeptidase_activity_involved_in_apoptotic_process_by_cytochrome_c(GO:0008635);electron_transport_chain(GO:0022900);cellu…	1	1
ENSOARG00000025074	-	-	-	-	1	200726805	200726879	Other_gene	NO	78.07	-	-	4	1
ENSOARG00000020596	ENSG00000114867	EIF4G1	eukaryotic_translation_initiation_factor_4_gamma_1	-	1	201062361	201081044	Other_gene	TRANS	31.08	formation_of_translation_initiation_ternary_complex(GO:0001677);translational_elongation(GO:0006414);translational_termination(GO:0006415)	nuclear-transcribed_mRNA_catabolic_process,_nonsense-mediated_decay(GO:0000184);behavioral_fear_response(GO:0001662);cap-dependent_translational_initiation(GO:0002191);translation(GO:0006412);translational_initiation(GO:0006413);regulation_of_translational_initiation(GO:0006446);negative_regulation_of_autophagy(GO:0010507);negative_regulation_of_peptidyl-threonine_phosphorylation(GO:0010801);posi…	4	1
ENSOARG00000020628	ENSG00000178084	HTR3D	5-hydroxytryptamine_receptor_3C	ion_transport	1	201302056	201326718	Other_gene	NO	70.04	chemical_synaptic_transmission(GO:0007268);nervous_system_process(GO:0050877);regulation_of_membrane_potential(GO:0042391);signal_transduction(GO:0007165)	signal_transduction(GO:0007165);serotonin_receptor_signaling_pathway(GO:0007210);chemical_synaptic_transmission(GO:0007268);ion_transmembrane_transport(GO:0034220);regulation_of_membrane_potential(GO:0042391);nervous_system_process(GO:0050877)	2	3
ENSOARG00000020631	ENSG00000114770	ABCC5	ATP_binding_cassette_subfamily_C_member_5	-	1	201339700	201419699	Other_gene	TRANS	35.05	-	organic_anion_transport(GO:0015711);hyaluronan_biosynthetic_process(GO:0030213);transmembrane_transport(GO:0055085)	0	1
ENSOARG00000020635	-	-	Uncharacterized_protein	-	1	201436155	201447481	Other_gene	NO	59.8	-	-	4	3
ENSOARG00000020662	ENSG00000043093	DCUN1D1	defective_in_cullin_neddylation_1_domain_containing_1	positive_regulation_of_molecular_function	1	202285897	202302188	Other_gene	TRANS	71.51	positive_regulation_of_protein_modification_process(GO:0031401);positive_regulation_of_transferase_activity(GO:0051347);protein_neddylation(GO:0045116)	post-translational_protein_modification(GO:0043687);protein_neddylation(GO:0045116);positive_regulation_of_ubiquitin-protein_transferase_activity(GO:0051443);positive_regulation_of_protein_neddylation(GO:2000436)	2	4
ENSOARG00000020665	ENSG00000058063	ATP11B	ATPase_phospholipid_transporting_11B_(putative)	ion_transport	1	202331471	202420713	Other_gene	TRANS	36.45	phospholipid_translocation(GO:0045332)	ion_transport(GO:0006811);phospholipid_transport(GO:0015914);aminophospholipid_transport(GO:0015917);ion_transmembrane_transport(GO:0034220);neutrophil_degranulation(GO:0043312);phospholipid_translocation(GO:0045332)	1	4
ENSOARG00000025603	-	-	-	-	1	202912891	202914444	Other_gene	NO	66.22	-	-	3	3
ENSOARG00000022864	ENSG00000276690	SOX2OT_exon3	-	-	1	203546110	203546385	Other_gene	NO	17.43	-	-	2	1
ENSOARG00000024347	-	U6	-	-	1	204256796	204256902	Other_gene	NO	52.87	-	-	2	5
ENSOARG00000020678	ENSG00000284862	CCDC39	coiled-coil_domain_containing_39	cell_projection_organization	1	204567142	204621658	Other_gene	NO	44.04	-	-	4	3
ENSOARG00000020696	ENSG00000136518	ACTL6A	actin_like_6A	-	1	205723456	205741843	Cotranscription_Factor	TRANS	91.59	cell_cycle(GO:0007049);endocytosis(GO:0006897);exocytosis(GO:0006887);intracellular_protein_transport(GO:0006886)	blastocyst_formation(GO:0001825);neural_retina_development(GO:0003407);DNA_repair(GO:0006281);DNA_recombination(GO:0006310);chromatin_remodeling(GO:0006338);regulation_of_transcription_by_RNA_polymerase_II(GO:0006357);signal_transduction(GO:0007165);nervous_system_development(GO:0007399);protein_deubiquitination(GO:0016579);spinal_cord_development(GO:0021510);regulation_of_growth(GO:0040008);ATP-…	3	3
ENSOARG00000020697	ENSG00000114450	GNB4	G_protein_subunit_beta_4	-	1	205841021	205907579	Other_gene	TRANS	70.69	G-protein_coupled_receptor_signaling_pathway(GO:0007186);cell_surface_receptor_signaling_pathway(GO:0007166);sensory_perception(GO:0007600)	protein_folding(GO:0006457);signal_transduction(GO:0007165);substantia_nigra_development(GO:0021762)	0	3
ENSOARG00000020701	ENSG00000171109	MFN1	mitofusin_1	-	1	205914105	205943212	Other_gene	TRANS	52.35	mitochondrion_organization(GO:0007005);organelle_fusion(GO:0048284);organelle_localization(GO:0051640)	mitochondrial_fusion(GO:0008053);macroautophagy(GO:0016236);GTP_metabolic_process(GO:0046039);mitochondrion_localization(GO:0051646);mitochondrial_membrane_fusion(GO:1990613)	2	5
ENSOARG00000020711	ENSG00000121879	PIK3CA	phosphatidylinositol-4,5-bisphosphate_3-kinase_catalytic_subunit_alpha	cell_projection_organization	1	206057727	206086700	Other_gene	TRANS	64.32	cell_migration(GO:0016477);intracellular_signal_transduction(GO:0035556);phosphatidylinositol_phosphorylation(GO:0046854);phosphatidylinositol-3-phosphate_biosynthetic_process(GO:0036092)	angiogenesis(GO:0001525);liver_development(GO:0001889);vasculature_development(GO:0001944);glucose_metabolic_process(GO:0006006);protein_phosphorylation(GO:0006468);phosphatidylinositol_biosynthetic_process(GO:0006661);epidermal_growth_factor_receptor_signaling_pathway(GO:0007173);G_protein-coupled_receptor_signaling_pathway(GO:0007186);axon_guidance(GO:0007411);regulation_of_gene_expression(GO:0…	1	1
ENSOARG00000022767	-	-	-	-	1	208258559	208258636	Other_gene	NO	47.12	-	-	0	1
ENSOARG00000020726	ENSG00000169760	NLGN1	neuroligin_1	-	1	211172611	211178653	Other_gene	NO	43.59	cell-cell_adhesion(GO:0098609);chemical_synaptic_transmission(GO:0007268);membrane_assembly(GO:0071709);membrane_invagination(GO:0010324);modulation_of_chemical_synaptic_transmission(GO:0050804);synapse_assembly(GO:0007416);synaptic_vesicle_endocytosis(GO:0048488);vesicle_budding_from_membrane(GO:0006900)	regulation_of_respiratory_gaseous_exchange_by_nervous_system_process(GO:0002087);protein_targeting(GO:0006605);cell_adhesion(GO:0007155);heterophilic_cell-cell_adhesion_via_plasma_membrane_cell_adhesion_molecules(GO:0007157);neuron_cell-cell_adhesion(GO:0007158);nervous_system_development(GO:0007399);synapse_assembly(GO:0007416);positive_regulation_of_circadian_sleep/wake_cycle,_wakefulness(GO:00…	2	3
ENSOARG00000020737	ENSG00000144959	NCEH1	neutral_cholesterol_ester_hydrolase_1	-	1	212874619	212940618	Other_gene	NO	43.13	-	protein_dephosphorylation(GO:0006470);xenobiotic_metabolic_process(GO:0006805);catabolic_process(GO:0009056);lipid_catabolic_process(GO:0016042);low-density_lipoprotein_particle_clearance(GO:0034383);SMAD_protein_signal_transduction(GO:0060395)	2	1
ENSOARG00000020748	ENSG00000075420	FNDC3B	fibronectin_type_III_domain_containing_3B	-	1	213189221	213466453	Other_gene	TRANS	34.35	-	-	0	4
ENSOARG00000020756	ENSG00000075651	PLD1	phospholipase_D1	cell_projection_organization	1	213745436	214029215	Other_gene	NO	71.31	cell_motility(GO:0048870)	phosphatidic_acid_biosynthetic_process(GO:0006654);chemotaxis(GO:0006935);small_GTPase_mediated_signal_transduction(GO:0007264);Ras_protein_signal_transduction(GO:0007265);lipid_catabolic_process(GO:0016042);cellular_response_to_extracellular_stimulus(GO:0031668);regulation_of_microvillus_assembly(GO:0032534);neutrophil_degranulation(GO:0043312);inositol_lipid-mediated_signaling(GO:0048017);cell_…	5	4
ENSOARG00000020761	ENSG00000154310	TNIK	TRAF2_and_NCK_interacting_kinase	cell_projection_organization	1	214087639	214487796	Other_gene	TRANS	96.43	MAPK_cascade(GO:0000165);activation_of_protein_kinase_activity(GO:0032147);neuron_projection_morphogenesis(GO:0048812);stress-activated_protein_kinase_signaling_cascade(GO:0031098)	positive_regulation_of_protein_phosphorylation(GO:0001934);protein_phosphorylation(GO:0006468);cytoskeleton_organization(GO:0007010);activation_of_JNKK_activity(GO:0007256);Wnt_signaling_pathway(GO:0016055);signal_transduction_by_protein_phosphorylation(GO:0023014);microvillus_assembly(GO:0030033);actin_cytoskeleton_reorganization(GO:0031532);activation_of_protein_kinase_activity(GO:0032147);intr…	5	3
ENSOARG00000020765	ENSG00000163581	SLC2A2	solute_carrier_family_2_member_2	ion_transport	1	214514907	214548769	Other_gene	NO	40.27	-	carbohydrate_metabolic_process(GO:0005975);hexose_transmembrane_transport(GO:0008645);fructose_transmembrane_transport(GO:0015755);regulation_of_insulin_secretion(GO:0050796);transmembrane_transport(GO:0055085);dehydroascorbic_acid_transport(GO:0070837);intestinal_hexose_absorption(GO:0106001);glucose_transmembrane_transport(GO:1904659)	3	4
ENSOARG00000020771	ENSG00000013293	SLC7A14	solute_carrier_family_7_member_14	ion_transport	1	214914707	215020824	Other_gene	NO	69.8	-	amino_acid_transport(GO:0006865);negative_regulation_of_phosphatase_activity(GO:0010923);transmembrane_transport(GO:0055085)	4	2
ENSOARG00000000320	ENSG00000163558	PRKCI	protein_kinase_C_iota	-	1	215139340	215208204	Other_gene	TRANS	31.58	intracellular_signal_transduction(GO:0035556);peptidyl-serine_phosphorylation(GO:0018105)	protein_phosphorylation(GO:0006468);protein_targeting_to_membrane(GO:0006612);cytoskeleton_organization(GO:0007010);actin_filament_organization(GO:0007015);positive_regulation_of_neuron_projection_development(GO:0010976);vesicle-mediated_transport(GO:0016192);cell_migration(GO:0016477);peptidyl-serine_phosphorylation(GO:0018105);cellular_response_to_insulin_stimulus(GO:0032869);negative_regulatio…	3	1
ENSOARG00000000418	ENSG00000173889	PHC3	polyhomeotic_homolog_3	-	1	215239784	215311459	Other_gene	TRANS	45.74	cell_cycle(GO:0007049);regulation_of_transcription_by_RNA_polymerase_II(GO:0006357);transcription_by_RNA_polymerase_II(GO:0006366)	multicellular_organism_development(GO:0007275);negative_regulation_of_G0_to_G1_transition(GO:0070317)	2	2
ENSOARG00000000635	ENSG00000188306	LRRIQ4	leucine_rich_repeats_and_IQ_motif_containing_4	-	1	215569551	215585347	Other_gene	NO	34.66	-	-	3	2
ENSOARG00000023057	-	U6	-	-	1	215665457	215665559	Other_gene	NO	48.58	-	-	3	1
ENSOARG00000000899	ENSG00000085276	MECOM	MDS1_and_EVI1_complex_locus	-	1	216222550	216357376	Transcription_Factor	NO	98.74	-	apoptotic_process(GO:0006915);cell_differentiation(GO:0030154);negative_regulation_of_programmed_cell_death(GO:0043069);negative_regulation_of_transcription,_DNA-templated(GO:0045892);positive_regulation_of_transcription,_DNA-templated(GO:0045893);negative_regulation_of_JNK_cascade(GO:0046329);histone_H3-K9_methylation(GO:0051567);regulation_of_cell_cycle(GO:0051726);heterochromatin_organization(…	3	3
ENSOARG00000001009	ENSG00000214367	HAUS3	HAUS_augmin_like_complex_subunit_3	cell_projection_organization	1	216801830	216803486	Other_gene	NO	47.64	centrosome_cycle(GO:0007098);spindle_assembly(GO:0051225)	G2/M_transition_of_mitotic_cell_cycle(GO:0000086);mitotic_prometaphase(GO:0000236);centrosome_cycle(GO:0007098);regulation_of_G2/M_transition_of_mitotic_cell_cycle(GO:0010389);spindle_assembly(GO:0051225);cell_division(GO:0051301);ciliary_basal_body-plasma_membrane_docking(GO:0097711)	0	3
ENSOARG00000001137	-	-	Uncharacterized_protein	-	1	217546133	217572906	Other_gene	NO	44.51	-	-	4	1
ENSOARG00000001180	-	-	Peptidyl-prolyl_cis-trans_isomerase;_PPIases_accelerate_the_folding_of_proteins._It_catalyzes_the_cis-trans_isomerization_of_proline_imidic_peptide_bonds_in_oligopeptides	-	1	217578838	217579328	Other_gene	NO	60.81	-	-	2	3
ENSOARG00000001367	ENSG00000174776	WDR49	WD_repeat_domain_49	-	1	217823759	217987985	Other_gene	NO	52.38	-	-	4	1
ENSOARG00000001551	ENSG00000114200	BCHE	butyrylcholinesterase	-	1	219547782	219622646	Other_gene	NO	53.12	-	learning(GO:0007612);negative_regulation_of_cell_population_proliferation(GO:0008285);neuroblast_differentiation(GO:0014016);choline_metabolic_process(GO:0019695);response_to_alkaloid(GO:0043279);cocaine_metabolic_process(GO:0050783);negative_regulation_of_synaptic_transmission(GO:0050805);response_to_glucocorticoid(GO:0051384);response_to_folic_acid(GO:0051593)	5	1
ENSOARG00000001764	-	-	Uncharacterized_protein	-	1	221774181	221774733	Other_gene	NO	55.38	-	-	4	1
ENSOARG00000014864	ENSG00000131828	PDHA1	pyruvate_dehydrogenase_E1_alpha_1_subunit	-	1	221877400	221878572	Other_gene	TRANS	59.23	-	glucose_metabolic_process(GO:0006006);acetyl-CoA_biosynthetic_process_from_pyruvate(GO:0006086);pyruvate_metabolic_process(GO:0006090);tricarboxylic_acid_cycle(GO:0006099);oxidation-reduction_process(GO:0055114);mitochondrial_acetyl-CoA_biosynthetic_process_from_pyruvate(GO:0061732)	1	2
ENSOARG00000001842	ENSG00000182447	OTOL1	otolin_1	-	1	223922911	223938848	Other_gene	NO	33.99	extracellular_matrix_organization(GO:0030198)	extracellular_matrix_organization(GO:0030198);otolith_mineralization(GO:0045299);protein_homooligomerization(GO:0051260)	4	1
ENSOARG00000014890	ENSG00000196542	SPTSSB	serine_palmitoyltransferase_small_subunit_B	-	1	224110906	224111133	Other_gene	NO	36.44	-	endoplasmic_reticulum_organization(GO:0007029);sphingolipid_biosynthetic_process(GO:0030148);ceramide_biosynthetic_process(GO:0046513);regulation_of_serine_C-palmitoyltransferase_activity(GO:1904220)	2	2
ENSOARG00000001883	ENSG00000169251	NMD3	NMD3_ribosome_export_adaptor	positive_regulation_of_molecular_function	1	224205876	224237852	Other_gene	TRANS	64.69	ribosomal_large_subunit_export_from_nucleus(GO:0000055)	ribosomal_large_subunit_export_from_nucleus(GO:0000055);protein_transport(GO:0015031);positive_regulation_of_protein_binding(GO:0032092);positive_regulation_of_RNA_biosynthetic_process(GO:1902680);positive_regulation_of_protein_localization_to_nucleolus(GO:1904751)	3	0
ENSOARG00000014982	ENSG00000179674	ARL14	ADP_ribosylation_factor_like_GTPase_14	cellular_protein_localization	1	224862951	224863529	Other_gene	NO	62.89	intracellular_protein_transport(GO:0006886);vesicle-mediated_transport(GO:0016192)	intracellular_protein_transport(GO:0006886);vesicle-mediated_transport(GO:0016192)	1	5
ENSOARG00000025615	-	-	-	-	1	224894006	224954099	Other_gene	NO	41.01	-	-	4	3
ENSOARG00000023441	ENSG00000252157	U6	-	-	1	225552187	225552282	Other_gene	NO	54.23	-	-	4	2
ENSOARG00000002227	ENSG00000151967	SCHIP1	schwannomin_interacting_protein_1	-	1	225594868	225630154	Other_gene	NO	107.01	-	-	2	1
ENSOARG00000002356	ENSG00000118849	RARRES1	retinoic_acid_receptor_responder_1	-	1	226893623	226934593	Other_gene	TRANS	48.67	-	negative_regulation_of_cell_population_proliferation(GO:0008285);negative_regulation_of_endopeptidase_activity(GO:0010951)	1	2
ENSOARG00000023691	-	5S_rRNA	-	-	1	226932248	226932362	Other_gene	NO	75.48	-	-	5	4
ENSOARG00000002537	-	RSRC1	Arginine/serine-rich_coiled-coil_1	-	1	227134339	227490417	Other_gene	TRANS	53.22	-	-	2	2
ENSOARG00000021383	-	-	-	-	1	228075175	228075258	Other_gene	NO	71.25	-	-	5	2
ENSOARG00000002703	ENSG00000197415	VEPH1	ventricular_zone_expressed_PH_domain_containing_1	-	1	228151991	228523896	Other_gene	TRANS	58.98	-	negative_regulation_of_transforming_growth_factor_beta_receptor_signaling_pathway(GO:0030512);negative_regulation_of_SMAD_protein_signal_transduction(GO:0060392)	3	1
ENSOARG00000002811	ENSG00000163660	CCNL1	cyclin_L1	-	1	228528893	228540824	Other_gene	TRANS	63.45	cell_cycle(GO:0007049);phosphorylation_of_RNA_polymerase_II_C-terminal_domain(GO:0070816);regulation_of_cyclin-dependent_protein_serine/threonine_kinase_activity(GO:0000079);transcription_by_RNA_polymerase_II(GO:0006366)	regulation_of_cyclin-dependent_protein_serine/threonine_kinase_activity(GO:0000079);regulation_of_transcription_by_RNA_polymerase_II(GO:0006357);RNA_processing(GO:0006396)	4	3
ENSOARG00000002969	ENSG00000114850	SSR3	signal_sequence_receptor_subunit_3	cellular_protein_localization	1	229186339	229198466	Other_gene	TRANS	48.07	-	SRP-dependent_cotranslational_protein_targeting_to_membrane(GO:0006614)	5	2
ENSOARG00000016053	-	-	-	-	1	229525400	229526722	Other_gene	TRANS	23.44	-	-	1	0
ENSOARG00000003192	ENSG00000284952	SLC33A1	Solute_carrier_family_33_(acetyl-CoA_transporter),_member_1	-	1	229926336	229948260	Other_gene	TRANS	58.85	-	-	1	1
ENSOARG00000003370	ENSG00000196549	MME	membrane_metalloendopeptidase	-	1	230583122	230690523	Other_gene	NO	45.64	cell_surface_receptor_signaling_pathway(GO:0007166);system_process(GO:0003008)	kidney_development(GO:0001822);placenta_development(GO:0001890);angiotensin_maturation(GO:0002003);proteolysis(GO:0006508);peptide_metabolic_process(GO:0006518);aging(GO:0007568);learning_or_memory(GO:0007611);sensory_perception_of_pain(GO:0019233);lung_development(GO:0030324);neutrophil_degranulation(GO:0043312);creatinine_metabolic_process(GO:0046449);amyloid-beta_metabolic_process(GO:0050435);…	4	1
ENSOARG00000003408	-	-	-	-	1	231275450	231276529	Other_gene	TRANS	35.1	-	-	5	2
ENSOARG00000003561	ENSG00000114790	ARHGEF26	Rho_guanine_nucleotide_exchange_factor_26	cell_projection_organization	1	231521228	231661340	Other_gene	TRANS	39.32	-	endothelial_cell_morphogenesis(GO:0001886);G_protein-coupled_receptor_signaling_pathway(GO:0007186);regulation_of_Rho_protein_signal_transduction(GO:0035023);positive_regulation_of_apoptotic_process(GO:0043065);regulation_of_small_GTPase_mediated_signal_transduction(GO:0051056);ruffle_assembly(GO:0097178)	2	4
ENSOARG00000022157	ENSG00000276055	CLRN1-AS1	-	-	1	235089018	235089096	Other_gene	NO	47.41	-	-	5	3
ENSOARG00000004273	ENSG00000163646	CLRN1	clarin_1	cell_projection_organization	1	235210034	235254936	Other_gene	NO	68.7	-	actin_filament_organization(GO:0007015);visual_perception(GO:0007601);sensory_perception_of_sound(GO:0007605);positive_regulation_of_lamellipodium_assembly(GO:0010592);photoreceptor_cell_maintenance(GO:0045494);cell_motility(GO:0048870);response_to_stimulus(GO:0050896);sensory_perception_of_light_stimulus(GO:0050953);equilibrioception(GO:0050957);auditory_receptor_cell_stereocilium_organization(G…	8	7
ENSOARG00000004352	ENSG00000181788	SIAH2	siah_E3_ubiquitin_protein_ligase_2	negative_regulation_of_response_to_stimulus	1	235410094	235429513	Cotranscription_Factor	TRANS	60.25	proteasome-mediated_ubiquitin-dependent_protein_catabolic_process(GO:0043161)	protein_polyubiquitination(GO:0000209);ubiquitin-dependent_protein_catabolic_process(GO:0006511);apoptotic_process(GO:0006915);cell_cycle(GO:0007049);small_GTPase_mediated_signal_transduction(GO:0007264);multicellular_organism_development(GO:0007275);protein_ubiquitination(GO:0016567);protein_deubiquitination(GO:0016579);regulation_of_protein_ubiquitination(GO:0031396);regulation_of_circadian_rhy…	2	3
ENSOARG00000004407	ENSG00000163645	ERICH6	glutamate_rich_6	-	1	235482628	235529359	Other_gene	NO	81.5	-	-	4	4
ENSOARG00000004546	-	-	-	-	1	235641706	235643016	Other_gene	NO	48.94	-	-	4	2
ENSOARG00000024241	-	5S_rRNA	-	-	1	235700178	235700288	Other_gene	NO	44.74	-	-	4	1
ENSOARG00000004841	ENSG00000169903	TM4SF4	transmembrane_4_L_six_family_member_4	-	1	236691318	236719042	Other_gene	NO	68.77	-	tissue_regeneration(GO:0042246)	3	3
ENSOARG00000004915	ENSG00000163762	TM4SF18	transmembrane_4_L_six_family_member_18	-	1	236887484	236913148	Other_gene	TRANS	38.56	-	-	5	2
ENSOARG00000004970	-	-	Uncharacterized_protein;_Belongs_to_the_multicopper_oxidase_family	-	1	236943080	236988212	Other_gene	NO	34.08	-	-	2	1
ENSOARG00000015417	ENSG00000101367	MAPRE1	microtubule_associated_protein_RP/EB_family_member_1	cell_projection_organization	1	239715048	239715854	Other_gene	TRANS	30.52	microtubule_polymerization_or_depolymerization(GO:0031109);protein_localization_to_organelle(GO:0033365);regulation_of_microtubule_polymerization_or_depolymerization(GO:0031110);spindle_assembly(GO:0051225)	G2/M_transition_of_mitotic_cell_cycle(GO:0000086);mitotic_anaphase(GO:0000090);mitotic_prometaphase(GO:0000236);microtubule_bundle_formation(GO:0001578);protein_localization(GO:0008104);regulation_of_G2/M_transition_of_mitotic_cell_cycle(GO:0010389);cell_migration(GO:0016477);positive_regulation_of_cell_migration(GO:0030335);regulation_of_microtubule_polymerization_or_depolymerization(GO:0031110)…	2	0
ENSOARG00000015448	-	-	-	-	1	240087445	240088314	Other_gene	NO	35.99	-	-	5	1
ENSOARG00000005685	ENSG00000152952	PLOD2	procollagen-lysine,2-oxoglutarate_5-dioxygenase_2	-	1	240406829	240525164	Other_gene	TRANS	45.62	cellular_amino_acid_biosynthetic_process(GO:0008652);cellular_modified_amino_acid_metabolic_process(GO:0006575);collagen_fibril_organization(GO:0030199);peptidyl-lysine_modification(GO:0018205)	response_to_hypoxia(GO:0001666);cellular_protein_modification_process(GO:0006464);peptidyl-lysine_hydroxylation(GO:0017185);collagen_fibril_organization(GO:0030199);collagen_metabolic_process(GO:0032963);hydroxylysine_biosynthetic_process(GO:0046947);oxidation-reduction_process(GO:0055114)	0	2
ENSOARG00000025624	-	-	-	-	1	241623779	241646118	Other_gene	NO	66.79	-	-	3	4
ENSOARG00000005774	ENSG00000181804	SLC9A9	solute_carrier_family_9_member_A9	ion_transport	1	243126228	243781259	Other_gene	NO	39.18	import_into_cell(GO:0098657);regulation_of_intracellular_pH(GO:0051453)	ion_transport(GO:0006811);regulation_of_pH(GO:0006885);sodium_ion_transmembrane_transport(GO:0035725);regulation_of_intracellular_pH(GO:0051453);potassium_ion_transmembrane_transport(GO:0071805);anion_transmembrane_transport(GO:0098656);sodium_ion_import_across_plasma_membrane(GO:0098719);proton_transmembrane_transport(GO:1902600)	0	1
ENSOARG00000005926	ENSG00000163710	PCOLCE2	procollagen_C-endopeptidase_enhancer_2	positive_regulation_of_molecular_function	1	244192902	244276222	Other_gene	NO	53.24	chemical_synaptic_transmission(GO:0007268);sensory_perception(GO:0007600)	positive_regulation_of_peptidase_activity(GO:0010952);cellular_response_to_leukemia_inhibitory_factor(GO:1990830)	3	3
ENSOARG00000006343	ENSG00000114127	XRN1	5'-3'_exoribonuclease_1	homeostatic_process	1	244614170	244724969	Other_gene	TRANS	51.38	-	nuclear-transcribed_mRNA_catabolic_process(GO:0000956);rRNA_catabolic_process(GO:0016075);negative_regulation_of_translation(GO:0017148);negative_regulation_of_telomere_maintenance_via_telomerase(GO:0032211);response_to_testosterone(GO:0033574);regulation_of_mRNA_stability(GO:0043488);nuclear_mRNA_surveillance(GO:0071028);histone_mRNA_catabolic_process(GO:0071044);cellular_response_to_cycloheximi…	2	1
ENSOARG00000006402	ENSG00000175066	GK5	glycerol_kinase_5	-	1	244754098	244830826	Other_gene	TRANS	73.25	alcohol_metabolic_process(GO:0006066);carbohydrate_derivative_biosynthetic_process(GO:1901137);cellular_carbohydrate_metabolic_process(GO:0044262);organophosphate_biosynthetic_process(GO:0090407);triglyceride_metabolic_process(GO:0006641)	carbohydrate_metabolic_process(GO:0005975);glycerol_metabolic_process(GO:0006071);triglyceride_metabolic_process(GO:0006641);phosphorylation(GO:0016310);glycerol_catabolic_process(GO:0019563);glycerol-3-phosphate_biosynthetic_process(GO:0046167)	2	1
ENSOARG00000006495	ENSG00000069849	ATP1B3	ATPase_Na+/K+_transporting_subunit_beta_3	movement_of_cell_or_subcellular_component	1	245070893	245107490	Other_gene	TRANS	71.61	cellular_metal_ion_homeostasis(GO:0006875);cellular_monovalent_inorganic_cation_homeostasis(GO:0030004);import_into_cell(GO:0098657)	potassium_ion_transport(GO:0006813);sodium_ion_transport(GO:0006814);cellular_sodium_ion_homeostasis(GO:0006883);establishment_or_maintenance_of_transmembrane_electrochemical_gradient(GO:0010248);cellular_potassium_ion_homeostasis(GO:0030007);positive_regulation_of_ATPase_activity(GO:0032781);ion_transmembrane_transport(GO:0034220);sodium_ion_export_across_plasma_membrane(GO:0036376);protein_stab…	5	2
ENSOARG00000025625	-	-	-	-	1	245254734	245307064	Other_gene	NO	76.28	-	-	1	3
ENSOARG00000006680	-	-	Uncharacterized_protein;_Belongs_to_the_TCTP_family	-	1	245498086	245498564	Other_gene	NO	27.32	-	-	1	2
ENSOARG00000006715	ENSG00000155893	PXYLP1	2-phosphoxylose_phosphatase_1	-	1	245708917	245795592	Other_gene	TRANS	28.18	phosphate-containing_compound_metabolic_process(GO:0006796)	glycosaminoglycan_biosynthetic_process(GO:0006024);positive_regulation_of_heparan_sulfate_proteoglycan_biosynthetic_process(GO:0010909);dephosphorylation(GO:0016311);chondroitin_sulfate_proteoglycan_biosynthetic_process(GO:0050650)	1	0
ENSOARG00000006817	ENSG00000114120	SLC25A36	solute_carrier_family_25_member_36	transmembrane_transport	1	246027740	246057449	Other_gene	TRANS	50.94	mitochondrial_transmembrane_transport(GO:1990542)	mitochondrial_genome_maintenance(GO:0000002);pyrimidine_nucleotide_transport(GO:0006864);mitochondrion_organization(GO:0007005);regulation_of_mitochondrial_membrane_potential(GO:0051881);transmembrane_transport(GO:0055085);pyrimidine_nucleotide_import_into_mitochondrion(GO:1990519)	0	1
ENSOARG00000006860	ENSG00000155890	TRIM42	tripartite_motif_containing_42	-	1	246278463	246304837	Other_gene	NO	65.57	-	-	2	5
ENSOARG00000006912	ENSG00000158258	CLSTN2	calsyntenin_2	-	1	246404067	246907167	Other_gene	NO	48.97	chemical_synaptic_transmission(GO:0007268);positive_regulation_of_cellular_component_biogenesis(GO:0044089);positive_regulation_of_cellular_component_organization(GO:0051130);positive_regulation_of_nervous_system_development(GO:0051962);positive_regulation_of_synaptic_transmission(GO:0050806);regulation_of_synapse_organization(GO:0050807);synapse_assembly(GO:0007416)	homophilic_cell_adhesion_via_plasma_membrane_adhesion_molecules(GO:0007156);positive_regulation_of_synaptic_transmission(GO:0050806);positive_regulation_of_synapse_assembly(GO:0051965)	2	4
ENSOARG00000006956	ENSG00000163864	NMNAT3	nicotinamide_nucleotide_adenylyltransferase_3	-	1	247503993	247565353	Other_gene	TRANS	70.12	cellular_amino_acid_metabolic_process(GO:0006520);coenzyme_biosynthetic_process(GO:0009108);nucleotide_biosynthetic_process(GO:0009165);organonitrogen_compound_biosynthetic_process(GO:1901566)	biosynthetic_process(GO:0009058);nucleotide_biosynthetic_process(GO:0009165);NAD_biosynthetic_process(GO:0009435);response_to_wounding(GO:0009611);NAD_metabolic_process(GO:0019674);response_to_tumor_necrosis_factor(GO:0034612)	0	3
ENSOARG00000007026	ENSG00000114113	RBP2	retinol_binding_protein_2	-	1	247660667	247687648	Other_gene	NO	51.18	-	retinoid_metabolic_process(GO:0001523);vitamin_A_metabolic_process(GO:0006776);epidermis_development(GO:0008544)	3	3
ENSOARG00000007072	ENSG00000184432	COPB2	coatomer_protein_complex_subunit_beta_2	cellular_protein_localization	1	247749921	247784149	Other_gene	TRANS	60.8	ER_to_Golgi_vesicle-mediated_transport(GO:0006888);intra-Golgi_vesicle-mediated_transport(GO:0006891);intracellular_protein_transport(GO:0006886);retrograde_vesicle-mediated_transport,_Golgi_to_ER(GO:0006890)	intracellular_protein_transport(GO:0006886);endoplasmic_reticulum_to_Golgi_vesicle-mediated_transport(GO:0006888);retrograde_vesicle-mediated_transport,_Golgi_to_endoplasmic_reticulum(GO:0006890);intra-Golgi_vesicle-mediated_transport(GO:0006891);vesicle-mediated_transport(GO:0016192);toxin_transport(GO:1901998)	6	2
ENSOARG00000007120	ENSG00000175110	MRPS22	mitochondrial_ribosomal_protein_S22	-	1	247782584	247798886	Other_gene	TRANS	45.81	-	biological_process(GO:0008150);mitochondrial_translational_elongation(GO:0070125);mitochondrial_translational_termination(GO:0070126)	3	2
ENSOARG00000021817	ENSG00000276304	PISRT1	-	-	1	247949288	247949393	Other_gene	NO	64.03	-	-	3	2
ENSOARG00000007400	ENSG00000158220	ESYT3	extended_synaptotagmin_3	-	1	248690307	248744938	Other_gene	NO	41.85	-	glycosphingolipid_metabolic_process(GO:0006687);lipid_transport(GO:0006869);endoplasmic_reticulum-plasma_membrane_tethering(GO:0061817)	2	1
ENSOARG00000007494	ENSG00000181322	NME9	NME/NM23_family_member_9	homeostatic_process	1	248870817	248895348	Other_gene	NO	69.78	-	nucleoside_diphosphate_phosphorylation(GO:0006165);GTP_biosynthetic_process(GO:0006183);UTP_biosynthetic_process(GO:0006228);CTP_biosynthetic_process(GO:0006241);cell_redox_homeostasis(GO:0045454)	1	3
ENSOARG00000007672	ENSG00000158163	DZIP1L	DAZ_interacting_zinc_finger_protein_1_like	cell_projection_organization	1	249111080	249146906	Other_gene	NO	48.42	axoneme_assembly(GO:0035082);ciliary_basal_body-plasma_membrane_docking(GO:0097711);ciliary_transition_zone_assembly(GO:1905349);intracellular_protein_transport(GO:0006886);intraciliary_transport_involved_in_cilium_assembly(GO:0035735);protein_localization_to_cilium(GO:0061512);vesicle_targeting,_trans-Golgi_to_periciliary_membrane_compartment(GO:0097712)	regulation_of_protein_localization(GO:0032880);cilium_assembly(GO:0060271)	3	1
ENSOARG00000024184	ENSG00000212282	U6	-	-	1	250232864	250232969	Other_gene	NO	28.33	-	-	2	3
ENSOARG00000007798	ENSG00000158092	NCK1	NCK_adaptor_protein_1	cell_projection_organization	1	250302083	250416060	Cotranscription_Factor	TRANS	102.17	-	negative_regulation_of_protein_kinase_activity(GO:0006469);substrate-dependent_cell_migration,_cell_extension(GO:0006930);actin_filament_organization(GO:0007015);signal_complex_assembly(GO:0007172);positive_regulation_of_neuron_projection_development(GO:0010976);lamellipodium_assembly(GO:0030032);regulation_of_cell_migration(GO:0030334);positive_regulation_of_actin_filament_polymerization(GO:0030…	3	2
ENSOARG00000007863	ENSG00000118007	STAG1	stromal_antigen_1	-	1	250636550	250968705	Other_gene	TRANS	104.97	sister_chromatid_cohesion(GO:0007062)	mitotic_S_phase(GO:0000084);mitotic_anaphase(GO:0000090);mitotic_prometaphase(GO:0000236);cytokinesis(GO:0000910);sister_chromatid_cohesion(GO:0007062);cell_division(GO:0051301);regulation_of_mitotic_spindle_assembly(GO:1901673)	5	6
ENSOARG00000007925	ENSG00000114054	PCCB	propionyl-CoA_carboxylase_subunit_beta	-	1	250958731	251069283	Other_gene	TRANS	62.07	cellular_amino_acid_catabolic_process(GO:0009063);fatty_acid_biosynthetic_process(GO:0006633)	fatty_acid_biosynthetic_process(GO:0006633);biotin_metabolic_process(GO:0006768);short-chain_fatty_acid_catabolic_process(GO:0019626)	1	3
ENSOARG00000007980	ENSG00000174579	MSL2	MSL_complex_subunit_2	-	1	251124585	251154127	Other_gene	TRANS	62.12	histone_H4-K16_acetylation(GO:0043984)	protein_ubiquitination(GO:0016567);histone_H4-K16_acetylation(GO:0043984)	3	3
ENSOARG00000008094	ENSG00000154928	EPHB1	EPH_receptor_B1	-	1	252149526	252603039	Other_gene	NO	32.75	transmembrane_receptor_protein_tyrosine_kinase_signaling_pathway(GO:0007169)	angiogenesis(GO:0001525);immunological_synapse_formation(GO:0001771);protein_phosphorylation(GO:0006468);transmembrane_receptor_protein_tyrosine_kinase_signaling_pathway(GO:0007169);axon_guidance(GO:0007411);skeletal_muscle_satellite_cell_activation(GO:0014719);peptidyl-tyrosine_phosphorylation(GO:0018108);optic_nerve_morphogenesis(GO:0021631);central_nervous_system_projection_neuron_axonogenesis…	2	4
ENSOARG00000008148	ENSG00000174611	KY	kyphoscoliosis_peptidase	-	1	252763172	252806777	Other_gene	NO	42.07	-	proteolysis(GO:0006508)	2	0
ENSOARG00000008268	ENSG00000114019	AMOTL2	angiomotin_like_2	movement_of_cell_or_subcellular_component	1	253020966	253037910	Other_gene	TRANS	51.31	actin_cytoskeleton_organization(GO:0030036);ameboidal-type_cell_migration(GO:0001667);angiogenesis(GO:0001525);establishment_of_cell_polarity(GO:0030010);intracellular_signal_transduction(GO:0035556);regulation_of_cell_migration(GO:0030334)	angiogenesis(GO:0001525);establishment_of_cell_polarity_involved_in_ameboidal_cell_migration(GO:0003365);Wnt_signaling_pathway(GO:0016055);actin_cytoskeleton_organization(GO:0030036);regulation_of_cell_migration(GO:0030334);hippo_signaling(GO:0035329)	3	2
ENSOARG00000008308	ENSG00000163785	RYK	receptor-like_tyrosine_kinase	cell_projection_organization	1	253172088	253258070	Other_gene	TRANS	45.33	axonogenesis(GO:0007409);transmembrane_receptor_protein_tyrosine_kinase_signaling_pathway(GO:0007169)	protein_phosphorylation(GO:0006468);signal_transduction(GO:0007165);transmembrane_receptor_protein_tyrosine_kinase_signaling_pathway(GO:0007169);nervous_system_development(GO:0007399);axonogenesis(GO:0007409);axon_guidance(GO:0007411);synapse_assembly(GO:0007416);Wnt_signaling_pathway(GO:0016055);peptidyl-tyrosine_phosphorylation(GO:0018108);neurogenesis(GO:0022008);corpus_callosum_development(GO…	1	4
ENSOARG00000008351	ENSG00000174640	SLCO2A1	solute_carrier_organic_anion_transporter_family_member_2A1	-	1	253435492	253482409	Other_gene	NO	26.87	-	ion_transport(GO:0006811);lipid_transport(GO:0006869);prostaglandin_transport(GO:0015732);sodium-independent_organic_anion_transport(GO:0043252);transmembrane_transport(GO:0055085)	0	1
ENSOARG00000008456	ENSG00000091513	TF	transferrin	-	1	253633735	253672933	Other_gene	NO	32.71	-	retina_homeostasis(GO:0001895);platelet_degranulation(GO:0002576);cellular_iron_ion_homeostasis(GO:0006879);actin_filament_organization(GO:0007015);activation_of_JUN_kinase_activity(GO:0007257);response_to_bacterium(GO:0009617);osteoclast_differentiation(GO:0030316);regulation_of_protein_stability(GO:0031647);transferrin_transport(GO:0033572);iron_ion_transmembrane_transport(GO:0034755);regulatio…	5	1
ENSOARG00000008582	ENSG00000163781	TOPBP1	DNA_topoisomerase_II_binding_protein_1	cellular_response_to_stress	1	253791777	253865437	Other_gene	TRANS	56.07	DNA_replication_checkpoint(GO:0000076);G2/M_transition_of_mitotic_cell_cycle(GO:0000086);mitotic_DNA_integrity_checkpoint(GO:0044774);mitotic_nuclear_division(GO:0140014);negative_regulation_of_mitotic_cell_cycle_phase_transition(GO:1901991);regulation_of_G2/M_transition_of_mitotic_cell_cycle(GO:0010389);signal_transduction(GO:0007165)	DNA_metabolic_process(GO:0006259);DNA_replication(GO:0006260);DNA_repair(GO:0006281);cellular_response_to_DNA_damage_stimulus(GO:0006974);response_to_ionizing_radiation(GO:0010212);mitotic_DNA_replication_checkpoint(GO:0033314);regulation_of_signal_transduction_by_p53_class_mediator(GO:1901796)	4	1
ENSOARG00000008905	ENSG00000240303	ACAD11	acyl-CoA_dehydrogenase_family_member_11	-	1	255027458	255141792	Other_gene	TRANS	61.29	-	fatty_acid_beta-oxidation(GO:0006635);fatty_acid_beta-oxidation_using_acyl-CoA_dehydrogenase(GO:0033539);oxidation-reduction_process(GO:0055114)	4	1
ENSOARG00000008995	ENSG00000138246	DNAJC13	DnaJ_heat_shock_protein_family_(Hsp40)_member_C13	-	1	255172444	255307652	Other_gene	TRANS	81.34	membrane_invagination(GO:0010324);receptor-mediated_endocytosis(GO:0006898);vesicle_budding_from_membrane(GO:0006900)	osteoblast_differentiation(GO:0001649);receptor-mediated_endocytosis(GO:0006898);endosome_organization(GO:0007032);protein_transport(GO:0015031);neutrophil_degranulation(GO:0043312);regulation_of_early_endosome_to_recycling_endosome_transport(GO:1902954);regulation_of_early_endosome_to_late_endosome_transport(GO:2000641)	3	2
ENSOARG00000009480	ENSG00000183527	PSMG1	proteasome_assembly_chaperone_1	central_nervous_system_development	1	257353971	257366455	Other_gene	TRANS	60.62	-	cerebellar_granule_cell_precursor_proliferation(GO:0021930);proteasome_assembly(GO:0043248);proteasome_core_complex_assembly(GO:0080129)	0	1
ENSOARG00000009702	ENSG00000182093	WRB	tryptophan_rich_basic_protein	cellular_protein_localization	1	257561377	257576204	Other_gene	TRANS	36.58	-	tail-anchored_membrane_protein_insertion_into_ER_membrane(GO:0071816)	1	5
ENSOARG00000009885	-	IGSF5	Immunoglobulin_superfamily,_member_5	-	1	257937293	257990571	Other_gene	TRANS	42.27	-	-	4	2
ENSOARG00000009979	ENSG00000171587	DSCAM	DS_cell_adhesion_molecule	cell_projection_organization	1	258241417	258581681	Cotranscription_Factor	NO	72.25	axon_guidance(GO:0007411);cell-cell_adhesion_via_plasma-membrane_adhesion_molecules(GO:0098742)	cell_adhesion(GO:0007155);homophilic_cell_adhesion_via_plasma_membrane_adhesion_molecules(GO:0007156);negative_regulation_of_cell_adhesion(GO:0007162);nervous_system_development(GO:0007399);axon_guidance(GO:0007411);synapse_assembly(GO:0007416);locomotory_behavior(GO:0007626);retina_layer_formation(GO:0010842);netrin-activated_signaling_pathway(GO:0038007);positive_regulation_of_phosphorylation(G…	2	2
ENSOARG00000021219	-	U6	-	-	1	258769876	258769978	Other_gene	NO	40.09	-	-	1	2
ENSOARG00000010024	-	-	-	-	1	258831917	258833920	Other_gene	NO	74.15	-	-	1	1
ENSOARG00000010129	ENSG00000182240	BACE2	beta-secretase_2	neurogenesis	1	259446959	259554275	Other_gene	NO	36.39	membrane_protein_proteolysis(GO:0033619);peptide_metabolic_process(GO:0006518);protein_catabolic_process(GO:0030163)	proteolysis(GO:0006508);membrane_protein_ectodomain_proteolysis(GO:0006509);peptide_hormone_processing(GO:0016486);protein_catabolic_process(GO:0030163);glucose_homeostasis(GO:0042593);negative_regulation_of_amyloid_precursor_protein_biosynthetic_process(GO:0042985);astrocyte_activation(GO:0048143);amyloid-beta_metabolic_process(GO:0050435)	1	3
ENSOARG00000010231	ENSG00000183486	MX2	MX_dynamin_like_GTPase_2	-	1	259688071	259716801	Other_gene	TRANS	115.85	defense_response_to_virus(GO:0051607);establishment_of_protein_localization_to_organelle(GO:0072594);innate_immune_response(GO:0045087);intracellular_protein_transport(GO:0006886);localization_within_membrane(GO:0051668);membrane_fission(GO:0090148);membrane_fusion(GO:0061025);membrane_invagination(GO:0010324);mitochondrial_fission(GO:0000266);peptide_metabolic_process(GO:0006518);protein_metabol…	mitochondrial_fission(GO:0000266);defense_response(GO:0006952);response_to_virus(GO:0009615);synaptic_vesicle_budding_from_presynaptic_endocytic_zone_membrane(GO:0016185);receptor_internalization(GO:0031623);response_to_interferon-alpha(GO:0035455);innate_immune_response(GO:0045087);regulation_of_nucleocytoplasmic_transport(GO:0046822);regulation_of_synapse_structure_or_activity(GO:0050803);mRNA_…	5	4
ENSOARG00000010283	ENSG00000157601	MX1	MX_dynamin_like_GTPase_1	-	1	259737321	259762804	Other_gene	TRANS	40.37	establishment_of_protein_localization_to_organelle(GO:0072594);intracellular_protein_transport(GO:0006886);localization_within_membrane(GO:0051668);membrane_fission(GO:0090148);membrane_fusion(GO:0061025);membrane_invagination(GO:0010324);mitochondrial_fission(GO:0000266);peptide_metabolic_process(GO:0006518);protein_metabolic_process(GO:0019538);protein_polymerization(GO:0051258);protein-contain…	mitochondrial_fission(GO:0000266);apoptotic_process(GO:0006915);defense_response(GO:0006952);signal_transduction(GO:0007165);response_to_virus(GO:0009615);synaptic_vesicle_budding_from_presynaptic_endocytic_zone_membrane(GO:0016185);receptor_internalization(GO:0031623);response_to_type_I_interferon(GO:0034340);negative_regulation_of_viral_genome_replication(GO:0045071);innate_immune_response(GO:0…	1	1
ENSOARG00000025637	-	-	-	-	1	259817258	259843280	Other_gene	NO	50.38	-	-	2	2
ENSOARG00000010412	ENSG00000183421	RIPK4	receptor_interacting_serine/threonine_kinase_4	-	1	260079956	260095689	Other_gene	TRANS	103.98	-	morphogenesis_of_an_epithelium(GO:0002009);protein_phosphorylation(GO:0006468);positive_regulation_of_NF-kappaB_transcription_factor_activity(GO:0051092)	6	3
ENSOARG00000010715	ENSG00000160182	TFF1	trefoil_factor_1	homeostatic_process	1	260701229	260705731	Other_gene	NO	51.7	anatomical_structure_homeostasis(GO:0060249);digestion(GO:0007586);system_process(GO:0003008)	carbohydrate_metabolic_process(GO:0005975);signal_transduction(GO:0007165);negative_regulation_of_cell_population_proliferation(GO:0008285);response_to_iron_ion(GO:0010039);cell_differentiation(GO:0030154);maintenance_of_gastrointestinal_epithelium(GO:0030277);response_to_immobilization_stress(GO:0035902);response_to_peptide_hormone(GO:0043434)	3	2
ENSOARG00000010761	ENSG00000160183	TMPRSS3	transmembrane_serine_protease_3	homeostatic_process	1	260732616	260756933	Other_gene	NO	42.31	-	proteolysis(GO:0006508);cellular_sodium_ion_homeostasis(GO:0006883);endocytosis(GO:0006897);sensory_perception_of_sound(GO:0007605)	4	2
ENSOARG00000010806	ENSG00000160185	UBASH3A	ubiquitin_associated_and_SH3_domain_containing_A	negative_regulation_of_response_to_stimulus	1	260769711	260809438	Other_gene	NO	66	T_cell_receptor_signaling_pathway(GO:0050852);immune_response(GO:0006955);negative_regulation_of_signal_transduction(GO:0009968)	regulation_of_cytokine_production(GO:0001817);negative_regulation_of_T_cell_receptor_signaling_pathway(GO:0050860)	3	1
ENSOARG00000010926	ENSG00000160193	WDR4	WD_repeat_domain_4	-	1	261020805	261179345	Other_gene	TRANS	53.6	-	tRNA_modification(GO:0006400);cellular_response_to_DNA_damage_stimulus(GO:0006974);tRNA_(guanine-N7)-methylation(GO:0106004)	1	4
ENSOARG00000011274	ENSG00000160207	HSF2BP	heat_shock_transcription_factor_2_binding_protein	-	1	261716773	261800562	Other_gene	TRANS	31.66	-	transcription_by_RNA_polymerase_II(GO:0006366);spermatogenesis(GO:0007283)	0	2
ENSOARG00000025638	-	-	-	-	1	261789777	261885079	Other_gene	TRANS	65.33	-	-	5	2
ENSOARG00000011472	-	-	Uncharacterized_protein	-	1	262059568	262061430	Other_gene	TRANS	28.15	-	-	0	1
ENSOARG00000015803	-	-	Uncharacterized_protein	-	1	262464037	262464531	Other_gene	TRANS	36.63	-	-	1	2
ENSOARG00000012247	ENSG00000184787	UBE2G2	ubiquitin_conjugating_enzyme_E2_G2	cellular_response_to_stress	1	262753549	262777827	Other_gene	TRANS	52.22	protein_polyubiquitination(GO:0000209);ubiquitin-dependent_protein_catabolic_process(GO:0006511)	protein_polyubiquitination(GO:0000209);ubiquitin-dependent_protein_catabolic_process(GO:0006511);protein_ubiquitination(GO:0016567);protein_N-linked_glycosylation_via_asparagine(GO:0018279);ubiquitin-dependent_ERAD_pathway(GO:0030433);cellular_response_to_interferon-beta(GO:0035458);cellular_protein_catabolic_process(GO:0044257);protein_K48-linked_ubiquitination(GO:0070936);negative_regulation_of…	2	0
ENSOARG00000013086	ENSG00000160294	MCM3AP	minichromosome_maintenance_complex_component_3_associated_protein	-	1	264064532	264112757	Other_gene	TRANS	63.45	poly(A)+_mRNA_export_from_nucleus(GO:0016973)	mRNA_export_from_nucleus(GO:0006406);somatic_hypermutation_of_immunoglobulin_genes(GO:0016446);poly(A)+_mRNA_export_from_nucleus(GO:0016973);nucleosome_organization(GO:0034728);histone_H3_acetylation(GO:0043966)	3	5
ENSOARG00000013135	ENSG00000182362	YBEY	ybeY_metalloendoribonuclease	-	1	264114228	264120140	Other_gene	TRANS	55.34	-	rRNA_processing(GO:0006364);proteolysis(GO:0006508);RNA_phosphodiester_bond_hydrolysis,_endonucleolytic(GO:0090502)	1	2
ENSOARG00000013261	ENSG00000160299	PCNT	pericentrin	cell_projection_organization	1	264142260	264248565	Other_gene	TRANS	56.91	-	G2/M_transition_of_mitotic_cell_cycle(GO:0000086);microtubule_cytoskeleton_organization(GO:0000226);mitotic_prometaphase(GO:0000236);mitotic_spindle_organization(GO:0007052);signal_transduction(GO:0007165);regulation_of_G2/M_transition_of_mitotic_cell_cycle(GO:0010389);cilium_assembly(GO:0060271);chaperone-mediated_autophagy(GO:0061684);late_endosomal_microautophagy(GO:0061738);positive_regulatio…	4	4
ENSOARG00000013432	ENSG00000160307	S100B	S100_calcium_binding_protein_B	cell_projection_organization	1	264414341	264417467	Other_gene	NO	56.18	DNA_replication(GO:0006260);cell_cycle(GO:0007049)	axonogenesis(GO:0007409);central_nervous_system_development(GO:0007417);learning_or_memory(GO:0007611);memory(GO:0007613);positive_regulation_of_cell_population_proliferation(GO:0008284);regulation_of_cell_shape(GO:0008360);positive_regulation_of_myelination(GO:0031643);positive_regulation_of_apoptotic_process(GO:0043065);positive_regulation_of_I-kappaB_kinase/NF-kappaB_signaling(GO:0043123);inna…	1	2
ENSOARG00000013511	ENSG00000147364	FBXO25	F-box_protein_25	-	1	264614578	264636019	Other_gene	TRANS	52.31	-	protein_ubiquitination(GO:0016567)	1	1
ENSOARG00000013599	ENSG00000159216	RUNX1	runt_related_transcription_factor_1	-	1	265021070	265120963	Transcription_Factor	TRANS	36.14	chondrocyte_differentiation(GO:0002062);hemopoiesis(GO:0030097);neuron_differentiation(GO:0030182);transcription_by_RNA_polymerase_II(GO:0006366)	negative_regulation_of_transcription_by_RNA_polymerase_II(GO:0000122);regulation_of_cytokine-mediated_signaling_pathway(GO:0001959);chondrocyte_differentiation(GO:0002062);regulation_of_transcription,_DNA-templated(GO:0006355);negative_regulation_of_gene_expression(GO:0010629);hemopoiesis(GO:0030097);myeloid_cell_differentiation(GO:0030099);regulation_of_Wnt_signaling_pathway(GO:0030111);neuron_d…	6	3
ENSOARG00000021892	ENSG00000211590	MIR802	microRNA_802	-	1	266049795	266049885	Other_gene	NO	54.54	-	-	3	0
ENSOARG00000013878	ENSG00000142197	DOPEY2	DOP1_leucine_zipper_like_protein_B	-	1	266507332	266631255	Other_gene	TRANS	32.45	Golgi_to_endosome_transport(GO:0006895)	Golgi_to_endosome_transport(GO:0006895);endoplasmic_reticulum_organization(GO:0007029);multicellular_organism_development(GO:0007275);protein_transport(GO:0015031);cognition(GO:0050890)	3	2
ENSOARG00000014325	ENSG00000157538	DSCR3	VPS26_endosomal_protein_sorting_factor_C	cellular_protein_localization	1	267513499	267537693	Other_gene	TRANS	53.64	intracellular_protein_transport(GO:0006886)	intracellular_protein_transport(GO:0006886);biological_process(GO:0008150);endocytic_recycling(GO:0032456);retrograde_transport,_endosome_to_plasma_membrane(GO:1990126)	4	2
ENSOARG00000014368	ENSG00000157540	DYRK1A	dual_specificity_tyrosine_phosphorylation_regulated_kinase_1A	-	1	267648536	267743350	Cotranscription_Factor	TRANS	37.99	-	regulation_of_alternative_mRNA_splicing,_via_spliceosome(GO:0000381);protein_phosphorylation(GO:0006468);nervous_system_development(GO:0007399);circadian_rhythm(GO:0007623);viral_process(GO:0016032);phosphorylation(GO:0016310);peptidyl-serine_phosphorylation(GO:0018105);peptidyl-threonine_phosphorylation(GO:0018107);peptidyl-tyrosine_phosphorylation(GO:0018108);negative_regulation_of_microtubule_…	1	2
ENSOARG00000014718	ENSG00000206384	COL6A6	collagen_type_VI_alpha_6_chain	cell_adhesion	1	269642394	269765307	Other_gene	NO	57.93	-	cell_adhesion(GO:0007155)	0	3
ENSOARG00000014842	ENSG00000172752	COL6A5	collagen_type_VI_alpha_5_chain	cell_adhesion	1	269854422	270018664	Other_gene	NO	20.32	-	cell_adhesion(GO:0007155)	1	1
ENSOARG00000015230	ENSG00000169814	BTD	biotinidase	central_nervous_system_development	1	270703332	270724375	Other_gene	TRANS	51.49	-	biotin_metabolic_process(GO:0006768);nitrogen_compound_metabolic_process(GO:0006807);central_nervous_system_development(GO:0007417)	1	2
ENSOARG00000015280	ENSG00000206560	ANKRD28	ankyrin_repeat_domain_28	-	1	270750803	270872785	Other_gene	TRANS	45.8	cellular_component_organization(GO:0016043);protein_targeting(GO:0006605)	COPII_vesicle_coating(GO:0048208)	6	4
ENSOARG00000015329	ENSG00000131386	GALNT15	polypeptide_N-acetylgalactosaminyltransferase_15	-	1	271248875	271269770	Other_gene	NO	42.21	-	protein_glycosylation(GO:0006486);O-glycan_processing(GO:0016266)	2	2
ENSOARG00000015604	ENSG00000182568	SATB1	SATB_homeobox_1	-	1	273521292	273600112	Transcription_Factor	TRANS	28.58	-	negative_regulation_of_transcription_by_RNA_polymerase_II(GO:0000122);chromatin_organization(GO:0006325);chromatin_remodeling(GO:0006338);epidermis_development(GO:0008544);viral_process(GO:0016032);histone_methylation(GO:0016571);CD4-positive,_alpha-beta_T_cell_differentiation(GO:0043367);CD8-positive,_alpha-beta_T_cell_differentiation(GO:0043374);activated_T_cell_proliferation(GO:0050798);reflex…	3	3
ENSOARG00000025735	-	-	-	-	2	1715164	1771388	Other_gene	TRANS	62.47	-	-	4	2
ENSOARG00000002911	ENSG00000174529	TMEM81	transmembrane_protein_81	-	2	2089152	2089982	Other_gene	NO	37	-	-	1	2
ENSOARG00000005498	ENSG00000119396	RAB14	RAB14,_member_RAS_oncogene_family	transmembrane_receptor_protein_tyrosine_kinase_signaling_pathway	2	2285572	2296785	Other_gene	TRANS	40.84	Ras_protein_signal_transduction(GO:0007265);intracellular_protein_transport(GO:0006886)	phosphatidylinositol_biosynthetic_process(GO:0006661);intracellular_protein_transport(GO:0006886);Golgi_to_endosome_transport(GO:0006895);fibroblast_growth_factor_receptor_signaling_pathway(GO:0008543);vesicle-mediated_transport(GO:0016192);endocytic_recycling(GO:0032456);Rab_protein_signal_transduction(GO:0032482);regulation_of_protein_localization(GO:0032880);defense_response_to_bacterium(GO:00…	0	2
ENSOARG00000005550	-	-	Uncharacterized_protein	-	2	2398313	2404519	Other_gene	NO	22.84	-	-	0	3
ENSOARG00000005644	-	-	Uncharacterized_protein	-	2	2646508	2661669	Other_gene	TRANS	31.89	-	-	1	1
ENSOARG00000025737	-	-	-	-	2	4441213	4448215	Other_gene	NO	22.11	-	-	1	1
ENSOARG00000022158	-	-	-	-	2	5727486	5727599	Other_gene	NO	54.43	-	-	1	4
ENSOARG00000005792	ENSG00000136869	TLR4	toll_like_receptor_4	neurogenesis	2	5857967	5868004	Other_gene	TRANS	30.56	inflammatory_response(GO:0006954);innate_immune_response(GO:0045087);toll-like_receptor_signaling_pathway(GO:0002224)	activation_of_MAPK_activity(GO:0000187);toll-like_receptor_signaling_pathway(GO:0002224);B_cell_proliferation_involved_in_immune_response(GO:0002322);nitric_oxide_production_involved_in_inflammatory_response(GO:0002537);regulation_of_dendritic_cell_cytokine_production(GO:0002730);MyD88-dependent_toll-like_receptor_signaling_pathway(GO:0002755);MyD88-independent_toll-like_receptor_signaling_pathwa…	2	1
ENSOARG00000005888	ENSG00000182752	PAPPA	pappalysin_1	response_to_endogenous_stimulus	2	7284741	7509631	Other_gene	NO	76.38	-	proteolysis(GO:0006508);female_pregnancy(GO:0007565);response_to_follicle-stimulating_hormone(GO:0032354);cellular_protein_metabolic_process(GO:0044267);response_to_glucocorticoid(GO:0051384)	4	3
ENSOARG00000005972	ENSG00000181634	TNFSF15	TNF_superfamily_member_15	protein_phosphorylation	2	8934595	8954674	Other_gene	NO	57.66	apoptotic_process(GO:0006915);cell-cell_signaling(GO:0007267);cytokine-mediated_signaling_pathway(GO:0019221);immune_system_process(GO:0002376)	apoptotic_process(GO:0006915);activation_of_cysteine-type_endopeptidase_activity_involved_in_apoptotic_process(GO:0006919);immune_response(GO:0006955);signal_transduction(GO:0007165);activation_of_NF-kappaB-inducing_kinase_activity(GO:0007250);tumor_necrosis_factor-mediated_signaling_pathway(GO:0033209);cytokine_metabolic_process(GO:0042107)	3	1
ENSOARG00000006030	ENSG00000106948	AKNA	AT-hook_transcription_factor	-	2	9311734	9352831	Transcription_Factor	TRANS	60.51	-	epithelial_to_mesenchymal_transition(GO:0001837);neuroblast_division_in_subventricular_zone(GO:0021849);positive_regulation_of_transcription_by_RNA_polymerase_II(GO:0045944);regulation_of_inflammatory_response(GO:0050727);delamination(GO:0060232);neuroblast_delamination(GO:0060234)	0	3
ENSOARG00000006050	ENSG00000229314	ORM1	orosomucoid_1	positive_regulation_of_multicellular_organismal_process	2	9355803	9359076	Other_gene	NO	44.08	-	platelet_degranulation(GO:0002576);regulation_of_immune_system_process(GO:0002682);acute-phase_response(GO:0006953);inflammatory_response(GO:0006954);negative_regulation_of_interleukin-6_production(GO:0032715);negative_regulation_of_tumor_necrosis_factor_production(GO:0032720);neutrophil_degranulation(GO:0043312);positive_regulation_of_interleukin-1_secretion(GO:0050716);positive_regulation_of_in…	1	4
ENSOARG00000006161	ENSG00000157657	ZNF618	zinc_finger_protein_618	-	2	9621733	9707921	Transcription_Factor	NO	31	regulation_of_transcription_by_RNA_polymerase_II(GO:0006357);transcription_by_RNA_polymerase_II(GO:0006366)	-	0	1
ENSOARG00000006197	ENSG00000138835	RGS3	regulator_of_G_protein_signaling_3	-	2	10082703	10235603	Other_gene	TRANS	54.69	-	inactivation_of_MAPK_activity(GO:0000188);G_protein-coupled_receptor_signaling_pathway(GO:0007186);regulation_of_G_protein-coupled_receptor_signaling_pathway(GO:0008277);positive_regulation_of_GTPase_activity(GO:0043547)	1	4
ENSOARG00000006419	-	-	Uncharacterized_protein	-	2	10653132	10656536	Other_gene	NO	50.36	-	-	2	5
ENSOARG00000006519	ENSG00000119471	HSDL2	hydroxysteroid_dehydrogenase_like_2	-	2	11084157	11143147	Other_gene	TRANS	54.06	-	biological_process(GO:0008150);oxidation-reduction_process(GO:0055114)	3	2
ENSOARG00000006623	ENSG00000165181	C9orf84	shortage_in_chiasmata_1	-	2	11698407	11789433	Other_gene	NO	42.56	-	resolution_of_meiotic_recombination_intermediates(GO:0000712)	5	2
ENSOARG00000006712	ENSG00000136813	KIAA0368	Ecm29_proteasome_adaptor_and_scaffold	cellular_response_to_stress	2	11968966	12068995	Other_gene	TRANS	58.88	cellular_protein_modification_process(GO:0006464);proteolysis(GO:0006508);translation(GO:0006412)	ubiquitin-dependent_ERAD_pathway(GO:0030433);proteasome_assembly(GO:0043248)	5	3
ENSOARG00000006760	ENSG00000198121	LPAR1	lysophosphatidic_acid_receptor_1	cell_projection_organization	2	12325968	12488187	Other_gene	TRANS	54	cell_surface_receptor_signaling_pathway(GO:0007166);cell-cell_signaling(GO:0007267);intracellular_signal_transduction(GO:0035556)	activation_of_MAPK_activity(GO:0000187);G_protein-coupled_receptor_signaling_pathway(GO:0007186);adenylate_cyclase-inhibiting_G_protein-coupled_receptor_signaling_pathway(GO:0007193);activation_of_phospholipase_C_activity(GO:0007202);positive_regulation_of_cytosolic_calcium_ion_concentration(GO:0007204);regulation_of_cell_shape(GO:0008360);negative_regulation_of_neuron_projection_development(GO:0…	4	3
ENSOARG00000006857	ENSG00000165124	SVEP1	sushi,_von_Willebrand_factor_type_A,_EGF_and_pentraxin_domain_containing_1	cell_adhesion	2	12730845	12930533	Other_gene	NO	45.19	cell_adhesion(GO:0007155);immune_system_process(GO:0002376);signal_transduction(GO:0007165)	cell_adhesion(GO:0007155)	2	2
ENSOARG00000006916	ENSG00000136810	TXN	thioredoxin	cellular_response_to_stress	2	13016557	13028295	Cotranscription_Factor	TRANS	33.07	-	negative_regulation_of_transcription_by_RNA_polymerase_II(GO:0000122);glycerol_ether_metabolic_process(GO:0006662);response_to_radiation(GO:0009314);activation_of_protein_kinase_B_activity(GO:0032148);positive_regulation_of_peptidyl-serine_phosphorylation(GO:0033138);positive_regulation_of_DNA_binding(GO:0043388);cell_redox_homeostasis(GO:0045454);negative_regulation_of_protein_export_from_nucleu…	1	0
ENSOARG00000006968	ENSG00000070159	PTPN3	protein_tyrosine_phosphatase,_non-receptor_type_3	ion_transport	2	13790622	13898273	Other_gene	TRANS	65.32	-	protein_dephosphorylation(GO:0006470);peptidyl-tyrosine_dephosphorylation(GO:0035335);negative_regulation_of_epidermal_growth_factor_receptor_signaling_pathway(GO:0042059);negative_regulation_of_mitotic_cell_cycle(GO:0045930);negative_regulation_of_membrane_protein_ectodomain_proteolysis(GO:0051045);liver_regeneration(GO:0097421);regulation_of_membrane_depolarization_during_action_potential(GO:00…	1	3
ENSOARG00000007009	ENSG00000095203	EPB41L4B	erythrocyte_membrane_protein_band_4.1_like_4B	movement_of_cell_or_subcellular_component	2	13993990	14101668	Other_gene	TRANS	35.73	actomyosin_structure_organization(GO:0031032)	positive_regulation_of_gene_expression(GO:0010628);actomyosin_structure_organization(GO:0031032);wound_healing(GO:0042060);positive_regulation_of_cell_adhesion(GO:0045785);positive_regulation_of_keratinocyte_migration(GO:0051549)	1	1
ENSOARG00000007036	ENSG00000260230	FRRS1L	ferric_chelate_reductase_1_like	-	2	14111667	14132972	Other_gene	NO	28.75	-	regulation_of_postsynaptic_membrane_neurotransmitter_receptor_levels(GO:0099072);regulation_of_glutamate_receptor_signaling_pathway(GO:1900449)	0	2
ENSOARG00000007124	ENSG00000070061	IKBKAP	elongator_complex_protein_1	movement_of_cell_or_subcellular_component	2	14295029	14350764	Cotranscription_Factor	TRANS	49.28	cellular_process(GO:0009987);protein_localization(GO:0008104);response_to_stimulus(GO:0050896)	tRNA_wobble_uridine_modification(GO:0002098);positive_regulation_of_cell_migration(GO:0030335)	0	2
ENSOARG00000003016	ENSG00000148156	ACTL7B	actin_like_7B	-	2	14357744	14358997	Other_gene	NO	20.61	cellular_component_morphogenesis(GO:0032989);cytokinesis(GO:0000910);endocytosis(GO:0006897);exocytosis(GO:0006887);intracellular_protein_transport(GO:0006886)	cytoskeleton_organization(GO:0007010)	2	1
ENSOARG00000025742	-	-	-	-	2	15442020	15451077	Other_gene	NO	51.54	-	-	4	3
ENSOARG00000007169	ENSG00000136826	KLF4	Kruppel_like_factor_4	-	2	15622345	15625917	Transcription_Factor	TRANS	41.54	transcription_by_RNA_polymerase_II(GO:0006366)	negative_regulation_of_transcription_by_RNA_polymerase_II(GO:0000122);regulation_of_transcription_by_RNA_polymerase_II(GO:0006357);transcription_by_RNA_polymerase_II(GO:0006366);mesodermal_cell_fate_determination(GO:0007500);negative_regulation_of_cell_population_proliferation(GO:0008285);epidermal_cell_differentiation(GO:0009913);positive_regulation_of_gene_expression(GO:0010628);negative_regula…	2	3
ENSOARG00000007188	ENSG00000119318	RAD23B	RAD23_homolog_B,_nucleotide_excision_repair_protein	cellular_response_to_stress	2	15747740	15772752	Other_gene	TRANS	57.82	proteasome-mediated_ubiquitin-dependent_protein_catabolic_process(GO:0043161);protein_ubiquitination(GO:0016567)	nucleotide-excision_repair,_DNA_damage_recognition(GO:0000715);nucleotide-excision_repair,_DNA_duplex_unwinding(GO:0000717);nucleotide-excision_repair(GO:0006289);nucleotide-excision_repair,_preincision_complex_assembly(GO:0006294);protein_folding(GO:0006457);spermatogenesis(GO:0007283);protein_deubiquitination(GO:0016579);regulation_of_proteasomal_ubiquitin-dependent_protein_catabolic_process(GO…	0	2
ENSOARG00000021908	ENSG00000201909	U6	-	-	2	17230943	17231047	Other_gene	NO	50.47	-	-	0	5
ENSOARG00000003137	ENSG00000204246	OR13C3	olfactory_receptor_family_13_subfamily_C_member_3	-	2	18371736	18372764	Other_gene	NO	29.99	-	G_protein-coupled_receptor_signaling_pathway(GO:0007186);detection_of_chemical_stimulus_involved_in_sensory_perception_of_smell(GO:0050911)	1	1
ENSOARG00000003255	-	-	Uncharacterized_protein	-	2	18734547	18736649	Other_gene	NO	35.57	-	-	0	1
ENSOARG00000007417	ENSG00000155833	CYLC2	cylicin_2	-	2	20135042	20162654	Other_gene	NO	41.26	-	cytoskeleton_organization(GO:0007010);multicellular_organism_development(GO:0007275);spermatogenesis(GO:0007283);cell_differentiation(GO:0030154)	3	1
ENSOARG00000007511	ENSG00000136872	ALDOB	aldolase,_fructose-bisphosphate_B	positive_regulation_of_molecular_function	2	21476904	21623190	Other_gene	TRANS	21.23	-	fructose_metabolic_process(GO:0006000);gluconeogenesis(GO:0006094);glycolytic_process(GO:0006096);NADH_oxidation(GO:0006116);fructose_1,6-bisphosphate_metabolic_process(GO:0030388);positive_regulation_of_ATPase_activity(GO:0032781);canonical_glycolysis(GO:0061621);fructose_catabolic_process_to_hydroxyacetone_phosphate_and_glyceraldehyde-3-phosphate(GO:0061624);vacuolar_proton-transporting_V-type_…	2	0
ENSOARG00000007598	ENSG00000251349	MSANTD3-TMEFF1	MSANTD3-TMEFF1_readthrough	-	2	22448254	22576544	Other_gene	NO	57.03	cellular_process(GO:0009987)	neuromuscular_junction_development(GO:0007528);motor_neuron_axon_guidance(GO:0008045);animal_organ_morphogenesis(GO:0009887);tissue_development(GO:0009888);dendrite_development(GO:0016358);receptor_clustering(GO:0043113)	2	2
ENSOARG00000007628	ENSG00000184923	NUTM2A	NUT_family_member_2A	-	2	22623391	22636457	Other_gene	NO	70.35	-	-	2	5
ENSOARG00000007698	ENSG00000148082	SHC3	SHC_adaptor_protein_3	-	2	23666899	23794698	Other_gene	NO	49.72	-	MAPK_cascade(GO:0000165);signal_transduction(GO:0007165);transmembrane_receptor_protein_tyrosine_kinase_signaling_pathway(GO:0007169);epidermal_growth_factor_receptor_signaling_pathway(GO:0007173);Ras_protein_signal_transduction(GO:0007265);axon_guidance(GO:0007411);central_nervous_system_development(GO:0007417);learning_or_memory(GO:0007611);synaptic_transmission,_glutamatergic(GO:0035249)	2	2
ENSOARG00000007741	ENSG00000187742	SECISBP2	SECIS_binding_protein_2	-	2	23994543	24034244	Other_gene	TRANS	37.27	formation_of_translation_initiation_ternary_complex(GO:0001677);regulation_of_translation(GO:0006417);translational_elongation(GO:0006414);translational_termination(GO:0006415)	selenocysteine_incorporation(GO:0001514);striatum_development(GO:0021756);neuron_development(GO:0048666);negative_regulation_of_nuclear-transcribed_mRNA_catabolic_process,_nonsense-mediated_decay(GO:2000623)	0	1
ENSOARG00000007771	ENSG00000187764	SEMA4D	semaphorin_4D	cell_projection_organization	2	24034895	24080618	Other_gene	TRANS	33.96	ameboidal-type_cell_migration(GO:0001667);animal_organ_development(GO:0048513);axon_extension(GO:0048675);axon_guidance(GO:0007411);cell_surface_receptor_signaling_pathway(GO:0007166);negative_regulation_of_cell_growth(GO:0030308);negative_regulation_of_neuron_projection_development(GO:0010977);negative_regulation_of_response_to_external_stimulus(GO:0032102);positive_regulation_of_cell_migration(…	negative_regulation_of_transcription_by_RNA_polymerase_II(GO:0000122);neural_crest_cell_migration(GO:0001755);positive_regulation_of_protein_phosphorylation(GO:0001934);immune_response(GO:0006955);cell_adhesion(GO:0007155);negative_regulation_of_cell_adhesion(GO:0007162);regulation_of_cell_shape(GO:0008360);negative_regulation_of_alkaline_phosphatase_activity(GO:0010693);positive_regulation_of_ph…	4	1
ENSOARG00000025749	-	-	-	-	2	25258013	25350946	Other_gene	NO	48.35	-	-	5	2
ENSOARG00000003312	ENSG00000165023	DIRAS2	DIRAS_family_GTPase_2	protein_phosphorylation	2	25483476	25484075	Other_gene	NO	60.72	G-protein_coupled_receptor_signaling_pathway(GO:0007186);I-kappaB_kinase/NF-kappaB_signaling(GO:0007249);MAPK_cascade(GO:0000165);cell_adhesion(GO:0007155);cell_surface_receptor_signaling_pathway(GO:0007166);chemical_synaptic_transmission(GO:0007268);intracellular_protein_transport(GO:0006886);nervous_system_process(GO:0050877);receptor-mediated_endocytosis(GO:0006898)	signal_transduction(GO:0007165)	1	2
ENSOARG00000025750	-	-	-	-	2	25906985	25927725	Other_gene	NO	68.8	-	-	4	2
ENSOARG00000007832	ENSG00000148090	AUH	AU_RNA_binding_methylglutaconyl-CoA_hydratase	-	2	26058085	26228016	Other_gene	TRANS	54.64	fatty_acid_catabolic_process(GO:0009062);oxidation-reduction_process(GO:0055114)	leucine_catabolic_process(GO:0006552);fatty_acid_beta-oxidation(GO:0006635);branched-chain_amino_acid_catabolic_process(GO:0009083)	1	2
ENSOARG00000007870	ENSG00000090054	SPTLC1	serine_palmitoyltransferase_long_chain_base_subunit_1	-	2	26931597	26996794	Other_gene	TRANS	56.88	lipid_metabolic_process(GO:0006629)	sphingolipid_metabolic_process(GO:0006665);sphingomyelin_biosynthetic_process(GO:0006686);sphingolipid_biosynthetic_process(GO:0030148);sphinganine_biosynthetic_process(GO:0046511);sphingosine_biosynthetic_process(GO:0046512);ceramide_biosynthetic_process(GO:0046513);positive_regulation_of_lipophagy(GO:1904504);regulation_of_fat_cell_apoptotic_process(GO:1904649)	2	5
ENSOARG00000003384	ENSG00000160213	CSTB	cystatin_B	-	2	27614154	27614468	Other_gene	NO	33.93	cellular_protein_metabolic_process(GO:0044267)	adult_locomotory_behavior(GO:0008344);negative_regulation_of_peptidase_activity(GO:0010466);negative_regulation_of_endopeptidase_activity(GO:0010951);neutrophil_degranulation(GO:0043312);negative_regulation_of_proteolysis(GO:0045861)	0	1
ENSOARG00000008116	ENSG00000131669	NINJ1	ninjurin_1	regulation_of_cell_adhesion	2	28253520	28262966	Other_gene	NO	59.29	cellular_process(GO:0009987)	positive_regulation_of_cell-matrix_adhesion(GO:0001954);cell_adhesion(GO:0007155);nervous_system_development(GO:0007399);tissue_regeneration(GO:0042246);hyaloid_vascular_plexus_regression(GO:1990384)	1	1
ENSOARG00000008136	ENSG00000157303	SUSD3	sushi_domain_containing_3	-	2	28308571	28332142	Other_gene	TRANS	37.56	-	-	2	3
ENSOARG00000008190	ENSG00000185963	BICD2	BICD_cargo_adaptor_2	movement_of_cell_or_subcellular_component	2	28479800	28500053	Other_gene	TRANS	56.76	-	retrograde_vesicle-mediated_transport,_Golgi_to_endoplasmic_reticulum(GO:0006890);microtubule-based_movement(GO:0007018);protein_transport(GO:0015031);protein_localization_to_Golgi_apparatus(GO:0034067);mRNA_transport(GO:0051028);centrosome_localization(GO:0051642);regulation_of_microtubule_cytoskeleton_organization(GO:0070507);minus-end-directed_organelle_transport_along_microtubule(GO:0072385);…	5	5
ENSOARG00000008299	ENSG00000198000	NOL8	nucleolar_protein_8	cellular_protein_localization	2	28811722	28839691	Other_gene	TRANS	73.83	-	rRNA_processing(GO:0006364);protein_localization_to_nucleolus(GO:1902570)	3	3
ENSOARG00000008348	ENSG00000127081	ZNF484	zinc_finger_protein_484	-	2	28934220	28961667	Transcription_Factor	TRANS	39.46	-	regulation_of_transcription,_DNA-templated(GO:0006355)	3	3
ENSOARG00000025752	-	-	-	-	2	28989172	29003649	Other_gene	NO	41.68	-	-	1	0
ENSOARG00000008373	ENSG00000283329	-	-	-	2	29066394	29076318	Other_gene	NO	38.72	-	-	1	3
ENSOARG00000008415	ENSG00000158122	AAED1	peroxiredoxin_like_2C	protein_phosphorylation	2	29336823	29350494	Other_gene	TRANS	33.28	cellular_response_to_chemical_stimulus(GO:0070887);oxidation-reduction_process(GO:0055114);response_to_toxic_substance(GO:0009636)	positive_regulation_of_glycolytic_process(GO:0045821);oxidation-reduction_process(GO:0055114);positive_regulation_of_ERK1_and_ERK2_cascade(GO:0070374);cellular_oxidant_detoxification(GO:0098869)	1	5
ENSOARG00000008461	ENSG00000130956	HABP4	hyaluronan_binding_protein_4	-	2	29548382	29583947	Cotranscription_Factor	TRANS	33.91	primary_metabolic_process(GO:0044238)	platelet_degranulation(GO:0002576);mRNA_processing(GO:0006397);RNA_splicing(GO:0008380);PML_body_organization(GO:0030578);positive_regulation_of_RNA_splicing(GO:0033120);negative_regulation_of_DNA_binding(GO:0043392);positive_regulation_of_translational_initiation(GO:0045948);cellular_response_to_mechanical_stimulus(GO:0071260)	2	0
ENSOARG00000008668	ENSG00000130957	FBP2	fructose-bisphosphatase_2	-	2	31709019	31765595	Other_gene	NO	35.11	carbohydrate_derivative_metabolic_process(GO:1901135);cellular_carbohydrate_biosynthetic_process(GO:0034637);gluconeogenesis(GO:0006094);oligosaccharide_biosynthetic_process(GO:0009312);organophosphate_metabolic_process(GO:0019637)	sucrose_biosynthetic_process(GO:0005986);fructose_metabolic_process(GO:0006000);fructose_6-phosphate_metabolic_process(GO:0006002);gluconeogenesis(GO:0006094);dephosphorylation(GO:0016311);fructose_1,6-bisphosphate_metabolic_process(GO:0030388)	1	0
ENSOARG00000008683	ENSG00000135047	CTSL	cathepsin_L	regulation_of_cell_differentiation	2	31785406	31790389	Other_gene	TRANS	43.08	proteolysis_involved_in_cellular_protein_catabolic_process(GO:0051603)	toll-like_receptor_signaling_pathway(GO:0002224);adaptive_immune_response(GO:0002250);proteolysis(GO:0006508);antigen_processing_and_presentation(GO:0019882);antigen_processing_and_presentation_of_exogenous_peptide_antigen_via_MHC_class_II(GO:0019886);extracellular_matrix_disassembly(GO:0022617);collagen_catabolic_process(GO:0030574);regulation_of_keratinocyte_differentiation(GO:0045616);proteoly…	0	3
ENSOARG00000008706	ENSG00000196730	DAPK1	death_associated_protein_kinase_1	-	2	31865552	31962542	Other_gene	TRANS	45.63	-	protein_phosphorylation(GO:0006468);apoptotic_process(GO:0006915);extrinsic_apoptotic_signaling_pathway_via_death_domain_receptors(GO:0008625);regulation_of_autophagy(GO:0010506);positive_regulation_of_autophagy(GO:0010508);negative_regulation_of_translation(GO:0017148);intracellular_signal_transduction(GO:0035556);regulation_of_apoptotic_process(GO:0042981);negative_regulation_of_apoptotic_proce…	0	1
ENSOARG00000023484	-	SNORA70	-	-	2	32610035	32610137	Other_gene	NO	33.89	-	-	4	3
ENSOARG00000025756	-	-	-	-	2	33019438	33028116	Other_gene	NO	37.51	-	-	2	1
ENSOARG00000008732	ENSG00000083223	ZCCHC6	terminal_uridylyl_transferase_7	-	2	33302258	33357865	Other_gene	TRANS	33.42	cell_cycle(GO:0007049)	nuclear-transcribed_mRNA_poly(A)_tail_shortening(GO:0000289);oocyte_maturation(GO:0001556);negative_regulation_of_transposition,_RNA-mediated(GO:0010526);miRNA_metabolic_process(GO:0010586);pre-miRNA_processing(GO:0031054);RNA_3'-end_processing(GO:0031123);RNA_3'_uridylation(GO:0071076);polyuridylation-dependent_mRNA_catabolic_process(GO:1990074)	4	2
ENSOARG00000008773	-	-	-	-	2	33423904	33430096	Other_gene	NO	28.91	-	-	0	2
ENSOARG00000008815	ENSG00000135040	NAA35	N(alpha)-acetyltransferase_35,_NatC_auxiliary_subunit	-	2	33574880	33667776	Other_gene	TRANS	44.16	-	N-terminal_protein_amino_acid_acetylation(GO:0006474);N-terminal_peptidyl-methionine_acetylation(GO:0017196);negative_regulation_of_apoptotic_process(GO:0043066);smooth_muscle_cell_proliferation(GO:0048659)	2	2
ENSOARG00000022704	ENSG00000284179	MIR7-1	microRNA_7-1	-	2	35555218	35555326	Other_gene	NO	41.87	-	-	5	1
ENSOARG00000008990	ENSG00000165113	GKAP1	G_kinase_anchoring_protein_1	transmembrane_receptor_protein_tyrosine_kinase_signaling_pathway	2	35719741	35796777	Other_gene	TRANS	72.34	-	signal_transduction(GO:0007165);phosphorylation(GO:0016310);positive_regulation_of_insulin_receptor_signaling_pathway(GO:0046628)	2	0
ENSOARG00000009251	ENSG00000122735	DNAI1	dynein_axonemal_intermediate_chain_1	cell_projection_organization	2	36819526	36890350	Other_gene	TRANS	64.82	ciliary_basal_body-plasma_membrane_docking(GO:0097711);ciliary_transition_zone_assembly(GO:1905349);cilium_movement(GO:0003341);intracellular_protein_transport(GO:0006886);intraciliary_transport_involved_in_cilium_assembly(GO:0035735);outer_dynein_arm_assembly(GO:0036158);protein_localization_to_cilium(GO:0061512);vesicle_targeting,_trans-Golgi_to_periciliary_membrane_compartment(GO:0097712)	cilium_movement(GO:0003341);epithelial_cilium_movement_involved_in_extracellular_fluid_movement(GO:0003351);microtubule-based_movement(GO:0007018);determination_of_left/right_symmetry(GO:0007368);heart_development(GO:0007507);insulin_receptor_signaling_pathway(GO:0008286);flagellated_sperm_motility(GO:0030317);outer_dynein_arm_assembly(GO:0036158)	2	2
ENSOARG00000009296	ENSG00000164978	NUDT2	nudix_hydrolase_2	cellular_response_to_stress	2	36981250	36983841	Other_gene	TRANS	27.86	-	nucleobase-containing_compound_metabolic_process(GO:0006139);apoptotic_process(GO:0006915);cellular_response_to_oxidative_stress(GO:0034599)	0	3
ENSOARG00000009318	ENSG00000186638	KIF24	kinesin_family_member_24	cell_projection_organization	2	37013059	37060214	Other_gene	NO	40.8	microtubule-based_movement(GO:0007018)	microtubule-based_movement(GO:0007018);microtubule_depolymerization(GO:0007019);cilium_assembly(GO:0060271);ciliary_basal_body-plasma_membrane_docking(GO:0097711)	2	1
ENSOARG00000009598	ENSG00000137074	APTX	aprataxin	cellular_response_to_stress	2	37928370	37938764	Other_gene	TRANS	47.24	double-strand_break_repair(GO:0006302)	single_strand_break_repair(GO:0000012);DNA_ligation(GO:0006266);double-strand_break_repair(GO:0006302);cellular_response_to_DNA_damage_stimulus(GO:0006974);dephosphorylation(GO:0016311);regulation_of_protein_stability(GO:0031647);response_to_hydrogen_peroxide(GO:0042542);nucleic_acid_phosphodiester_bond_hydrolysis(GO:0090305);polynucleotide_3'_dephosphorylation(GO:0098506)	1	3
ENSOARG00000008106	ENSG00000163684	RPP14	ribonuclease_P/MRP_subunit_p14	-	2	37989553	37989924	Other_gene	NO	62.61	-	tRNA_5'-leader_removal(GO:0001682);RNA_phosphodiester_bond_hydrolysis,_endonucleolytic(GO:0090502)	2	4
ENSOARG00000009699	ENSG00000120899	PTK2B	protein_tyrosine_kinase_2_beta	cell_projection_organization	2	38138568	38209445	Other_gene	TRANS	45.74	angiogenesis(GO:0001525);cell_adhesion(GO:0007155);epidermal_growth_factor_receptor_signaling_pathway(GO:0007173);regulation_of_cell_adhesion(GO:0030155)	MAPK_cascade(GO:0000165);angiogenesis(GO:0001525);oocyte_maturation(GO:0001556);response_to_hypoxia(GO:0001666);positive_regulation_of_cell-matrix_adhesion(GO:0001954);sprouting_angiogenesis(GO:0002040);adaptive_immune_response(GO:0002250);marginal_zone_B_cell_differentiation(GO:0002315);regulation_of_leukocyte_chemotaxis(GO:0002688);protein_phosphorylation(GO:0006468);apoptotic_process(GO:000691…	1	1
ENSOARG00000025758	-	-	-	-	2	38574271	38592405	Other_gene	NO	51.16	-	-	0	1
ENSOARG00000009752	ENSG00000120907	ADRA1A	adrenoceptor_alpha_1A	-	2	38638174	38749450	Other_gene	NO	72.06	activation_of_adenylate_cyclase_activity(GO:0007190);activation_of_phospholipase_C_activity(GO:0007202);adenylate_cyclase-activating_G-protein_coupled_receptor_signaling_pathway(GO:0007189);inositol_phosphate-mediated_signaling(GO:0048016);phospholipase_C-activating_G-protein_coupled_receptor_signaling_pathway(GO:0007200);positive_regulation_of_blood_pressure(GO:0045777);positive_regulation_of_cy…	negative_regulation_of_heart_rate_involved_in_baroreceptor_response_to_increased_systemic_arterial_blood_pressure(GO:0001985);norepinephrine-epinephrine_vasoconstriction_involved_in_regulation_of_systemic_arterial_blood_pressure(GO:0001994);positive_regulation_of_heart_rate_by_epinephrine-norepinephrine(GO:0001996);positive_regulation_of_the_force_of_heart_contraction_by_epinephrine-norepinephrin…	3	2
ENSOARG00000009874	ENSG00000104756	KCTD9	potassium_channel_tetramerization_domain_containing_9	-	2	39911707	39993378	Other_gene	TRANS	52.15	-	protein_ubiquitination(GO:0016567);intracellular_signal_transduction(GO:0035556);protein_homooligomerization(GO:0051260)	3	1
ENSOARG00000008168	-	-	Uncharacterized_protein	-	2	40343597	40344010	Other_gene	NO	71.69	-	-	3	3
ENSOARG00000009942	ENSG00000277586	NEFL	neurofilament_light	cell_projection_organization	2	40522108	40525845	Other_gene	NO	47.98	-	MAPK_cascade(GO:0000165);microtubule_cytoskeleton_organization(GO:0000226);anterograde_axonal_transport(GO:0008089);retrograde_axonal_transport(GO:0008090);peripheral_nervous_system_axon_regeneration(GO:0014012);axonal_transport_of_mitochondrion(GO:0019896);spinal_cord_development(GO:0021510);hippocampus_development(GO:0021766);cerebral_cortex_development(GO:0021987);regulation_of_axon_diameter(G…	2	1
ENSOARG00000010042	ENSG00000159167	STC1	stanniocalcin_1	-	2	41704775	41716665	Other_gene	TRANS	49.44	cellular_calcium_ion_homeostasis(GO:0006874);phosphate-containing_compound_metabolic_process(GO:0006796);regulation_of_phosphate_metabolic_process(GO:0019220)	ossification(GO:0001503);endothelial_cell_morphogenesis(GO:0001886);growth_plate_cartilage_axis_specification(GO:0003421);cellular_calcium_ion_homeostasis(GO:0006874);signal_transduction(GO:0007165);embryo_implantation(GO:0007566);negative_regulation_of_endothelial_cell_migration(GO:0010596);negative_regulation_of_cell_migration(GO:0030336);response_to_vitamin_D(GO:0033280);chondrocyte_proliferat…	3	3
ENSOARG00000010083	ENSG00000147454	SLC25A37	solute_carrier_family_25_member_37	-	2	41982595	42028124	Other_gene	TRANS	35.52	iron_ion_import(GO:0097286);mitochondrial_transmembrane_transport(GO:1990542)	iron_import_into_the_mitochondrion(GO:0048250);iron_ion_homeostasis(GO:0055072)	4	2
ENSOARG00000010126	ENSG00000134013	LOXL2	lysyl_oxidase_like_2	movement_of_cell_or_subcellular_component	2	42203021	42284399	Cotranscription_Factor	NO	41.63	collagen_fibril_organization(GO:0030199);peptidyl-lysine_modification(GO:0018205)	negative_regulation_of_transcription_by_RNA_polymerase_II(GO:0000122);response_to_hypoxia(GO:0001666);epithelial_to_mesenchymal_transition(GO:0001837);endothelial_cell_proliferation(GO:0001935);sprouting_angiogenesis(GO:0002040);cellular_protein_modification_process(GO:0006464);endocytosis(GO:0006897);cell_adhesion(GO:0007155);aging(GO:0007568);positive_regulation_of_epithelial_to_mesenchymal_tra…	3	4
ENSOARG00000010212	ENSG00000147439	BIN3	bridging_integrator_3	cell_projection_organization	2	42740383	42763073	Other_gene	NO	69.49	-	division_septum_assembly(GO:0000917);endocytosis(GO:0006897);actin_filament_organization(GO:0007015);protein_localization(GO:0008104);unidimensional_cell_growth(GO:0009826);regulation_of_lamellipodium_assembly(GO:0010591);myoblast_migration_involved_in_skeletal_muscle_regeneration(GO:0014839);skeletal_muscle_fiber_development(GO:0048741);actin_cortical_patch_localization(GO:0051666);cytoskeleton-…	2	1
ENSOARG00000010372	ENSG00000168495	POLR3D	RNA_polymerase_III_subunit_D	positive_regulation_of_multicellular_organismal_process	2	43106214	43114254	Other_gene	TRANS	32.64	-	transcription_by_RNA_polymerase_III(GO:0006383);positive_regulation_of_type_I_interferon_production(GO:0032481);positive_regulation_of_interferon-beta_production(GO:0032728);innate_immune_response(GO:0045087);positive_regulation_of_innate_immune_response(GO:0045089);defense_response_to_virus(GO:0051607)	4	1
ENSOARG00000010384	ENSG00000168490	PHYHIP	phytanoyl-CoA_2-hydroxylase_interacting_protein	-	2	43127721	43138657	Other_gene	NO	50.21	-	protein_localization(GO:0008104)	0	1
ENSOARG00000010513	ENSG00000158863	FAM160B2	family_with_sequence_similarity_160_member_B2	-	2	43249085	43259846	Other_gene	TRANS	50.49	-	-	2	1
ENSOARG00000010631	ENSG00000147443	DOK2	docking_protein_2	cell_projection_organization	2	43434807	43439742	Other_gene	TRANS	50.55	-	signal_transduction(GO:0007165);cell_surface_receptor_signaling_pathway(GO:0007166);transmembrane_receptor_protein_tyrosine_kinase_signaling_pathway(GO:0007169);Ras_protein_signal_transduction(GO:0007265);axon_guidance(GO:0007411);leukocyte_migration(GO:0050900)	3	5
ENSOARG00000023312	-	U6	-	-	2	44837319	44837425	Other_gene	NO	111.74	-	-	4	3
ENSOARG00000010671	ENSG00000061337	LZTS1	leucine_zipper_tumor_suppressor_1	-	2	45294565	45301555	Cotranscription_Factor	NO	36.85	-	transcription,_DNA-templated(GO:0006351);regulation_of_transcription,_DNA-templated(GO:0006355);negative_regulation_of_macroautophagy(GO:0016242);mitotic_cell_cycle_phase_transition(GO:0044772);regulation_of_synaptic_plasticity(GO:0048167);regulation_of_dendrite_morphogenesis(GO:0048814)	1	1
ENSOARG00000025763	-	-	-	-	2	45941924	45954522	Other_gene	NO	52.43	-	-	4	2
ENSOARG00000010762	ENSG00000106714	CNTNAP3	contactin_associated_protein_like_3	cell_adhesion	2	46524106	46762747	Other_gene	NO	36.83	-	cell_adhesion(GO:0007155);cell_recognition(GO:0008037)	4	2
ENSOARG00000010887	ENSG00000119509	INVS	inversin	-	2	47307132	47519476	Other_gene	TRANS	32.24	cellular_process(GO:0009987);proteolysis(GO:0006508)	multicellular_organism_development(GO:0007275);Wnt_signaling_pathway(GO:0016055);negative_regulation_of_canonical_Wnt_signaling_pathway(GO:0090090)	1	1
ENSOARG00000008196	ENSG00000163902	RPN1	ribophorin_I	-	2	48037121	48038947	Other_gene	TRANS	49.95	peptidyl-amino_acid_modification(GO:0018193);protein_N-linked_glycosylation(GO:0006487)	cellular_protein_modification_process(GO:0006464);protein_glycosylation(GO:0006486);protein_N-linked_glycosylation_via_asparagine(GO:0018279)	3	2
ENSOARG00000022528	-	-	-	-	2	48159943	48160066	Other_gene	NO	41.9	-	-	1	0
ENSOARG00000010971	ENSG00000106799	TGFBR1	transforming_growth_factor_beta_receptor_1	cell_projection_organization	2	48391016	48456740	Other_gene	TRANS	58.59	activin_receptor_signaling_pathway(GO:0032924);pattern_specification_process(GO:0007389);transforming_growth_factor_beta_receptor_signaling_pathway(GO:0007179)	activation_of_MAPKK_activity(GO:0000186);skeletal_system_development(GO:0001501);in_utero_embryonic_development(GO:0001701);kidney_development(GO:0001822);blastocyst_development(GO:0001824);epithelial_to_mesenchymal_transition(GO:0001837);negative_regulation_of_endothelial_cell_proliferation(GO:0001937);positive_regulation_of_endothelial_cell_proliferation(GO:0001938);lens_development_in_camera-t…	2	4
ENSOARG00000010998	ENSG00000204291	COL15A1	collagen_type_XV_alpha_1_chain	-	2	48487007	48588324	Other_gene	NO	52.27	extracellular_matrix_organization(GO:0030198)	angiogenesis(GO:0001525);cell_adhesion(GO:0007155);signal_transduction(GO:0007165);cell_differentiation(GO:0030154);extracellular_matrix_organization(GO:0030198);collagen_catabolic_process(GO:0030574)	2	2
ENSOARG00000011144	ENSG00000095380	NANS	N-acetylneuraminate_synthase	-	2	49346945	49362778	Other_gene	TRANS	44.68	polysaccharide_metabolic_process(GO:0005976);protein_glycosylation(GO:0006486)	CMP-N-acetylneuraminate_biosynthetic_process(GO:0006055);carbohydrate_biosynthetic_process(GO:0016051)	0	3
ENSOARG00000011207	ENSG00000136936	XPA	XPA,_DNA_damage_recognition_and_repair_factor	cellular_response_to_stress	2	49636810	49665054	Transcription_Factor	TRANS	37.63	base-excision_repair(GO:0006284);cellular_response_to_UV(GO:0034644);chromosome_organization(GO:0051276);interstrand_cross-link_repair(GO:0036297);nucleotide-excision_repair,_DNA_incision(GO:0033683)	nucleotide-excision_repair,_DNA_damage_recognition(GO:0000715);nucleotide-excision_repair,_DNA_duplex_unwinding(GO:0000717);DNA_repair(GO:0006281);transcription-coupled_nucleotide-excision_repair(GO:0006283);base-excision_repair(GO:0006284);nucleotide-excision_repair(GO:0006289);nucleotide-excision_repair,_preincision_complex_stabilization(GO:0006293);nucleotide-excision_repair,_preincision_compl…	5	1
ENSOARG00000011233	ENSG00000136937	NCBP1	nuclear_cap_binding_protein_subunit_1	positive_regulation_of_molecular_function	2	49666387	49704272	Other_gene	TRANS	44.56	mRNA_export_from_nucleus(GO:0006406);ncRNA_processing(GO:0034470);nuclear-transcribed_mRNA_catabolic_process,_nonsense-mediated_decay(GO:0000184);production_of_miRNAs_involved_in_gene_silencing_by_miRNA(GO:0035196)	nuclear-transcribed_mRNA_catabolic_process,_nonsense-mediated_decay(GO:0000184);spliceosomal_complex_assembly(GO:0000245);mRNA_splicing,_via_spliceosome(GO:0000398);transcription_by_RNA_polymerase_II(GO:0006366);transcription_elongation_from_RNA_polymerase_II_promoter(GO:0006368);termination_of_RNA_polymerase_II_transcription(GO:0006369);7-methylguanosine_mRNA_capping(GO:0006370);RNA_catabolic_pr…	1	4
ENSOARG00000011255	ENSG00000136925	TSTD2	thiosulfate_sulfurtransferase_like_domain_containing_2	-	2	49709826	49733003	Other_gene	TRANS	47.82	-	biological_process(GO:0008150)	0	3
ENSOARG00000011271	ENSG00000136842	TMOD1	tropomodulin_1	movement_of_cell_or_subcellular_component	2	49732938	49799978	Other_gene	NO	63.65	muscle_contraction(GO:0006936);myofibril_assembly(GO:0030239)	muscle_contraction(GO:0006936);adult_locomotory_behavior(GO:0008344);muscle_filament_sliding(GO:0030049);myofibril_assembly(GO:0030239);positive_regulation_of_actin_filament_polymerization(GO:0030838);pointed-end_actin_filament_capping(GO:0051694);lens_fiber_cell_development(GO:0070307)	2	3
ENSOARG00000025766	-	-	-	-	2	50388292	50508316	Other_gene	TRANS	36.7	-	-	3	3
ENSOARG00000011346	ENSG00000107338	SHB	SH2_domain_containing_adaptor_protein_B	circulatory_system_development	2	50415919	50550907	Other_gene	TRANS	31.8	-	angiogenesis(GO:0001525);apoptotic_process(GO:0006915);signal_transduction(GO:0007165);positive_regulation_of_signal_transduction(GO:0009967);cell_differentiation(GO:0030154);vascular_endothelial_growth_factor_receptor_signaling_pathway(GO:0048010)	3	0
ENSOARG00000011465	ENSG00000137054	POLR1E	RNA_polymerase_I_subunit_E	-	2	50935845	50952276	Other_gene	TRANS	37.62	-	RNA_polymerase_I_preinitiation_complex_assembly(GO:0001188);transcription,_DNA-templated(GO:0006351);transcription_initiation_from_RNA_polymerase_I_promoter(GO:0006361);transcription_elongation_from_RNA_polymerase_I_promoter(GO:0006362);termination_of_RNA_polymerase_I_transcription(GO:0006363);nucleolar_large_rRNA_transcription_by_RNA_polymerase_I(GO:0042790);positive_regulation_of_gene_expressio…	0	1
ENSOARG00000011563	ENSG00000137075	RNF38	ring_finger_protein_38	-	2	51891433	51948694	Other_gene	TRANS	43.12	-	male_gonad_development(GO:0008584);protein_ubiquitination(GO:0016567)	5	2
ENSOARG00000023261	-	SNORA70	-	-	2	51993580	51993714	Other_gene	NO	83.16	-	-	0	2
ENSOARG00000011660	ENSG00000122707	RECK	reversion_inducing_cysteine_rich_protein_with_kazal_motifs	movement_of_cell_or_subcellular_component	2	52128947	52210749	Other_gene	NO	57.86	cellular_protein_metabolic_process(GO:0044267);extracellular_matrix_organization(GO:0030198)	vasculature_development(GO:0001944);blood_vessel_maturation(GO:0001955);sprouting_angiogenesis(GO:0002040);embryo_implantation(GO:0007566);extracellular_matrix_organization(GO:0030198);negative_regulation_of_cell_migration(GO:0030336);embryonic_forelimb_morphogenesis(GO:0035115);regulation_of_angiogenesis(GO:0045765);canonical_Wnt_signaling_pathway(GO:0060070);regulation_of_establishment_of_blood…	3	3
ENSOARG00000023699	-	U6atac	-	-	2	52216492	52216617	Other_gene	NO	53.31	-	-	6	4
ENSOARG00000011681	-	-	Olfactory_receptor_	-	2	52253334	52275573	Other_gene	TRANS	43.32	-	-	2	2
ENSOARG00000022166	-	U6	-	-	2	53153059	53153165	Other_gene	NO	72.42	-	-	1	2
ENSOARG00000012277	ENSG00000214929	SPATA31D1	SPATA31_subfamily_D_member_1	-	2	54512991	54519171	Other_gene	NO	46.1	-	spermatogenesis(GO:0007283);cell_differentiation(GO:0030154)	4	1
ENSOARG00000012299	ENSG00000196781	TLE1	TLE_family_member_1,_transcriptional_corepressor	-	2	54714923	54804797	Cotranscription_Factor	TRANS	71.16	canonical_Wnt_signaling_pathway(GO:0060070);negative_regulation_of_canonical_Wnt_signaling_pathway(GO:0090090);nucleic_acid-templated_transcription(GO:0097659)	regulation_of_transcription,_DNA-templated(GO:0006355);signal_transduction(GO:0007165);multicellular_organism_development(GO:0007275);animal_organ_morphogenesis(GO:0009887);positive_regulation_of_gene_expression(GO:0010628);Wnt_signaling_pathway(GO:0016055);negative_regulation_of_Wnt_signaling_pathway(GO:0030178);negative_regulation_of_I-kappaB_kinase/NF-kappaB_signaling(GO:0043124);negative_regu…	2	3
ENSOARG00000025767	-	-	-	-	2	55161531	55217512	Other_gene	TRANS	80.38	-	-	3	3
ENSOARG00000025769	-	-	-	-	2	56278135	56286820	Other_gene	NO	41.31	-	-	1	1
ENSOARG00000012336	ENSG00000106829	TLE4	TLE_family_member_4,_transcriptional_corepressor	-	2	56637335	56796354	Cotranscription_Factor	TRANS	43.85	canonical_Wnt_signaling_pathway(GO:0060070);negative_regulation_of_canonical_Wnt_signaling_pathway(GO:0090090);nucleic_acid-templated_transcription(GO:0097659)	negative_regulation_of_transcription_by_RNA_polymerase_II(GO:0000122);regulation_of_transcription,_DNA-templated(GO:0006355);biological_process(GO:0008150);Wnt_signaling_pathway(GO:0016055);negative_regulation_of_canonical_Wnt_signaling_pathway(GO:0090090);beta-catenin-TCF_complex_assembly(GO:1904837);cellular_response_to_leukemia_inhibitory_factor(GO:1990830)	1	3
ENSOARG00000025770	-	-	-	-	2	57188751	57196038	Other_gene	NO	45.89	-	-	1	1
ENSOARG00000025771	-	-	-	-	2	57856955	57927820	Other_gene	NO	50.85	-	-	4	3
ENSOARG00000012371	ENSG00000148019	CEP78	centrosomal_protein_78	cell_projection_organization	2	58140626	58179233	Other_gene	TRANS	91.81	-	G2/M_transition_of_mitotic_cell_cycle(GO:0000086);mitotic_prometaphase(GO:0000236);regulation_of_G2/M_transition_of_mitotic_cell_cycle(GO:0010389);cilium_organization(GO:0044782);ciliary_basal_body-plasma_membrane_docking(GO:0097711)	3	4
ENSOARG00000022091	-	U6	-	-	2	59181009	59181115	Other_gene	NO	42.51	-	-	2	2
ENSOARG00000021297	-	-	-	-	2	60832260	60832378	Other_gene	NO	52.63	-	-	0	3
ENSOARG00000012552	ENSG00000134996	OSTF1	osteoclast_stimulating_factor_1	-	2	61152307	61207253	Other_gene	TRANS	46.12	-	ossification(GO:0001503);signal_transduction(GO:0007165);neutrophil_degranulation(GO:0043312)	2	5
ENSOARG00000012574	ENSG00000106733	NMRK1	nicotinamide_riboside_kinase_1	-	2	61219642	61228945	Other_gene	TRANS	44.48	-	NAD_biosynthetic_process(GO:0009435);phosphorylation(GO:0016310);NAD_metabolic_process(GO:0019674)	2	2
ENSOARG00000012634	ENSG00000119121	TRPM6	transient_receptor_potential_cation_channel_subfamily_M_member_6	protein_phosphorylation	2	61350600	61516249	Other_gene	NO	65.3	-	protein_phosphorylation(GO:0006468);response_to_toxic_substance(GO:0009636);protein_tetramerization(GO:0051262);calcium_ion_transmembrane_transport(GO:0070588);cation_transmembrane_transport(GO:0098655)	6	3
ENSOARG00000012689	-	-	Uncharacterized_protein	-	2	63122614	63138890	Other_gene	NO	46.57	-	-	5	3
ENSOARG00000012755	ENSG00000119125	GDA	guanine_deaminase	-	2	63751773	63962485	Other_gene	TRANS	55.52	nucleobase_metabolic_process(GO:0009112);purine-containing_compound_metabolic_process(GO:0072521)	nucleobase-containing_compound_metabolic_process(GO:0006139);guanine_catabolic_process(GO:0006147);purine_nucleotide_catabolic_process(GO:0006195);nervous_system_development(GO:0007399);guanine_metabolic_process(GO:0046098)	2	0
ENSOARG00000008400	-	-	-	-	2	64094765	64094887	Other_gene	NO	48.05	-	-	3	3
ENSOARG00000012786	ENSG00000107362	ABHD17B	abhydrolase_domain_containing_17B	-	2	64216733	64258592	Other_gene	TRANS	47.44	-	protein_depalmitoylation(GO:0002084);protein_palmitoylation(GO:0018345);regulation_of_protein_localization_to_synapse(GO:1902473);negative_regulation_of_protein_localization_to_microtubule(GO:1902817);regulation_of_dendritic_spine_maintenance(GO:1902950);positive_regulation_of_protein_localization_to_endosome(GO:1905668)	2	2
ENSOARG00000008425	ENSG00000169020	ATP5I	ATP_synthase_membrane_subunit_e	ion_transport	2	64326807	64327019	Other_gene	TRANS	65.4	-	ATP_biosynthetic_process(GO:0006754);cristae_formation(GO:0042407);mitochondrial_ATP_synthesis_coupled_proton_transport(GO:0042776)	5	3
ENSOARG00000012805	ENSG00000135048	TMEM2	cell_migration_inducing_hyaluronidase_2	-	2	64376666	64436803	Other_gene	TRANS	60.88	-	angiogenesis(GO:0001525);hyaluronan_catabolic_process(GO:0030214);regulation_of_sprouting_angiogenesis(GO:1903670)	1	2
ENSOARG00000024718	-	-	-	-	2	64510632	64510708	Other_gene	NO	79.27	-	-	2	4
ENSOARG00000012896	ENSG00000119138	KLF9	Kruppel_like_factor_9	response_to_endogenous_stimulus	2	65733123	65757216	Transcription_Factor	TRANS	57.05	transcription_by_RNA_polymerase_II(GO:0006366)	regulation_of_transcription_by_RNA_polymerase_II(GO:0006357);circadian_rhythm(GO:0007623);negative_regulation_of_keratinocyte_proliferation(GO:0010839);cellular_response_to_cortisol_stimulus(GO:0071387);cellular_response_to_thyroid_hormone_stimulus(GO:0097067)	3	4
ENSOARG00000012914	-	SMC5	Structural_maintenance_of_chromosomes_5	-	2	65819225	65921862	Other_gene	TRANS	75.87	-	-	2	6
ENSOARG00000013008	ENSG00000135063	FAM189A2	family_with_sequence_similarity_189_member_A2	-	2	66785858	66856201	Other_gene	TRANS	73.35	-	biological_process(GO:0008150)	3	6
ENSOARG00000013044	ENSG00000285130	TJP2	tight_junction_protein_2	-	2	66897804	66998532	Other_gene	TRANS	63.91	-	-	3	4
ENSOARG00000013055	ENSG00000165060	FXN	frataxin	cellular_response_to_stress	2	67065868	67087728	Other_gene	TRANS	21.3	cellular_iron_ion_homeostasis(GO:0006879);cellular_protein_modification_process(GO:0006464);iron-sulfur_cluster_assembly(GO:0016226);mitochondrion_organization(GO:0007005)	oxidative_phosphorylation(GO:0006119);heme_biosynthetic_process(GO:0006783);ion_transport(GO:0006811);cellular_iron_ion_homeostasis(GO:0006879);mitochondrion_organization(GO:0007005);adult_walking_behavior(GO:0007628);positive_regulation_of_cell_population_proliferation(GO:0008284);aerobic_respiration(GO:0009060);embryo_development_ending_in_birth_or_egg_hatching(GO:0009792);response_to_iron_ion(…	2	1
ENSOARG00000013235	ENSG00000064218	DMRT3	doublesex_and_mab-3_related_transcription_factor_3	-	2	68721493	68744001	Other_gene	NO	66.3	-	regulation_of_transcription,_DNA-templated(GO:0006355);regulation_of_transcription_by_RNA_polymerase_II(GO:0006357);sex_differentiation(GO:0007548);adult_walking_behavior(GO:0007628);transmission_of_nerve_impulse(GO:0019226);ventral_spinal_cord_interneuron_specification(GO:0021521);regulation_of_odontogenesis_of_dentin-containing_tooth(GO:0042487);male_sex_differentiation(GO:0046661)	3	5
ENSOARG00000013287	-	-	Uncharacterized_protein	-	2	70278174	70282245	Other_gene	NO	37.87	-	-	1	3
ENSOARG00000025773	-	-	-	-	2	70975591	70980779	Other_gene	NO	75.54	-	-	2	2
ENSOARG00000013378	ENSG00000107249	GLIS3	GLIS_family_zinc_finger_3	-	2	71592646	72063318	Transcription_Factor	TRANS	58.17	embryo_development(GO:0009790);pattern_specification_process(GO:0007389)	negative_regulation_of_transcription_by_RNA_polymerase_II(GO:0000122);regulation_of_transcription_by_RNA_polymerase_II(GO:0006357);transcription_by_RNA_polymerase_II(GO:0006366);positive_regulation_of_transcription_by_RNA_polymerase_II(GO:0045944)	2	2
ENSOARG00000023055	-	U6	-	-	2	72273861	72273951	Other_gene	NO	55.72	-	-	0	1
ENSOARG00000013492	ENSG00000120210	INSL6	insulin_like_6	-	2	72914295	72926768	Other_gene	NO	52.1	cellular_process(GO:0009987)	signal_transduction(GO:0007165);biological_process(GO:0008150)	2	3
ENSOARG00000013618	-	-	-	-	2	73623472	73630875	Other_gene	TRANS	54.36	-	-	1	2
ENSOARG00000013702	ENSG00000107077	KDM4C	lysine_demethylase_4C	neurogenesis	2	74172504	74536133	Cotranscription_Factor	TRANS	59.36	chromatin_remodeling(GO:0006338)	blastocyst_formation(GO:0001825);chromatin_remodeling(GO:0006338);regulation_of_transcription_by_RNA_polymerase_II(GO:0006357);positive_regulation_of_cell_population_proliferation(GO:0008284);positive_regulation_of_gene_expression(GO:0010628);stem_cell_population_maintenance(GO:0019827);histone_H3-K9_demethylation(GO:0033169);positive_regulation_of_neuron_differentiation(GO:0045666);oxidation-red…	0	3
ENSOARG00000025775	-	-	-	-	2	74857521	74859168	Other_gene	NO	78.1	-	-	4	4
ENSOARG00000013755	ENSG00000153707	PTPRD	protein_tyrosine_phosphatase,_receptor_type_D	cell_projection_organization	2	75670200	76114415	Other_gene	NO	87.16	-	protein_dephosphorylation(GO:0006470);phosphate-containing_compound_metabolic_process(GO:0006796);heterophilic_cell-cell_adhesion_via_plasma_membrane_cell_adhesion_molecules(GO:0007157);transmembrane_receptor_protein_tyrosine_phosphatase_signaling_pathway(GO:0007185);neuron_differentiation(GO:0030182);peptidyl-tyrosine_dephosphorylation(GO:0035335);positive_regulation_of_dendrite_morphogenesis(GO…	2	3
ENSOARG00000025776	-	-	-	-	2	78854157	78866031	Other_gene	NO	76.2	-	-	2	1
ENSOARG00000024259	-	5S_rRNA	-	-	2	78866246	78866356	Other_gene	NO	84.62	-	-	4	2
ENSOARG00000013809	ENSG00000153714	LURAP1L	leucine_rich_adaptor_protein_1_like	-	2	80687759	80736171	Other_gene	TRANS	125.55	-	positive_regulation_of_I-kappaB_kinase/NF-kappaB_signaling(GO:0043123)	1	4
ENSOARG00000013861	ENSG00000107186	MPDZ	multiple_PDZ_domain_crumbs_cell_polarity_complex_component	cell_adhesion	2	81026080	81176488	Other_gene	TRANS	59.1	cellular_process(GO:0009987)	cell_adhesion(GO:0007155);viral_process(GO:0016032)	4	5
ENSOARG00000013934	ENSG00000164946	FREM1	FRAS1_related_extracellular_matrix_1	cell_adhesion	2	82797004	82947907	Other_gene	NO	64.15	signal_transduction(GO:0007165)	cell_communication(GO:0007154);cell-matrix_adhesion(GO:0007160);craniofacial_suture_morphogenesis(GO:0097094)	4	1
ENSOARG00000013963	ENSG00000155158	TTC39B	tetratricopeptide_repeat_domain_39B	homeostatic_process	2	83116836	83265347	Other_gene	NO	47.21	-	lipid_metabolic_process(GO:0006629);regulation_of_cholesterol_efflux(GO:0010874);negative_regulation_of_cholesterol_storage(GO:0010887);cholesterol_homeostasis(GO:0042632);regulation_of_cholesterol_metabolic_process(GO:0090181)	0	2
ENSOARG00000013981	ENSG00000164975	SNAPC3	small_nuclear_RNA_activating_complex_polypeptide_3	-	2	83346854	83383884	Other_gene	TRANS	44	-	transcription_by_RNA_polymerase_II(GO:0006366);transcription_by_RNA_polymerase_III(GO:0006383);snRNA_transcription(GO:0009301);snRNA_transcription_by_RNA_polymerase_II(GO:0042795)	1	2
ENSOARG00000014002	ENSG00000164985	PSIP1	PC4_and_SFRS1_interacting_protein_1	-	2	83388239	83424864	Cotranscription_Factor	TRANS	46.97	cell-cell_signaling(GO:0007267);regulation_of_transcription_by_RNA_polymerase_II(GO:0006357);signal_transduction(GO:0007165);transcription_by_RNA_polymerase_II(GO:0006366)	mRNA_5'-splice_site_recognition(GO:0000395);response_to_oxidative_stress(GO:0006979);response_to_heat(GO:0009408);positive_regulation_of_transcription_by_RNA_polymerase_II(GO:0045944);nuclear_transport(GO:0051169);establishment_of_integrated_proviral_latency(GO:0075713)	0	3
ENSOARG00000014032	ENSG00000164989	CCDC171	coiled-coil_domain_containing_171	-	2	83456449	83799094	Other_gene	NO	36.1	-	-	0	3
ENSOARG00000014059	ENSG00000173068	BNC2	basonuclin_2	-	2	84290339	84688738	Transcription_Factor	NO	77.61	sensory_perception(GO:0007600)	endochondral_bone_growth(GO:0003416);tongue_development(GO:0043586);roof_of_mouth_development(GO:0060021);mesenchyme_development(GO:0060485)	3	5
ENSOARG00000014106	ENSG00000107295	SH3GL2	SH3_domain_containing_GRB2_like_2,_endophilin_A1	-	2	85475187	85651232	Other_gene	NO	57.42	-	regulation_of_receptor_internalization(GO:0002090);post-Golgi_vesicle-mediated_transport(GO:0006892);signal_transduction(GO:0007165);central_nervous_system_development(GO:0007417);synaptic_vesicle_uncoating(GO:0016191);antigen_processing_and_presentation_of_exogenous_peptide_antigen_via_MHC_class_II(GO:0019886);neuron_projection_development(GO:0031175);negative_regulation_of_epidermal_growth_fact…	1	0
ENSOARG00000014199	ENSG00000147872	PLIN2	perilipin_2	ion_transport	2	87100232	87108066	Other_gene	TRANS	24.2	lipid_metabolic_process(GO:0006629)	response_to_organic_cyclic_compound(GO:0014070);long-chain_fatty_acid_transport(GO:0015909);regulation_of_lipid_metabolic_process(GO:0019216);lipid_storage(GO:0019915);response_to_drug(GO:0042493);chaperone-mediated_autophagy(GO:0061684);lipophagy(GO:0061724);late_endosomal_microautophagy(GO:0061738)	2	0
ENSOARG00000014222	ENSG00000137145	DENND4C	DENN_domain_containing_4C	response_to_endogenous_stimulus	2	87218737	87296041	Other_gene	TRANS	57.04	-	protein_transport(GO:0015031);cellular_response_to_insulin_stimulus(GO:0032869);protein_localization_to_plasma_membrane(GO:0072659)	2	3
ENSOARG00000014276	ENSG00000155886	SLC24A2	solute_carrier_family_24_member_2	-	2	87406663	87687612	Other_gene	TRANS	66.05	cellular_calcium_ion_homeostasis(GO:0006874);chemical_synaptic_transmission(GO:0007268);long-term_synaptic_potentiation(GO:0060291);negative_regulation_of_cell_communication(GO:0010648);negative_regulation_of_signaling(GO:0023057)	ion_transport(GO:0006811);cellular_calcium_ion_homeostasis(GO:0006874);visual_perception(GO:0007601);learning(GO:0007612);memory(GO:0007613);ion_transmembrane_transport(GO:0034220);sodium_ion_transmembrane_transport(GO:0035725);response_to_stimulus(GO:0050896);long-term_synaptic_potentiation(GO:0060291);long-term_synaptic_depression(GO:0060292);calcium_ion_transmembrane_transport(GO:0070588);pota…	2	1
ENSOARG00000023411	-	5S_rRNA	-	-	2	88055646	88055752	Other_gene	NO	35.19	-	-	3	3
ENSOARG00000014346	ENSG00000188921	HACD4	3-hydroxyacyl-CoA_dehydratase_4	-	2	88809755	88831454	Other_gene	NO	71.07	fatty_acid_biosynthetic_process(GO:0006633);sphingolipid_biosynthetic_process(GO:0030148);very_long-chain_fatty_acid_metabolic_process(GO:0000038)	sphingolipid_biosynthetic_process(GO:0030148);fatty_acid_elongation(GO:0030497);very_long-chain_fatty_acid_biosynthetic_process(GO:0042761)	3	3
ENSOARG00000008844	ENSG00000184995	IFNE	interferon_epsilon	protein_phosphorylation	2	89256947	89257528	Other_gene	NO	19.17	B_cell_proliferation(GO:0042100);JAK-STAT_cascade(GO:0007259);T_cell_activation(GO:0042110);adaptive_immune_response(GO:0002250);cytokine-mediated_signaling_pathway(GO:0019221);humoral_immune_response(GO:0006959);immune_effector_process(GO:0002252);lymphocyte_differentiation(GO:0030098);peptidyl-serine_phosphorylation(GO:0018105);positive_regulation_of_protein_phosphorylation(GO:0001934);regulati…	adaptive_immune_response(GO:0002250);T_cell_activation_involved_in_immune_response(GO:0002286);natural_killer_cell_activation_involved_in_immune_response(GO:0002323);humoral_immune_response(GO:0006959);cytokine-mediated_signaling_pathway(GO:0019221);B_cell_differentiation(GO:0030183);positive_regulation_of_peptidyl-serine_phosphorylation_of_STAT_protein(GO:0033141);B_cell_proliferation(GO:0042100…	0	1
ENSOARG00000023030	ENSG00000199177	MIR31	microRNA_31	-	2	89288343	89288461	Other_gene	NO	41.17	-	-	0	2
ENSOARG00000014465	ENSG00000107105	ELAVL2	ELAV_like_RNA_binding_protein_2	-	2	91360447	91496938	Other_gene	NO	42.61	-	mRNA_splicing,_via_spliceosome(GO:0000398);regulation_of_transcription,_DNA-templated(GO:0006355)	2	5
ENSOARG00000014489	ENSG00000205442	IZUMO3	IZUMO_family_member_3	-	2	92202574	92204957	Other_gene	NO	47.66	-	-	1	3
ENSOARG00000014501	ENSG00000120159	CAAP1	caspase_activity_and_apoptosis_inhibitor_1	negative_regulation_of_response_to_stimulus	2	94480790	94556081	Other_gene	NO	51.22	-	apoptotic_process(GO:0006915);regulation_of_apoptotic_process(GO:0042981);negative_regulation_of_cysteine-type_endopeptidase_activity_involved_in_apoptotic_signaling_pathway(GO:2001268)	1	4
ENSOARG00000014522	ENSG00000137055	PLAA	phospholipase_A2_activating_protein	cell_projection_organization	2	94567698	94605168	Other_gene	TRANS	78.15	cellular_homeostasis(GO:0019725);proteasome-mediated_ubiquitin-dependent_protein_catabolic_process(GO:0043161);protein_ubiquitination(GO:0016567)	phospholipid_metabolic_process(GO:0006644);prostaglandin_metabolic_process(GO:0006693);inflammatory_response(GO:0006954);signal_transduction(GO:0007165);ubiquitin_recycling(GO:0010992);macroautophagy(GO:0016236);positive_regulation_of_phospholipase_A2_activity(GO:0032430);proteasome-mediated_ubiquitin-dependent_protein_catabolic_process(GO:0043161);ubiquitin-dependent_protein_catabolic_process_vi…	3	3
ENSOARG00000014566	-	-	Uncharacterized_protein	-	2	94727080	94728617	Other_gene	NO	70.33	-	-	2	2
ENSOARG00000014586	ENSG00000120156	TEK	TEK_receptor_tyrosine_kinase	movement_of_cell_or_subcellular_component	2	94739266	94838005	Other_gene	NO	62.08	angiogenesis(GO:0001525);cell_proliferation(GO:0008283);endothelial_cell_migration(GO:0043542);positive_regulation_of_cell_migration(GO:0030335);positive_regulation_of_developmental_process(GO:0051094);positive_regulation_of_intracellular_signal_transduction(GO:1902533);positive_regulation_of_multicellular_organismal_process(GO:0051240);protein_kinase_B_signaling(GO:0043491);regulation_of_anatomi…	MAPK_cascade(GO:0000165);angiogenesis(GO:0001525);response_to_hypoxia(GO:0001666);positive_regulation_of_protein_phosphorylation(GO:0001934);endothelial_cell_proliferation(GO:0001935);positive_regulation_of_endothelial_cell_proliferation(GO:0001938);endochondral_ossification(GO:0001958);sprouting_angiogenesis(GO:0002040);signal_transduction(GO:0007165);transmembrane_receptor_protein_tyrosine_kina…	3	4
ENSOARG00000014651	ENSG00000120162	MOB3B	MOB_kinase_activator_3B	regulation_of_intracellular_signal_transduction	2	94934882	95077788	Other_gene	TRANS	45.97	cytokinesis(GO:0000910)	regulation_of_hippo_signaling(GO:0035330)	3	0
ENSOARG00000023990	ENSG00000215966	MIR876	microRNA_876	-	2	96681611	96681691	Other_gene	NO	99.33	-	-	6	1
ENSOARG00000023137	ENSG00000215939	MIR873	microRNA_873	-	2	96706793	96706869	Other_gene	NO	124.84	-	-	4	4
ENSOARG00000014790	ENSG00000120885	CLU	clusterin	neurogenesis	2	100824898	100842211	Cotranscription_Factor	TRANS	78.24	-	cell_morphogenesis(GO:0000902);microglial_cell_activation(GO:0001774);release_of_cytochrome_c_from_mitochondria(GO:0001836);immune_complex_clearance(GO:0002434);platelet_degranulation(GO:0002576);lipid_metabolic_process(GO:0006629);complement_activation(GO:0006956);complement_activation,_classical_pathway(GO:0006958);response_to_virus(GO:0009615);positive_regulation_of_gene_expression(GO:0010628)…	3	3
ENSOARG00000014811	ENSG00000168077	SCARA3	scavenger_receptor_class_A_member_3	cell_morphogenesis	2	100872553	100891460	Other_gene	TRANS	70.95	bone_morphogenesis(GO:0060349);cell_morphogenesis_involved_in_differentiation(GO:0000904);chondrocyte_differentiation(GO:0002062);developmental_growth(GO:0048589);tissue_morphogenesis(GO:0048729)	growth_plate_cartilage_chondrocyte_morphogenesis(GO:0003429);endocytosis(GO:0006897);response_to_oxidative_stress(GO:0006979);UV_protection(GO:0009650)	0	4
ENSOARG00000014845	ENSG00000171320	ESCO2	establishment_of_sister_chromatid_cohesion_N-acetyltransferase_2	cellular_response_to_stress	2	100985330	101014711	Other_gene	NO	65.18	DNA_biosynthetic_process(GO:0071897);DNA_replication(GO:0006260);post-translational_protein_modification(GO:0043687);protein_acetylation(GO:0006473);regulation_of_DNA_replication(GO:0006275);sister_chromatid_cohesion(GO:0007062)	mitotic_S_phase(GO:0000084);hematopoietic_progenitor_cell_differentiation(GO:0002244);regulation_of_DNA_replication(GO:0006275);double-strand_break_repair(GO:0006302);sister_chromatid_cohesion(GO:0007062);post-translational_protein_acetylation(GO:0034421);protein_localization_to_chromatin(GO:0071168)	1	2
ENSOARG00000014858	ENSG00000168078	PBK	PDZ_binding_kinase	cellular_response_to_stress	2	101015057	101043656	Other_gene	NO	33.24	-	mitotic_cell_cycle(GO:0000278);protein_phosphorylation(GO:0006468);negative_regulation_of_proteasomal_ubiquitin-dependent_protein_catabolic_process(GO:0032435);negative_regulation_of_stress-activated_MAPK_cascade(GO:0032873);cellular_response_to_UV(GO:0034644);negative_regulation_of_inflammatory_response(GO:0050728)	3	3
ENSOARG00000014874	ENSG00000168079	SCARA5	scavenger_receptor_class_A_member_5	-	2	101069669	101198536	Other_gene	NO	100.97	-	cellular_iron_ion_homeostasis(GO:0006879);endocytosis(GO:0006897);cellular_response_to_heat(GO:0034605);iron_ion_transmembrane_transport(GO:0034755);protein_homotrimerization(GO:0070207)	5	3
ENSOARG00000014887	ENSG00000189233	NUGGC	nuclear_GTPase,_germinal_center_associated	cellular_response_to_oxygen-containing_compound	2	101230656	101280194	Other_gene	NO	45.96	-	regulation_of_nuclear_cell_cycle_DNA_replication(GO:0033262);negative_regulation_of_apoptotic_process(GO:0043066);cellular_response_to_lipopolysaccharide(GO:0071222)	5	2
ENSOARG00000014910	ENSG00000134014	ELP3	elongator_acetyltransferase_complex_subunit_3	movement_of_cell_or_subcellular_component	2	101285908	101413758	Cotranscription_Factor	TRANS	45.4	tRNA_wobble_uridine_modification(GO:0002098)	neuron_migration(GO:0001764);tRNA_wobble_base_5-methoxycarbonylmethyl-2-thiouridinylation(GO:0002926);regulation_of_transcription_by_RNA_polymerase_II(GO:0006357);central_nervous_system_development(GO:0007417);histone_acetylation(GO:0016573);positive_regulation_of_cell_migration(GO:0030335);regulation_of_protein_kinase_activity(GO:0045859)	1	1
ENSOARG00000014938	ENSG00000186918	ZNF395	zinc_finger_protein_395	-	2	101612314	101627898	Transcription_Factor	TRANS	39.21	transcription_by_RNA_polymerase_II(GO:0006366)	regulation_of_transcription,_DNA-templated(GO:0006355);regulation_of_transcription_by_RNA_polymerase_II(GO:0006357)	1	1
ENSOARG00000015036	ENSG00000147421	HMBOX1	homeobox_containing_1	-	2	102231442	102383638	Transcription_Factor	TRANS	21.54	-	negative_regulation_of_transcription_by_RNA_polymerase_II(GO:0000122);positive_regulation_of_telomere_maintenance_via_telomerase(GO:0032212);positive_regulation_of_chromatin_binding(GO:0035563);negative_regulation_of_transcription,_DNA-templated(GO:0045892);positive_regulation_of_transcription,_DNA-templated(GO:0045893);regulation_of_telomerase_activity(GO:0051972);positive_regulation_of_telomera…	1	1
ENSOARG00000025791	-	-	-	-	2	102811626	102899881	Other_gene	TRANS	31.39	-	-	1	3
ENSOARG00000015130	ENSG00000171060	C8orf74	chromosome_8_open_reading_frame_74	-	2	103416244	103445030	Other_gene	NO	70.64	-	-	3	2
ENSOARG00000015157	ENSG00000171044	XKR6	XK_related_6	-	2	103868175	103883952	Other_gene	NO	44.01	anatomical_structure_development(GO:0048856);apoptotic_signaling_pathway(GO:0097190);bleb_assembly(GO:0032060);endomembrane_system_organization(GO:0010256);execution_phase_of_apoptosis(GO:0097194);membrane_invagination(GO:0010324);phagocytosis(GO:0006909);phospholipid_translocation(GO:0045332);vesicle_budding_from_membrane(GO:0006900)	engulfment_of_apoptotic_cell(GO:0043652);phosphatidylserine_exposure_on_apoptotic_cell_surface(GO:0070782);apoptotic_process_involved_in_development(GO:1902742)	1	2
ENSOARG00000015190	-	-	Uncharacterized_protein	-	2	104051162	104065220	Other_gene	TRANS	74.53	-	-	4	2
ENSOARG00000025792	-	-	-	-	2	104467828	104471925	Other_gene	NO	57.72	-	-	0	2
ENSOARG00000015310	ENSG00000164120	HPGD	15-hydroxyprostaglandin_dehydrogenase	-	2	105167373	105201945	Other_gene	NO	37.45	-	kidney_development(GO:0001822);prostaglandin_metabolic_process(GO:0006693);transforming_growth_factor_beta_receptor_signaling_pathway(GO:0007179);female_pregnancy(GO:0007565);parturition(GO:0007567);lipoxygenase_pathway(GO:0019372);ovulation(GO:0030728);response_to_estradiol(GO:0032355);response_to_lipopolysaccharide(GO:0032496);long-chain_fatty_acid_biosynthetic_process(GO:0042759);positive_regu…	0	1
ENSOARG00000015344	ENSG00000164117	FBXO8	F-box_protein_8	regulation_of_intracellular_signal_transduction	2	105390274	105423924	Other_gene	TRANS	67.96	-	-	4	1
ENSOARG00000023435	ENSG00000206907	U6	-	-	2	105700171	105700275	Other_gene	NO	30.97	-	-	0	2
ENSOARG00000015420	ENSG00000174473	GALNTL6	polypeptide_N-acetylgalactosaminyltransferase_like_6	-	2	106512677	106752838	Other_gene	NO	46.41	-	protein_glycosylation(GO:0006486);protein_O-linked_glycosylation_via_threonine(GO:0018243)	2	4
ENSOARG00000023865	ENSG00000221398	SNORA11	-	-	2	109325612	109325737	Other_gene	NO	32.63	-	-	2	2
ENSOARG00000024093	-	U6	-	-	2	110356603	110356705	Other_gene	NO	81.89	-	-	3	3
ENSOARG00000015550	ENSG00000145439	CBR4	carbonyl_reductase_4	-	2	110832878	110850143	Other_gene	TRANS	77.84	-	fatty_acid_biosynthetic_process(GO:0006633);daunorubicin_metabolic_process(GO:0044597);doxorubicin_metabolic_process(GO:0044598);fatty-acyl-CoA_biosynthetic_process(GO:0046949);protein_homotetramerization(GO:0051289);protein_heterotetramerization(GO:0051290);oxidation-reduction_process(GO:0055114)	2	7
ENSOARG00000015584	ENSG00000109511	ANXA10	annexin_A10	-	2	111367101	111454411	Other_gene	NO	58.69	-	-	2	4
ENSOARG00000015655	ENSG00000104044	OCA2	OCA2_melanosomal_transmembrane_protein	ion_transport	2	112126827	112463751	Other_gene	NO	108.64	transport(GO:0006810)	eye_pigment_biosynthetic_process(GO:0006726);spermatid_development(GO:0007286);cell_population_proliferation(GO:0008283);tyrosine_transport(GO:0015828);melanocyte_differentiation(GO:0030318);melanin_biosynthetic_process(GO:0042438);transmembrane_transport(GO:0055085)	3	4
ENSOARG00000015785	ENSG00000273749	CYFIP1	cytoplasmic_FMR1_interacting_protein_1	cell_projection_organization	2	112839853	112944326	Other_gene	TRANS	16.83	axon_guidance(GO:0007411);cell_projection_assembly(GO:0030031);formation_of_translation_initiation_ternary_complex(GO:0001677);regulation_of_translation(GO:0006417);translational_elongation(GO:0006414);translational_termination(GO:0006415)	cell_morphogenesis(GO:0000902);regulation_of_translation(GO:0006417);axon_guidance(GO:0007411);regulation_of_cell_shape(GO:0008360);Rac_protein_signal_transduction(GO:0016601);cell_projection_assembly(GO:0030031);lamellipodium_assembly(GO:0030032);ruffle_organization(GO:0031529);cellular_response_to_insulin_stimulus(GO:0032869);Fc-gamma_receptor_signaling_pathway_involved_in_phagocytosis(GO:00380…	1	3
ENSOARG00000025801	-	-	-	-	2	116100910	116103516	Other_gene	NO	63.09	-	-	3	2
ENSOARG00000015995	ENSG00000144231	POLR2D	RNA_polymerase_II_subunit_D	cellular_response_to_stress	2	116486606	116498052	Other_gene	NO	52.3	RNA_3'-end_processing(GO:0031123);cellular_response_to_heat(GO:0034605);formation_of_translation_initiation_ternary_complex(GO:0001677);mRNA_export_from_nucleus(GO:0006406);mRNA_processing(GO:0006397);nuclear-transcribed_mRNA_catabolic_process,_deadenylation-dependent_decay(GO:0000288);positive_regulation_of_translational_initiation(GO:0045948);transcription_initiation_from_RNA_polymerase_II_prom…	nuclear-transcribed_mRNA_catabolic_process,_deadenylation-dependent_decay(GO:0000288);mRNA_splicing,_via_spliceosome(GO:0000398);transcription-coupled_nucleotide-excision_repair(GO:0006283);transcription,_DNA-templated(GO:0006351);DNA-templated_transcription,_initiation(GO:0006352);transcription_by_RNA_polymerase_II(GO:0006366);transcription_initiation_from_RNA_polymerase_II_promoter(GO:0006367);…	1	1
ENSOARG00000019570	ENSG00000131174	COX7B	cytochrome_c_oxidase_subunit_7B	-	2	116520635	116520889	Other_gene	TRANS	44.74	-	mitochondrial_electron_transport,_cytochrome_c_to_oxygen(GO:0006123);central_nervous_system_development(GO:0007417);electron_transport_chain(GO:0022900);proton_transmembrane_transport(GO:1902600)	3	1
ENSOARG00000016097	ENSG00000163166	IWS1	IWS1,_SUPT6H_interacting_protein	cellular_protein_localization	2	116862481	116909266	Other_gene	TRANS	57.55	histone_lysine_methylation(GO:0034968);mRNA_export_from_nucleus(GO:0006406);mRNA_processing(GO:0006397);peptidyl-lysine_trimethylation(GO:0018023);regulation_of_chromatin_organization(GO:1902275);regulation_of_mRNA_processing(GO:0050684);regulation_of_protein_modification_process(GO:0031399);regulation_of_protein_transport(GO:0051223)	transcription_by_RNA_polymerase_II(GO:0006366);transcription_elongation_from_RNA_polymerase_II_promoter(GO:0006368);mRNA_processing(GO:0006397);RNA_splicing(GO:0008380);regulation_of_mRNA_export_from_nucleus(GO:0010793);regulation_of_mRNA_processing(GO:0050684);mRNA_transport(GO:0051028);regulation_of_histone_H4_acetylation(GO:0090239);regulation_of_histone_H3-K36_trimethylation(GO:2001253)	2	2
ENSOARG00000016246	ENSG00000151690	MFSD6	major_facilitator_superfamily_domain_containing_6	-	2	117678117	117769907	Other_gene	TRANS	95.1	-	-	3	2
ENSOARG00000016410	ENSG00000115368	WDR75	WD_repeat_domain_75	regulation_of_cellular_component_biogenesis	2	118798512	118833021	Other_gene	TRANS	30.49	chromatin_organization(GO:0006325);protein_acetylation(GO:0006473);regulation_of_transcription_by_RNA_polymerase_II(GO:0006357);transcription_by_RNA_polymerase_II(GO:0006366)	rRNA_processing(GO:0006364);positive_regulation_of_transcription_by_RNA_polymerase_I(GO:0045943);positive_regulation_of_rRNA_processing(GO:2000234)	3	4
ENSOARG00000016512	ENSG00000144366	GULP1	GULP_PTB_domain_containing_engulfment_adaptor_1	-	2	119694470	119888554	Other_gene	TRANS	32.12	-	lipid_transport(GO:0006869);phagocytosis,_engulfment(GO:0006911);apoptotic_process(GO:0006915)	2	2
ENSOARG00000024187	-	7SK	-	-	2	120163020	120163345	Other_gene	NO	67.31	-	-	3	3
ENSOARG00000016547	ENSG00000064989	CALCRL	calcitonin_receptor_like_receptor	-	2	120920134	120966449	Other_gene	NO	28.25	-	angiogenesis(GO:0001525);calcium_ion_transport(GO:0006816);cell_surface_receptor_signaling_pathway(GO:0007166);G_protein-coupled_receptor_signaling_pathway(GO:0007186);G_protein-coupled_receptor_signaling_pathway,_coupled_to_cyclic_nucleotide_second_messenger(GO:0007187);adenylate_cyclase-activating_G_protein-coupled_receptor_signaling_pathway(GO:0007189);heart_development(GO:0007507);protein_tra…	1	3
ENSOARG00000016584	ENSG00000144369	FAM171B	family_with_sequence_similarity_171_member_B	-	2	121483131	121561727	Other_gene	NO	49.65	-	-	3	3
ENSOARG00000016623	ENSG00000065548	ZC3H15	zinc_finger_CCCH-type_containing_15	-	2	121761920	121781323	Other_gene	NO	71.19	cytoplasmic_translation(GO:0002181);formation_of_translation_initiation_ternary_complex(GO:0001677);translational_elongation(GO:0006414);translational_termination(GO:0006415)	cytoplasmic_translation(GO:0002181);cytokine-mediated_signaling_pathway(GO:0019221);positive_regulation_of_GTPase_activity(GO:0043547)	5	4
ENSOARG00000016633	ENSG00000086598	TMED2	transmembrane_p24_trafficking_protein_2	-	2	122387092	122387674	Other_gene	TRANS	33.7	ER_to_Golgi_vesicle-mediated_transport(GO:0006888);Golgi_organization(GO:0007030);intracellular_protein_transport(GO:0006886)	neural_tube_closure(GO:0001843);maternal_placenta_development(GO:0001893);heart_looping(GO:0001947);intracellular_protein_transport(GO:0006886);endoplasmic_reticulum_to_Golgi_vesicle-mediated_transport(GO:0006888);retrograde_vesicle-mediated_transport,_Golgi_to_endoplasmic_reticulum(GO:0006890);Golgi_organization(GO:0007030);positive_regulation_of_gene_expression(GO:0010628);somite_rostral/caudal…	3	1
ENSOARG00000016691	-	-	Uncharacterized_protein	-	2	123263616	123264542	Other_gene	TRANS	48.25	-	-	2	2
ENSOARG00000024199	ENSG00000280496	SNORA43	small_nucleolar_RNA,_H/ACA_box_17B	-	2	124841782	124841915	Other_gene	NO	27.75	-	-	2	2
ENSOARG00000016728	ENSG00000163002	NUP35	nucleoporin_35	-	2	125476477	125508702	Other_gene	TRANS	90.5	NLS-bearing_protein_import_into_nucleus(GO:0006607);nuclear_pore_organization(GO:0006999)	regulation_of_glycolytic_process(GO:0006110);mRNA_export_from_nucleus(GO:0006406);tRNA_export_from_nucleus(GO:0006409);NLS-bearing_protein_import_into_nucleus(GO:0006607);nuclear_pore_organization(GO:0006999);viral_process(GO:0016032);protein_sumoylation(GO:0016925);viral_transcription(GO:0019083);regulation_of_gene_silencing_by_miRNA(GO:0060964);intracellular_transport_of_virus(GO:0075733);regul…	3	3
ENSOARG00000016751	ENSG00000061676	NCKAP1	NCK_associated_protein_1	cell_projection_organization	2	125591971	125686332	Other_gene	TRANS	86.35	cell_migration(GO:0016477);cell_projection_assembly(GO:0030031);cortical_actin_cytoskeleton_organization(GO:0030866);neuron_projection_morphogenesis(GO:0048812)	cell_morphogenesis(GO:0000902);apoptotic_process(GO:0006915);central_nervous_system_development(GO:0007417);positive_regulation_of_lamellipodium_assembly(GO:0010592);viral_process(GO:0016032);cell_migration(GO:0016477);Rac_protein_signal_transduction(GO:0016601);cell_projection_assembly(GO:0030031);positive_regulation_of_actin_filament_polymerization(GO:0030838);cortical_actin_cytoskeleton_organi…	2	6
ENSOARG00000016764	ENSG00000162998	FRZB	frizzled_related_protein	regulation_of_cell_development	2	125758277	125790085	Other_gene	NO	33.75	canonical_Wnt_signaling_pathway(GO:0060070);negative_regulation_of_canonical_Wnt_signaling_pathway(GO:0090090)	skeletal_system_development(GO:0001501);negative_regulation_of_cell_population_proliferation(GO:0008285);negative_regulation_of_cell_development(GO:0010721);neural_crest_cell_differentiation(GO:0014033);negative_regulation_of_Wnt_signaling_pathway(GO:0030178);negative_regulation_of_cell_growth(GO:0030308);non-canonical_Wnt_signaling_pathway(GO:0035567);positive_regulation_of_apoptotic_process(GO:…	4	2
ENSOARG00000019602	ENSG00000230989	HSBP1	heat_shock_factor_binding_protein_1	cellular_response_to_stress	2	125821052	125821255	Cotranscription_Factor	TRANS	126.78	cellular_response_to_heat(GO:0034605)	negative_regulation_of_transcription_by_RNA_polymerase_II(GO:0000122);muscle_contraction(GO:0006936);endodermal_cell_differentiation(GO:0035987);cellular_heat_acclimation(GO:0070370);regulation_of_cellular_response_to_heat(GO:1900034)	5	7
ENSOARG00000016782	ENSG00000077232	DNAJC10	DnaJ_heat_shock_protein_family_(Hsp40)_member_C10	cellular_response_to_stress	2	125867867	125913602	Other_gene	TRANS	128.3	-	negative_regulation_of_protein_phosphorylation(GO:0001933);ubiquitin-dependent_ERAD_pathway(GO:0030433);positive_regulation_of_ATPase_activity(GO:0032781);protein_folding_in_endoplasmic_reticulum(GO:0034975);response_to_endoplasmic_reticulum_stress(GO:0034976);cell_redox_homeostasis(GO:0045454);oxidation-reduction_process(GO:0055114);intrinsic_apoptotic_signaling_pathway_in_response_to_endoplasmi…	3	5
ENSOARG00000016850	ENSG00000188452	CERKL	ceramide_kinase_like	-	2	127001759	127160817	Other_gene	TRANS	55.22	transmembrane_receptor_protein_tyrosine_kinase_signaling_pathway(GO:0007169)	phosphorylation(GO:0016310);sphingolipid_biosynthetic_process(GO:0030148);negative_regulation_of_apoptotic_process(GO:0043066)	3	3
ENSOARG00000016867	ENSG00000115232	ITGA4	integrin_subunit_alpha_4	cell_projection_organization	2	127163497	127254486	Other_gene	TRANS	59.23	cell_adhesion(GO:0007155)	cell-matrix_adhesion_involved_in_ameboidal_cell_migration(GO:0003366);cell_adhesion(GO:0007155);leukocyte_cell-cell_adhesion(GO:0007159);cell-matrix_adhesion(GO:0007160);integrin-mediated_signaling_pathway(GO:0007229);B_cell_differentiation(GO:0030183);extracellular_matrix_organization(GO:0030198);cell-cell_adhesion_mediated_by_integrin(GO:0033631);heterotypic_cell-cell_adhesion(GO:0034113);subst…	3	0
ENSOARG00000016885	ENSG00000170035	UBE2E3	ubiquitin_conjugating_enzyme_E2_E3	-	2	127729490	127822135	Other_gene	TRANS	63.24	-	protein_ubiquitination(GO:0016567);regulation_of_growth(GO:0040008);protein_K63-linked_ubiquitination(GO:0070534);protein_K48-linked_ubiquitination(GO:0070936);protein_K11-linked_ubiquitination(GO:0070979)	4	3
ENSOARG00000021833	-	U4	-	-	2	127898616	127898750	Other_gene	NO	77.46	-	-	3	3
ENSOARG00000016891	-	-	-	-	2	128005774	128008173	Other_gene	NO	54	-	-	2	1
ENSOARG00000016905	ENSG00000163510	CWC22	CWC22_spliceosome_associated_protein_homolog	-	2	128948331	128997669	Other_gene	TRANS	34.91	mRNA_splicing,_via_spliceosome(GO:0000398)	mRNA_splicing,_via_spliceosome(GO:0000398);regulation_of_mRNA_splicing,_via_spliceosome(GO:0048024)	0	4
ENSOARG00000024087	-	U8	-	-	2	129083881	129083978	Other_gene	NO	37.7	-	-	1	0
ENSOARG00000017348	ENSG00000155636	RBM45	RNA_binding_motif_protein_45	-	2	130877081	130899260	Other_gene	TRANS	30.52	-	nervous_system_development(GO:0007399);cell_differentiation(GO:0030154)	1	2
ENSOARG00000017431	ENSG00000116044	NFE2L2	nuclear_factor,_erythroid_2_like_2	cell_projection_organization	2	131754249	131759072	Transcription_Factor	TRANS	66.16	positive_regulation_of_transcription,_DNA-templated(GO:0045893);transcription,_DNA-templated(GO:0006351)	regulation_of_transcription,_DNA-templated(GO:0006355);transcription_by_RNA_polymerase_II(GO:0006366);inflammatory_response(GO:0006954);aging(GO:0007568);proteasomal_ubiquitin-independent_protein_catabolic_process(GO:0010499);positive_regulation_of_gene_expression(GO:0010628);negative_regulation_of_cardiac_muscle_cell_apoptotic_process(GO:0010667);positive_regulation_of_neuron_projection_developm…	4	3
ENSOARG00000017472	ENSG00000128652	HOXD3	homeobox_D3	-	2	132836522	132855765	Transcription_Factor	NO	78.26	animal_organ_morphogenesis(GO:0009887);anterior/posterior_pattern_specification(GO:0009952);chordate_embryonic_development(GO:0043009);embryonic_organ_development(GO:0048568);positive_regulation_of_transcription_by_RNA_polymerase_II(GO:0045944);skeletal_system_development(GO:0001501);transcription_by_RNA_polymerase_II(GO:0006366)	transcription,_DNA-templated(GO:0006351);cell-matrix_adhesion(GO:0007160);Notch_signaling_pathway(GO:0007219);anterior/posterior_pattern_specification(GO:0009952);positive_regulation_of_gene_expression(GO:0010628);glossopharyngeal_nerve_morphogenesis(GO:0021615);thyroid_gland_development(GO:0030878);positive_regulation_of_neuron_differentiation(GO:0045666);positive_regulation_of_transcription_by_…	1	0
ENSOARG00000000124	ENSG00000174279	EVX2	even-skipped_homeobox_2	-	2	132922598	132926561	Transcription_Factor	NO	98.45	pattern_specification_process(GO:0007389)	regulation_of_transcription_by_RNA_polymerase_II(GO:0006357);biological_process(GO:0008150);limb_morphogenesis(GO:0035108)	2	5
ENSOARG00000000151	ENSG00000144320	LNPK	lunapark,_ER_junction_formation_factor	-	2	133005922	133093926	Other_gene	TRANS	28.94	endoplasmic_reticulum_organization(GO:0007029)	endoplasmic_reticulum_organization(GO:0007029);blood_coagulation(GO:0007596);regulation_of_chondrocyte_differentiation(GO:0032330);embryonic_forelimb_morphogenesis(GO:0035115);embryonic_digit_morphogenesis(GO:0042733);limb_development(GO:0060173);endoplasmic_reticulum_tubular_network_organization(GO:0071786);endoplasmic_reticulum_tubular_network_maintenance(GO:0071788);positive_regulation_of_endo…	1	2
ENSOARG00000000194	ENSG00000115966	ATF2	activating_transcription_factor_2	cellular_response_to_stress	2	133841980	133908859	Transcription_Factor	TRANS	66.27	MAPK_cascade(GO:0000165)	negative_regulation_of_transcription_by_RNA_polymerase_II(GO:0000122);outflow_tract_morphogenesis(GO:0003151);regulation_of_transcription,_DNA-templated(GO:0006355);regulation_of_transcription_by_RNA_polymerase_II(GO:0006357);response_to_osmotic_stress(GO:0006970);cellular_response_to_DNA_damage_stimulus(GO:0006974);response_to_water_deprivation(GO:0009414);positive_regulation_of_gene_expression(…	2	5
ENSOARG00000000233	ENSG00000128656	CHN1	chimerin_1	-	2	134039752	134175352	Other_gene	TRANS	46.28	-	signal_transduction(GO:0007165);motor_neuron_axon_guidance(GO:0008045);positive_regulation_of_signal_transduction(GO:0009967);intracellular_signal_transduction(GO:0035556);regulation_of_GTPase_activity(GO:0043087);positive_regulation_of_GTPase_activity(GO:0043547);ephrin_receptor_signaling_pathway(GO:0048013);regulation_of_axonogenesis(GO:0050770);regulation_of_small_GTPase_mediated_signal_transd…	1	1
ENSOARG00000000253	ENSG00000138435	CHRNA1	cholinergic_receptor_nicotinic_alpha_1_subunit	-	2	134219372	134240500	Other_gene	NO	54.77	nervous_system_process(GO:0050877);neuromuscular_synaptic_transmission(GO:0007274);regulation_of_membrane_potential(GO:0042391);response_to_drug(GO:0042493);response_to_toxic_substance(GO:0009636)	skeletal_muscle_contraction(GO:0003009);cation_transport(GO:0006812);signal_transduction(GO:0007165);chemical_synaptic_transmission(GO:0007268);synaptic_transmission,_cholinergic(GO:0007271);neuromuscular_synaptic_transmission(GO:0007274);neuromuscular_junction_development(GO:0007528);neuronal_action_potential(GO:0019228);ion_transmembrane_transport(GO:0034220);response_to_nicotine(GO:0035094);re…	6	4
ENSOARG00000000324	ENSG00000144306	SCRN3	secernin_3	-	2	134497203	134528586	Other_gene	TRANS	75.62	-	proteolysis(GO:0006508)	1	2
ENSOARG00000000339	-	-	Uncharacterized_protein	-	2	134527994	134564827	Cotranscription_Factor	TRANS	41.47	-	-	6	0
ENSOARG00000000451	ENSG00000138430	OLA1	Obg_like_ATPase_1	-	2	134649142	134814062	Other_gene	TRANS	77.17	-	platelet_degranulation(GO:0002576);ATP_metabolic_process(GO:0046034)	2	2
ENSOARG00000000469	ENSG00000172845	SP3	Sp3_transcription_factor	homeostatic_process	2	134926165	134971836	Transcription_Factor	NO	59.34	transcription_by_RNA_polymerase_II(GO:0006366)	negative_regulation_of_transcription_by_RNA_polymerase_II(GO:0000122);ossification(GO:0001503);natural_killer_cell_differentiation(GO:0001779);trophectodermal_cell_differentiation(GO:0001829);liver_development(GO:0001889);embryonic_placenta_development(GO:0001892);regulation_of_transcription,_DNA-templated(GO:0006355);regulation_of_transcription_by_RNA_polymerase_II(GO:0006357);B_cell_differentia…	2	2
ENSOARG00000000850	ENSG00000091428	RAPGEF4	Rap_guanine_nucleotide_exchange_factor_4	-	2	135745186	136041337	Other_gene	NO	41.87	G-protein_coupled_receptor_signaling_pathway(GO:0007186);MAPK_cascade(GO:0000165);cell_cycle(GO:0007049);transmembrane_receptor_protein_tyrosine_kinase_signaling_pathway(GO:0007169)	G_protein-coupled_receptor_signaling_pathway(GO:0007186);small_GTPase_mediated_signal_transduction(GO:0007264);calcium-ion_regulated_exocytosis(GO:0017156);regulation_of_exocytosis(GO:0017157);cAMP-mediated_signaling(GO:0019933);insulin_secretion(GO:0030073);regulation_of_insulin_secretion(GO:0050796);regulation_of_synaptic_vesicle_cycle(GO:0098693)	1	4
ENSOARG00000001187	ENSG00000091409	ITGA6	integrin_subunit_alpha_6	cell_projection_organization	2	136225512	136275286	Other_gene	TRANS	79.84	cell_adhesion(GO:0007155)	cell-substrate_junction_assembly(GO:0007044);cell_adhesion(GO:0007155);cell-matrix_adhesion(GO:0007160);integrin-mediated_signaling_pathway(GO:0007229);ectodermal_cell_differentiation(GO:0010668);positive_regulation_of_cell-substrate_adhesion(GO:0010811);positive_regulation_of_neuron_projection_development(GO:0010976);positive_regulation_of_cell-cell_adhesion(GO:0022409);extracellular_matrix_orga…	3	3
ENSOARG00000001485	ENSG00000172878	METAP1D	methionyl_aminopeptidase_type_1D,_mitochondrial	-	2	136603071	136680841	Other_gene	TRANS	33.83	cellular_protein_modification_process(GO:0006464);translation(GO:0006412)	proteolysis(GO:0006508);peptidyl-methionine_modification(GO:0018206);N-terminal_protein_amino_acid_modification(GO:0031365);protein_initiator_methionine_removal(GO:0070084)	3	1
ENSOARG00000001611	ENSG00000115840	SLC25A12	solute_carrier_family_25_member_12	-	2	136680840	136867566	Other_gene	TRANS	25.62	C4-dicarboxylate_transport(GO:0015740);mitochondrial_transmembrane_transport(GO:1990542);respiratory_electron_transport_chain(GO:0022904)	gluconeogenesis(GO:0006094);glutamate_biosynthetic_process(GO:0006537);aspartate_family_amino_acid_metabolic_process(GO:0009066);positive_regulation_of_glucose_metabolic_process(GO:0010907);aspartate_transmembrane_transport(GO:0015810);L-glutamate_transmembrane_transport(GO:0015813);positive_regulation_of_myelination(GO:0031643);malate-aspartate_shuttle(GO:0043490);response_to_calcium_ion(GO:0051…	0	2
ENSOARG00000002042	ENSG00000071967	CYBRD1	cytochrome_b_reductase_1	homeostatic_process	2	137043196	137060543	Other_gene	TRANS	52.65	-	cellular_iron_ion_homeostasis(GO:0006879);response_to_iron_ion(GO:0010039);oxidation-reduction_process(GO:0055114)	2	2
ENSOARG00000002188	ENSG00000123600	METTL8	methyltransferase_like_8	-	2	137192963	137239596	Other_gene	TRANS	27.71	-	skeletal_muscle_tissue_development(GO:0007519);histone_acetylation(GO:0016573);tRNA_methylation(GO:0030488);methylation(GO:0032259);fat_cell_differentiation(GO:0045444);mRNA_methylation(GO:0080009)	2	4
ENSOARG00000022361	ENSG00000200101	U6	-	-	2	138387523	138387630	Other_gene	NO	31.33	-	-	1	5
ENSOARG00000003592	ENSG00000081479	LRP2	LDL_receptor_related_protein_2	cell_projection_organization	2	138990254	139154704	Other_gene	NO	45.6	-	retinoid_metabolic_process(GO:0001523);neural_tube_closure(GO:0001843);secondary_heart_field_specification(GO:0003139);outflow_tract_septum_morphogenesis(GO:0003148);ventricular_compact_myocardium_morphogenesis(GO:0003223);ventricular_septum_development(GO:0003281);lipid_metabolic_process(GO:0006629);endocytosis(GO:0006897);receptor-mediated_endocytosis(GO:0006898);sensory_perception_of_sound(GO:…	1	1
ENSOARG00000003872	ENSG00000073737	DHRS9	dehydrogenase/reductase_9	-	2	139186849	139193920	Other_gene	TRANS	38.97	steroid_metabolic_process(GO:0008202)	androgen_metabolic_process(GO:0008209);epithelial_cell_differentiation(GO:0030855);progesterone_metabolic_process(GO:0042448);retinol_metabolic_process(GO:0042572);9-cis-retinoic_acid_biosynthetic_process(GO:0042904);oxidation-reduction_process(GO:0055114)	3	1
ENSOARG00000004085	ENSG00000152254	G6PC2	glucose-6-phosphatase_catalytic_subunit_2	homeostatic_process	2	139349795	139356438	Other_gene	NO	58.96	carbohydrate_derivative_metabolic_process(GO:1901135);gluconeogenesis(GO:0006094);organophosphate_metabolic_process(GO:0019637)	gluconeogenesis(GO:0006094);dephosphorylation(GO:0016311);glucose_homeostasis(GO:0042593);regulation_of_insulin_secretion(GO:0050796);glucose_6-phosphate_metabolic_process(GO:0051156)	4	3
ENSOARG00000004285	ENSG00000172292	CERS6	ceramide_synthase_6	-	2	139486616	139831507	Other_gene	NO	43.32	amide_biosynthetic_process(GO:0043604);ceramide_metabolic_process(GO:0006672);sphingolipid_biosynthetic_process(GO:0030148)	regulation_of_transcription_by_RNA_polymerase_II(GO:0006357);inflammatory_response(GO:0006954);sphingolipid_biosynthetic_process(GO:0030148);ceramide_biosynthetic_process(GO:0046513)	1	5
ENSOARG00000025809	-	-	-	-	2	140037537	140039903	Other_gene	NO	74.17	-	-	5	2
ENSOARG00000004301	ENSG00000198648	STK39	serine/threonine_kinase_39	-	2	140068741	140315412	Other_gene	NO	44.27	activation_of_protein_kinase_activity(GO:0032147);signal_transduction_by_protein_phosphorylation(GO:0023014);stress-activated_protein_kinase_signaling_cascade(GO:0031098)	activation_of_MAPK_activity(GO:0000187);protein_phosphorylation(GO:0006468);regulation_of_blood_pressure(GO:0008217);positive_regulation_of_T_cell_chemotaxis(GO:0010820);peptidyl-serine_phosphorylation(GO:0018105);peptidyl-threonine_phosphorylation(GO:0018107);signal_transduction_by_protein_phosphorylation(GO:0023014);signal_transduction_by_trans-phosphorylation(GO:0023016);activation_of_protein_…	0	1
ENSOARG00000004431	ENSG00000163092	XIRP2	xin_actin_binding_repeat_containing_2	circulatory_system_development	2	141116249	141165032	Other_gene	NO	49.85	cellular_process(GO:0009987)	ventricular_septum_development(GO:0003281);heart_development(GO:0007507);biological_process(GO:0008150);actin_cytoskeleton_organization(GO:0030036);cell-cell_junction_organization(GO:0045216);cardiac_muscle_tissue_morphogenesis(GO:0055008)	3	0
ENSOARG00000022371	-	-	-	-	2	141174711	141174793	Other_gene	NO	107.05	-	-	4	4
ENSOARG00000019666	-	-	Uncharacterized_protein	-	2	141468717	141469172	Other_gene	NO	65.69	-	-	3	0
ENSOARG00000004467	ENSG00000136546	SCN7A	sodium_voltage-gated_channel_alpha_subunit_7	ion_transport	2	141958107	142039091	Other_gene	NO	31.03	action_potential(GO:0001508);chemical_synaptic_transmission(GO:0007268);nervous_system_process(GO:0050877)	sodium_ion_transport(GO:0006814);muscle_contraction(GO:0006936);response_to_bacterium(GO:0009617);neuronal_action_potential(GO:0019228);regulation_of_ion_transmembrane_transport(GO:0034765);sodium_ion_transmembrane_transport(GO:0035725);sodium_ion_homeostasis(GO:0055078);membrane_depolarization_during_action_potential(GO:0086010)	0	2
ENSOARG00000004675	ENSG00000169432	SCN9A	sodium_voltage-gated_channel_alpha_subunit_9	ion_transport	2	142138376	142228357	Other_gene	NO	92.25	action_potential(GO:0001508);chemical_synaptic_transmission(GO:0007268);nervous_system_process(GO:0050877)	sodium_ion_transport(GO:0006814);inflammatory_response(GO:0006954);response_to_toxic_substance(GO:0009636);post-embryonic_development(GO:0009791);neuronal_action_potential(GO:0019228);sensory_perception_of_pain(GO:0019233);ion_transmembrane_transport(GO:0034220);regulation_of_ion_transmembrane_transport(GO:0034765);sodium_ion_transmembrane_transport(GO:0035725);behavioral_response_to_pain(GO:0048…	2	3
ENSOARG00000005138	ENSG00000115339	GALNT3	polypeptide_N-acetylgalactosaminyltransferase_3	transmembrane_receptor_protein_tyrosine_kinase_signaling_pathway	2	142671470	142693811	Other_gene	TRANS	51.84	-	carbohydrate_metabolic_process(GO:0005975);fibroblast_growth_factor_receptor_signaling_pathway(GO:0008543);O-glycan_processing(GO:0016266);protein_O-linked_glycosylation_via_serine(GO:0018242);protein_O-linked_glycosylation_via_threonine(GO:0018243)	0	1
[truncated: 3,845 more rows]
