# Supplementary material for: Gene Networks Driving Genetic Variation in Milk and Cheese-Making Traits of Spanish Assaf Sheep
Source: Genes (Basel). 2020 Jun 27;11(7):715. doi: 10.3390/genes11070715 (PMC7397207; doi:10.3390/genes11070715)
Supplement: Supplementary file 1 [file genes-11-00715-s001.zip › Table S3.xlsx]

## Sheet: 374g_gene-set
Additional file 6. Title: Results of the biological process enrichment analysis. Description of data: Worksheet providing the results of the 100 most significat biological processes identified through the enrichment analysis with the WebGestalt tool in both sets of genes selected by the gene network analysis.
GeneSet	description	pValue	FDR	Orthologous
GO:0051491	positive regulation of filopodium assembly	7.75805e-05	0.70355	ENSG00000150625;ENSG00000197959;ENSG00000147251;ENSG00000117598;ENSG00000006451
GO:1903800	positive regulation of production of miRNAs involved in gene silencing by miRNA	0.000264051	0.70355	ENSG00000146648;ENSG00000141510;ENSG00000134323
GO:0000902	cell morphogenesis	0.000412029	0.70355	ENSG00000162415;ENSG00000146535;ENSG00000073921;ENSG00000049759;ENSG00000113712;ENSG00000196189;ENSG00000150625;ENSG00000133216;ENSG00000179542;ENSG00000275342;ENSG00000147459;ENSG00000277586;ENSG00000001617;ENSG00000157796;ENSG00000142627;ENSG00000179588;ENSG00000074047;ENSG00000157764;ENSG00000146648;ENSG00000124772;ENSG00000197959;ENSG00000101144;ENSG00000026508;ENSG00000168505;ENSG00000144857…
GO:0032989	cellular component morphogenesis	0.000434377	0.70355	ENSG00000162415;ENSG00000146535;ENSG00000073921;ENSG00000049759;ENSG00000113712;ENSG00000196189;ENSG00000150625;ENSG00000133216;ENSG00000179542;ENSG00000275342;ENSG00000147459;ENSG00000277586;ENSG00000001617;ENSG00000170776;ENSG00000157796;ENSG00000136842;ENSG00000142627;ENSG00000179588;ENSG00000074047;ENSG00000157764;ENSG00000146648;ENSG00000124772;ENSG00000197959;ENSG00000101144;ENSG00000026508…
GO:0051489	regulation of filopodium assembly	0.000446858	0.70355	ENSG00000150625;ENSG00000197959;ENSG00000147251;ENSG00000117598;ENSG00000006451
GO:0120035	regulation of plasma membrane bounded cell projection organization	0.000478427	0.70355	ENSG00000167202;ENSG00000162415;ENSG00000049759;ENSG00000196189;ENSG00000150625;ENSG00000133216;ENSG00000275342;ENSG00000277586;ENSG00000001617;ENSG00000142627;ENSG00000196961;ENSG00000157764;ENSG00000124772;ENSG00000197959;ENSG00000169330;ENSG00000183049;ENSG00000147251;ENSG00000117598;ENSG00000006451;ENSG00000101144;ENSG00000026508;ENSG00000138071
V$CEBPGAMMA_Q6		0.000485637	0.70355	ENSG00000165671;ENSG00000206181;ENSG00000111667;ENSG00000011105;ENSG00000175029;ENSG00000082497;ENSG00000108406;ENSG00000151702;ENSG00000157764;ENSG00000163946;ENSG00000103449;ENSG00000115977
GO:0031344	regulation of cell projection organization	0.000572477	0.725686	ENSG00000167202;ENSG00000162415;ENSG00000049759;ENSG00000196189;ENSG00000150625;ENSG00000133216;ENSG00000275342;ENSG00000277586;ENSG00000001617;ENSG00000142627;ENSG00000196961;ENSG00000157764;ENSG00000124772;ENSG00000197959;ENSG00000169330;ENSG00000183049;ENSG00000147251;ENSG00000117598;ENSG00000006451;ENSG00000101144;ENSG00000026508;ENSG00000138071
GO:0022604	regulation of cell morphogenesis	0.000856407	0.96498	ENSG00000162415;ENSG00000146535;ENSG00000049759;ENSG00000196189;ENSG00000133216;ENSG00000275342;ENSG00000147459;ENSG00000277586;ENSG00000001617;ENSG00000157764;ENSG00000124772;ENSG00000197959;ENSG00000026508;ENSG00000077942;ENSG00000163867;ENSG00000138071;ENSG00000197747
V$CEBPDELTA_Q6		0.00105979	1	ENSG00000125107;ENSG00000054267;ENSG00000165671;ENSG00000146094;ENSG00000126945;ENSG00000151702;ENSG00000146648;ENSG00000056586;ENSG00000125851;ENSG00000204815;ENSG00000127328
GO:0010769	regulation of cell morphogenesis involved in differentiation	0.00167062	1	ENSG00000162415;ENSG00000049759;ENSG00000196189;ENSG00000133216;ENSG00000147459;ENSG00000277586;ENSG00000001617;ENSG00000157764;ENSG00000197959;ENSG00000077942;ENSG00000138071;ENSG00000197747
GO:0046847	filopodium assembly	0.00191215	1	ENSG00000150625;ENSG00000197959;ENSG00000147251;ENSG00000117598;ENSG00000006451
V$PAX5_02		0.00195529	1	ENSG00000270647;ENSG00000151702;ENSG00000137193
GO:0070487	monocyte aggregation	0.00218575	1	ENSG00000101144;ENSG00000026508
GO:0060284	regulation of cell development	0.00221477	1	ENSG00000162415;ENSG00000178882;ENSG00000170312;ENSG00000049759;ENSG00000196189;ENSG00000196584;ENSG00000133216;ENSG00000275342;ENSG00000147459;ENSG00000277586;ENSG00000185737;ENSG00000001617;ENSG00000170776;ENSG00000074047;ENSG00000196961;ENSG00000157764;ENSG00000124772;ENSG00000197959;ENSG00000169330;ENSG00000183049;ENSG00000117598;ENSG00000101144;ENSG00000077942;ENSG00000138071;ENSG00000197747
GO:0022603	regulation of anatomical structure morphogenesis	0.00223643	1	ENSG00000162415;ENSG00000147649;ENSG00000146535;ENSG00000049759;ENSG00000196189;ENSG00000133216;ENSG00000275342;ENSG00000147459;ENSG00000277586;ENSG00000196562;ENSG00000001617;ENSG00000170776;ENSG00000142627;ENSG00000124212;ENSG00000196961;ENSG00000157764;ENSG00000124772;ENSG00000197959;ENSG00000137193;ENSG00000169330;ENSG00000101144;ENSG00000026508;ENSG00000077942;ENSG00000163867;ENSG00000138071…
GO:1903798	regulation of production of miRNAs involved in gene silencing by miRNA	0.00232044	1	ENSG00000146648;ENSG00000141510;ENSG00000134323
GO:0010975	regulation of neuron projection development	0.00233231	1	ENSG00000162415;ENSG00000049759;ENSG00000196189;ENSG00000133216;ENSG00000275342;ENSG00000277586;ENSG00000001617;ENSG00000196961;ENSG00000157764;ENSG00000124772;ENSG00000197959;ENSG00000169330;ENSG00000183049;ENSG00000117598;ENSG00000101144;ENSG00000138071
GO:0030030	cell projection organization	0.00249498	1	ENSG00000108953;ENSG00000167202;ENSG00000123560;ENSG00000138107;ENSG00000162415;ENSG00000170312;ENSG00000073921;ENSG00000049759;ENSG00000196189;ENSG00000150625;ENSG00000174015;ENSG00000133216;ENSG00000179542;ENSG00000275342;ENSG00000277586;ENSG00000001617;ENSG00000157796;ENSG00000112041;ENSG00000142627;ENSG00000074047;ENSG00000196961;ENSG00000157764;ENSG00000146648;ENSG00000124772;ENSG00000197959…
GO:0070920	regulation of production of small RNA involved in gene silencing by RNA	0.00272511	1	ENSG00000146648;ENSG00000141510;ENSG00000134323
GO:0120036	plasma membrane bounded cell projection organization	0.00309213	1	ENSG00000108953;ENSG00000167202;ENSG00000123560;ENSG00000138107;ENSG00000162415;ENSG00000170312;ENSG00000073921;ENSG00000049759;ENSG00000196189;ENSG00000150625;ENSG00000174015;ENSG00000133216;ENSG00000179542;ENSG00000275342;ENSG00000277586;ENSG00000001617;ENSG00000157796;ENSG00000112041;ENSG00000142627;ENSG00000074047;ENSG00000196961;ENSG00000157764;ENSG00000146648;ENSG00000124772;ENSG00000197959…
GO:0032713	negative regulation of interleukin-4 production	0.00324612	1	ENSG00000179588;ENSG00000149021
GO:0120039	plasma membrane bounded cell projection morphogenesis	0.00361891	1	ENSG00000162415;ENSG00000073921;ENSG00000049759;ENSG00000196189;ENSG00000150625;ENSG00000133216;ENSG00000179542;ENSG00000277586;ENSG00000001617;ENSG00000074047;ENSG00000157764;ENSG00000146648;ENSG00000124772;ENSG00000197959;ENSG00000101144;ENSG00000026508;ENSG00000168505;ENSG00000144857;ENSG00000138071
GO:0043369	CD4-positive or CD8-positive, alpha-beta T cell lineage commitment	0.00365836	1	ENSG00000197471;ENSG00000179588;ENSG00000157764
GO:0031346	positive regulation of cell projection organization	0.00367471	1	ENSG00000049759;ENSG00000150625;ENSG00000277586;ENSG00000196961;ENSG00000157764;ENSG00000124772;ENSG00000197959;ENSG00000183049;ENSG00000147251;ENSG00000117598;ENSG00000006451;ENSG00000101144;ENSG00000138071
GO:0048858	cell projection morphogenesis	0.00368061	1	ENSG00000162415;ENSG00000073921;ENSG00000049759;ENSG00000196189;ENSG00000150625;ENSG00000133216;ENSG00000179542;ENSG00000277586;ENSG00000001617;ENSG00000074047;ENSG00000157764;ENSG00000146648;ENSG00000124772;ENSG00000197959;ENSG00000101144;ENSG00000026508;ENSG00000168505;ENSG00000144857;ENSG00000138071
GO:0031175	neuron projection development	0.00418869	1	ENSG00000123560;ENSG00000162415;ENSG00000073921;ENSG00000049759;ENSG00000196189;ENSG00000150625;ENSG00000133216;ENSG00000179542;ENSG00000275342;ENSG00000277586;ENSG00000001617;ENSG00000112041;ENSG00000074047;ENSG00000196961;ENSG00000157764;ENSG00000146648;ENSG00000124772;ENSG00000197959;ENSG00000169330;ENSG00000183049;ENSG00000117598;ENSG00000101144;ENSG00000168505;ENSG00000144857;ENSG00000138071
GO:2000637	positive regulation of gene silencing by miRNA	0.00418936	1	ENSG00000146648;ENSG00000141510;ENSG00000134323
GO:0007442	hindgut morphogenesis	0.00449956	1	ENSG00000074047;ENSG00000165617
GO:0090596	sensory organ morphogenesis	0.00469507	1	ENSG00000133216;ENSG00000157796;ENSG00000112041;ENSG00000142627;ENSG00000074047;ENSG00000188816;ENSG00000134376;ENSG00000103449;ENSG00000101144;ENSG00000168505
GO:0060148	positive regulation of posttranscriptional gene silencing	0.00476476	1	ENSG00000146648;ENSG00000141510;ENSG00000134323
GO:0043367	CD4-positive, alpha-beta T cell differentiation	0.0048412	1	ENSG00000196189;ENSG00000197471;ENSG00000179588;ENSG00000157764;ENSG00000056586
GO:0035196	production of miRNAs involved in gene silencing by miRNA	0.00496884	1	ENSG00000187772;ENSG00000146648;ENSG00000141510;ENSG00000134323
GO:0032990	cell part morphogenesis	0.00502987	1	ENSG00000162415;ENSG00000073921;ENSG00000049759;ENSG00000196189;ENSG00000150625;ENSG00000133216;ENSG00000179542;ENSG00000277586;ENSG00000001617;ENSG00000074047;ENSG00000157764;ENSG00000146648;ENSG00000124772;ENSG00000197959;ENSG00000101144;ENSG00000026508;ENSG00000168505;ENSG00000144857;ENSG00000138071
hsa04928	Parathyroid hormone synthesis, secretion and action	0.0053279	1	ENSG00000146535;ENSG00000131183;ENSG00000150995;ENSG00000170776;ENSG00000157764;ENSG00000146648
hsa04340	Hedgehog signaling pathway	0.00536798	1	ENSG00000113712;ENSG00000055130;ENSG00000074047;ENSG00000144857
GO:0031050	dsRNA processing	0.00578799	1	ENSG00000187772;ENSG00000146648;ENSG00000141510;ENSG00000134323
GO:0070918	production of small RNA involved in gene silencing by RNA	0.00578799	1	ENSG00000187772;ENSG00000146648;ENSG00000141510;ENSG00000134323
GO:0045058	T cell selection	0.00578799	1	ENSG00000198286;ENSG00000197471;ENSG00000179588;ENSG00000157764
GO:0048666	neuron development	0.0058005	1	ENSG00000123560;ENSG00000162415;ENSG00000073921;ENSG00000049759;ENSG00000196189;ENSG00000150625;ENSG00000133216;ENSG00000179542;ENSG00000275342;ENSG00000277586;ENSG00000001617;ENSG00000112041;ENSG00000074047;ENSG00000196961;ENSG00000157764;ENSG00000146648;ENSG00000124772;ENSG00000197959;ENSG00000169330;ENSG00000134376;ENSG00000183049;ENSG00000117598;ENSG00000101144;ENSG00000188779;ENSG00000168505…
GO:0000904	cell morphogenesis involved in differentiation	0.0058182	1	ENSG00000162415;ENSG00000073921;ENSG00000049759;ENSG00000196189;ENSG00000133216;ENSG00000179542;ENSG00000147459;ENSG00000277586;ENSG00000001617;ENSG00000142627;ENSG00000179588;ENSG00000074047;ENSG00000157764;ENSG00000197959;ENSG00000101144;ENSG00000168505;ENSG00000144857;ENSG00000077942;ENSG00000138071;ENSG00000197747
GO:0061525	hindgut development	0.00594007	1	ENSG00000074047;ENSG00000165617
GO:0060571	morphogenesis of an epithelial fold	0.00605276	1	ENSG00000074047;ENSG00000146648;ENSG00000101144
GO:0007566	embryo implantation	0.00622936	1	ENSG00000112033;ENSG00000124212;ENSG00000149021;ENSG00000077942
GO:0048812	neuron projection morphogenesis	0.00630832	1	ENSG00000162415;ENSG00000073921;ENSG00000049759;ENSG00000196189;ENSG00000150625;ENSG00000133216;ENSG00000179542;ENSG00000277586;ENSG00000001617;ENSG00000074047;ENSG00000157764;ENSG00000146648;ENSG00000124772;ENSG00000197959;ENSG00000101144;ENSG00000168505;ENSG00000144857;ENSG00000138071
GO:0061024	membrane organization	0.0066844	1	ENSG00000108953;ENSG00000173726;ENSG00000170312;ENSG00000073921;ENSG00000168952;ENSG00000133216;ENSG00000169020;ENSG00000136816;ENSG00000085382;ENSG00000205726;ENSG00000196961;ENSG00000146648;ENSG00000197959;ENSG00000134376;ENSG00000141510;ENSG00000145246;ENSG00000006451;ENSG00000115977;ENSG00000163219;ENSG00000138071;ENSG00000197747
GO:1900024	regulation of substrate adhesion-dependent cell spreading	0.00669252	1	ENSG00000147459;ENSG00000157764;ENSG00000077942;ENSG00000197747
GO:0048699	generation of neurons	0.00674719	1	ENSG00000123560;ENSG00000162415;ENSG00000170312;ENSG00000073921;ENSG00000049759;ENSG00000196189;ENSG00000196584;ENSG00000150625;ENSG00000133216;ENSG00000179542;ENSG00000275342;ENSG00000277586;ENSG00000185737;ENSG00000001617;ENSG00000112041;ENSG00000142627;ENSG00000074047;ENSG00000196961;ENSG00000157764;ENSG00000146648;ENSG00000124772;ENSG00000197959;ENSG00000134014;ENSG00000169330;ENSG00000134376…
GO:0002360	T cell lineage commitment	0.00676715	1	ENSG00000197471;ENSG00000179588;ENSG00000157764
GO:0048013	ephrin receptor signaling pathway	0.00712025	1	ENSG00000133216;ENSG00000142627;ENSG00000205726;ENSG00000196961;ENSG00000138071
GO:0051384	response to glucocorticoid	0.00739268	1	ENSG00000187840;ENSG00000166148;ENSG00000182752;ENSG00000277586;ENSG00000170776;ENSG00000146648;ENSG00000149021
GO:0097066	response to thyroid hormone	0.00752955	1	ENSG00000173726;ENSG00000131183;ENSG00000135047
GO:0006468	protein phosphorylation	0.00808832	1	ENSG00000108953;ENSG00000085276;ENSG00000165671;ENSG00000170312;ENSG00000276085;ENSG00000128607;ENSG00000113712;ENSG00000070061;ENSG00000133216;ENSG00000164258;ENSG00000011566;ENSG00000055130;ENSG00000205111;ENSG00000275342;ENSG00000277586;ENSG00000164776;ENSG00000185737;ENSG00000170776;ENSG00000015133;ENSG00000196660;ENSG00000142627;ENSG00000132964;ENSG00000167065;ENSG00000157764;ENSG00000146648…
GO:0042471	ear morphogenesis	0.00819079	1	ENSG00000133216;ENSG00000157796;ENSG00000074047;ENSG00000188816;ENSG00000103449;ENSG00000168505
GO:0010762	regulation of fibroblast migration	0.00834067	1	ENSG00000146535;ENSG00000157764;ENSG00000135362
GO:0072657	protein localization to membrane	0.00856782	1	ENSG00000135525;ENSG00000108953;ENSG00000135968;ENSG00000034693;ENSG00000188419;ENSG00000073921;ENSG00000133216;ENSG00000157796;ENSG00000161509;ENSG00000112041;ENSG00000142627;ENSG00000157764;ENSG00000146648;ENSG00000141510;ENSG00000144681;ENSG00000127328;ENSG00000197747
GO:1905477	positive regulation of protein localization to membrane	0.00887458	1	ENSG00000108953;ENSG00000133216;ENSG00000142627;ENSG00000146648;ENSG00000141510;ENSG00000144681
GO:1903078	positive regulation of protein localization to plasma membrane	0.00935045	1	ENSG00000133216;ENSG00000142627;ENSG00000146648;ENSG00000144681
GO:0060513	prostatic bud formation	0.00935899	1	ENSG00000074047;ENSG00000101144
GO:0034770	histone H4-K20 methylation	0.00935899	1	ENSG00000054267;ENSG00000165671
GO:0048570	notochord morphogenesis	0.00935899	1	ENSG00000142627;ENSG00000074047
GO:0035710	CD4-positive, alpha-beta T cell activation	0.00959582	1	ENSG00000196189;ENSG00000197471;ENSG00000179588;ENSG00000157764;ENSG00000056586
GO:0042093	T-helper cell differentiation	0.00995332	1	ENSG00000196189;ENSG00000197471;ENSG00000179588;ENSG00000056586
GO:0022612	gland morphogenesis	0.00997554	1	ENSG00000196562;ENSG00000185737;ENSG00000142627;ENSG00000074047;ENSG00000146648;ENSG00000101144
GO:0031047	gene silencing by RNA	0.0103632	1	ENSG00000125107;ENSG00000187772;ENSG00000146648;ENSG00000141510;ENSG00000134323;ENSG00000178997
GO:0001755	neural crest cell migration	0.0105808	1	ENSG00000196189;ENSG00000001617;ENSG00000101144;ENSG00000168505
GO:0033273	response to vitamin	0.0110316	1	ENSG00000131183;ENSG00000112033;ENSG00000146648;ENSG00000137193;ENSG00000101144
GO:0021915	neural tube development	0.0110584	1	ENSG00000157796;ENSG00000142627;ENSG00000074047;ENSG00000006451;ENSG00000101144;ENSG00000168505;ENSG00000165617
V$CACBINDINGPROTEIN_Q6		0.0112173	1	ENSG00000073921;ENSG00000049759;ENSG00000150995;ENSG00000162298;ENSG00000137193;ENSG00000141510;ENSG00000103449;ENSG00000116983;ENSG00000178997
GO:0002294	CD4-positive, alpha-beta T cell differentiation involved in immune response	0.0112334	1	ENSG00000196189;ENSG00000197471;ENSG00000179588;ENSG00000056586
GO:0046185	aldehyde catabolic process	0.011326	1	ENSG00000139684;ENSG00000113492
GO:0044341	sodium-dependent phosphate transport	0.011326	1	ENSG00000168575;ENSG00000131183
GO:2000647	negative regulation of stem cell proliferation	0.011326	1	ENSG00000101311;ENSG00000077942
GO:0035195	gene silencing by miRNA	0.011541	1	ENSG00000125107;ENSG00000187772;ENSG00000146648;ENSG00000141510;ENSG00000134323
GO:0030326	embryonic limb morphogenesis	0.0115902	1	ENSG00000146535;ENSG00000105983;ENSG00000157796;ENSG00000074047;ENSG00000103449;ENSG00000101144
GO:0035113	embryonic appendage morphogenesis	0.0115902	1	ENSG00000146535;ENSG00000105983;ENSG00000157796;ENSG00000074047;ENSG00000103449;ENSG00000101144
GO:0010647	positive regulation of cell communication	0.011617	1	ENSG00000108953;ENSG00000170011;ENSG00000170312;ENSG00000147649;ENSG00000198286;ENSG00000276085;ENSG00000128607;ENSG00000023445;ENSG00000133216;ENSG00000011566;ENSG00000108175;ENSG00000275342;ENSG00000196562;ENSG00000170776;ENSG00000174175;ENSG00000175029;ENSG00000196660;ENSG00000112033;ENSG00000161509;ENSG00000142627;ENSG00000124212;ENSG00000205726;ENSG00000157764;ENSG00000146648;ENSG00000056586…
GO:0002287	alpha-beta T cell activation involved in immune response	0.0119113	1	ENSG00000196189;ENSG00000197471;ENSG00000179588;ENSG00000056586
GO:0002293	alpha-beta T cell differentiation involved in immune response	0.0119113	1	ENSG00000196189;ENSG00000197471;ENSG00000179588;ENSG00000056586
GO:0009887	animal organ morphogenesis	0.0121891	1	ENSG00000178882;ENSG00000131183;ENSG00000133216;ENSG00000055130;ENSG00000108175;ENSG00000196562;ENSG00000185737;ENSG00000157796;ENSG00000112041;ENSG00000142627;ENSG00000179588;ENSG00000074047;ENSG00000151702;ENSG00000196961;ENSG00000157764;ENSG00000146648;ENSG00000137193;ENSG00000188816;ENSG00000134376;ENSG00000119042;ENSG00000103449;ENSG00000101144;ENSG00000168505;ENSG00000165617
GO:0009967	positive regulation of signal transduction	0.0122248	1	ENSG00000108953;ENSG00000170312;ENSG00000147649;ENSG00000198286;ENSG00000276085;ENSG00000128607;ENSG00000023445;ENSG00000133216;ENSG00000011566;ENSG00000108175;ENSG00000275342;ENSG00000196562;ENSG00000170776;ENSG00000174175;ENSG00000175029;ENSG00000196660;ENSG00000112033;ENSG00000142627;ENSG00000124212;ENSG00000205726;ENSG00000157764;ENSG00000146648;ENSG00000056586;ENSG00000108423;ENSG00000141510…
GO:0023056	positive regulation of signaling	0.0122342	1	ENSG00000108953;ENSG00000170011;ENSG00000170312;ENSG00000147649;ENSG00000198286;ENSG00000276085;ENSG00000128607;ENSG00000023445;ENSG00000133216;ENSG00000011566;ENSG00000108175;ENSG00000275342;ENSG00000196562;ENSG00000170776;ENSG00000174175;ENSG00000175029;ENSG00000196660;ENSG00000112033;ENSG00000161509;ENSG00000142627;ENSG00000124212;ENSG00000205726;ENSG00000157764;ENSG00000146648;ENSG00000056586…
GO:0090276	regulation of peptide hormone secretion	0.0125659	1	ENSG00000170011;ENSG00000150995;ENSG00000007402;ENSG00000112033;ENSG00000126368;ENSG00000146648;ENSG00000131620;ENSG00000163581
GO:1903076	regulation of protein localization to plasma membrane	0.0126075	1	ENSG00000073921;ENSG00000133216;ENSG00000142627;ENSG00000146648;ENSG00000144681
GO:0030072	peptide hormone secretion	0.012688	1	ENSG00000182759;ENSG00000170011;ENSG00000150995;ENSG00000007402;ENSG00000112033;ENSG00000126368;ENSG00000146648;ENSG00000131620;ENSG00000163581
GO:0030073	insulin secretion	0.0129092	1	ENSG00000182759;ENSG00000170011;ENSG00000150995;ENSG00000007402;ENSG00000112033;ENSG00000126368;ENSG00000131620;ENSG00000163581
GO:0031960	response to corticosteroid	0.0129206	1	ENSG00000187840;ENSG00000166148;ENSG00000182752;ENSG00000277586;ENSG00000170776;ENSG00000146648;ENSG00000149021
GO:0001667	ameboidal-type cell migration	0.0129985	1	ENSG00000146535;ENSG00000196189;ENSG00000114019;ENSG00000147459;ENSG00000001617;ENSG00000112033;ENSG00000142627;ENSG00000157764;ENSG00000101144;ENSG00000101311;ENSG00000135362;ENSG00000168505
GO:0042733	embryonic digit morphogenesis	0.0133445	1	ENSG00000146535;ENSG00000105983;ENSG00000074047;ENSG00000103449
GO:0070486	leukocyte aggregation	0.0134575	1	ENSG00000101144;ENSG00000026508
GO:0051974	negative regulation of telomerase activity	0.0134575	1	ENSG00000128513;ENSG00000141510
GO:0044089	positive regulation of cellular component biogenesis	0.0134999	1	ENSG00000125107;ENSG00000164338;ENSG00000150625;ENSG00000133216;ENSG00000179542;ENSG00000142627;ENSG00000157764;ENSG00000197959;ENSG00000141510;ENSG00000147251;ENSG00000117598;ENSG00000006451;ENSG00000101144;ENSG00000138071;ENSG00000197747
GO:0050767	regulation of neurogenesis	0.0137272	1	ENSG00000162415;ENSG00000170312;ENSG00000049759;ENSG00000196189;ENSG00000196584;ENSG00000133216;ENSG00000275342;ENSG00000277586;ENSG00000185737;ENSG00000001617;ENSG00000074047;ENSG00000196961;ENSG00000157764;ENSG00000124772;ENSG00000197959;ENSG00000169330;ENSG00000183049;ENSG00000117598;ENSG00000101144;ENSG00000138071
GO:0051247	positive regulation of protein metabolic process	0.0137322	1	ENSG00000184838;ENSG00000170312;ENSG00000198286;ENSG00000276085;ENSG00000073921;ENSG00000128607;ENSG00000049759;ENSG00000113712;ENSG00000111667;ENSG00000197471;ENSG00000023445;ENSG00000133216;ENSG00000011566;ENSG00000072609;ENSG00000185737;ENSG00000167112;ENSG00000170776;ENSG00000140525;ENSG00000196660;ENSG00000142627;ENSG00000179588;ENSG00000157764;ENSG00000146648;ENSG00000141510;ENSG00000114302…
GO:1904377	positive regulation of protein localization to cell periphery	0.0141005	1	ENSG00000133216;ENSG00000142627;ENSG00000146648;ENSG00000144681
GO:0044091	membrane biogenesis	0.0142631	1	ENSG00000034693;ENSG00000133216;ENSG00000197747
GO:0008593	regulation of Notch signaling pathway	0.0143292	1	ENSG00000108175;ENSG00000275342;ENSG00000146648;ENSG00000101144;ENSG00000115977
GO:0045664	regulation of neuron differentiation	0.014456	1	ENSG00000162415;ENSG00000049759;ENSG00000196189;ENSG00000133216;ENSG00000275342;ENSG00000277586;ENSG00000001617;ENSG00000074047;ENSG00000196961;ENSG00000157764;ENSG00000124772;ENSG00000197959;ENSG00000169330;ENSG00000183049;ENSG00000117598;ENSG00000101144;ENSG00000138071
GO:0030182	neuron differentiation	0.0144877	1	ENSG00000123560;ENSG00000162415;ENSG00000073921;ENSG00000049759;ENSG00000196189;ENSG00000150625;ENSG00000133216;ENSG00000179542;ENSG00000275342;ENSG00000277586;ENSG00000001617;ENSG00000112041;ENSG00000142627;ENSG00000074047;ENSG00000196961;ENSG00000157764;ENSG00000146648;ENSG00000124772;ENSG00000197959;ENSG00000169330;ENSG00000134376;ENSG00000183049;ENSG00000119042;ENSG00000103449;ENSG00000117598…
GO:0048545	response to steroid hormone	0.0148092	1	ENSG00000187840;ENSG00000125107;ENSG00000078043;ENSG00000166148;ENSG00000182752;ENSG00000277586;ENSG00000170776;ENSG00000112033;ENSG00000126368;ENSG00000146648;ENSG00000149021;ENSG00000101144

## Sheet: 4585g_gene-set
Additional file 3: Table S3. Title: Results of the biological process enrichment analysis. Description of data: Worksheet providing the results of the 100 most significative biological processes obtained through the enrichment analysis with the WebGestalt tool in both sets of genes selected by the gene network analysis.
GO:term	description	pValue	FDR	Orthologous
AACTTT_UNKNOWN		0	0	ENSG00000182827;ENSG00000101323;ENSG00000157404;ENSG00000147206;ENSG00000139737;ENSG00000064692;ENSG00000152192;ENSG00000128656;ENSG00000144476;ENSG00000113083;ENSG00000163558;ENSG00000120594;ENSG00000138430;ENSG00000189056;ENSG00000240184;ENSG00000123560;ENSG00000183098;ENSG00000156030;ENSG00000091428;ENSG00000156298;ENSG00000085276;ENSG00000182759;ENSG00000121753;ENSG00000119614;ENSG00000106299…
GO:0030030	cell projection organization	5.0399e-11	2.55548e-07	ENSG00000109471;ENSG00000157404;ENSG00000152192;ENSG00000128656;ENSG00000108953;ENSG00000163558;ENSG00000167202;ENSG00000189056;ENSG00000123560;ENSG00000156687;ENSG00000119661;ENSG00000125257;ENSG00000186522;ENSG00000106299;ENSG00000214367;ENSG00000125968;ENSG00000138107;ENSG00000091409;ENSG00000166579;ENSG00000105974;ENSG00000154764;ENSG00000162415;ENSG00000145423;ENSG00000101624;ENSG00000103351…
GO:0006928	movement of cell or subcellular component	1.57007e-10	5.30735e-07	ENSG00000157404;ENSG00000182963;ENSG00000152192;ENSG00000128656;ENSG00000144476;ENSG00000163558;ENSG00000172728;ENSG00000189056;ENSG00000142405;ENSG00000145362;ENSG00000183098;ENSG00000188613;ENSG00000156687;ENSG00000173269;ENSG00000105976;ENSG00000106299;ENSG00000007952;ENSG00000172939;ENSG00000142945;ENSG00000125968;ENSG00000091409;ENSG00000166579;ENSG00000169752;ENSG00000105974;ENSG00000154764…
GO:0022008	neurogenesis	2.63444e-10	6.22627e-07	ENSG00000109471;ENSG00000157404;ENSG00000152192;ENSG00000128656;ENSG00000178403;ENSG00000163558;ENSG00000189056;ENSG00000123560;ENSG00000188613;ENSG00000156687;ENSG00000122966;ENSG00000187109;ENSG00000106299;ENSG00000127928;ENSG00000125968;ENSG00000066629;ENSG00000166579;ENSG00000107882;ENSG00000154764;ENSG00000162415;ENSG00000114200;ENSG00000145423;ENSG00000140382;ENSG00000173546;ENSG00000169410…
CTTTGT_V$LEF1_Q2		3.59182e-10	6.22627e-07	ENSG00000109471;ENSG00000157404;ENSG00000077235;ENSG00000139737;ENSG00000196456;ENSG00000152192;ENSG00000004766;ENSG00000138670;ENSG00000108953;ENSG00000144476;ENSG00000113083;ENSG00000101955;ENSG00000145362;ENSG00000123560;ENSG00000183098;ENSG00000156030;ENSG00000173269;ENSG00000004948;ENSG00000105976;ENSG00000278540;ENSG00000136381;ENSG00000182759;ENSG00000145293;ENSG00000156282;ENSG00000138107…
GO:0120036	plasma membrane bounded cell projection organization	4.31947e-10	6.22627e-07	ENSG00000109471;ENSG00000157404;ENSG00000152192;ENSG00000128656;ENSG00000108953;ENSG00000163558;ENSG00000167202;ENSG00000189056;ENSG00000123560;ENSG00000156687;ENSG00000119661;ENSG00000125257;ENSG00000186522;ENSG00000106299;ENSG00000214367;ENSG00000125968;ENSG00000138107;ENSG00000091409;ENSG00000166579;ENSG00000105974;ENSG00000154764;ENSG00000162415;ENSG00000145423;ENSG00000101624;ENSG00000103351…
GO:0000902	cell morphogenesis	4.85468e-10	6.22627e-07	ENSG00000157404;ENSG00000152192;ENSG00000128656;ENSG00000189056;ENSG00000104880;ENSG00000168421;ENSG00000156687;ENSG00000105976;ENSG00000106299;ENSG00000125968;ENSG00000166579;ENSG00000154764;ENSG00000162415;ENSG00000000005;ENSG00000155974;ENSG00000125861;ENSG00000159023;ENSG00000111962;ENSG00000158528;ENSG00000065320;ENSG00000125249;ENSG00000184347;ENSG00000141622;ENSG00000184144;ENSG00000162367…
GO:0032989	cellular component morphogenesis	4.91176e-10	6.22627e-07	ENSG00000157404;ENSG00000152192;ENSG00000128656;ENSG00000189056;ENSG00000104880;ENSG00000145362;ENSG00000168421;ENSG00000156687;ENSG00000105976;ENSG00000106299;ENSG00000125968;ENSG00000171552;ENSG00000166579;ENSG00000154764;ENSG00000162415;ENSG00000138035;ENSG00000000005;ENSG00000155974;ENSG00000125861;ENSG00000159023;ENSG00000111962;ENSG00000158528;ENSG00000065320;ENSG00000125249;ENSG00000184347…
GO:0048699	generation of neurons	6.767e-10	7.62491e-07	ENSG00000109471;ENSG00000157404;ENSG00000152192;ENSG00000128656;ENSG00000178403;ENSG00000163558;ENSG00000189056;ENSG00000123560;ENSG00000188613;ENSG00000156687;ENSG00000122966;ENSG00000187109;ENSG00000106299;ENSG00000127928;ENSG00000125968;ENSG00000066629;ENSG00000166579;ENSG00000107882;ENSG00000154764;ENSG00000162415;ENSG00000114200;ENSG00000145423;ENSG00000140382;ENSG00000169410;ENSG00000155974…
GO:0000904	cell morphogenesis involved in differentiation	3.42358e-09	3.47186e-06	ENSG00000152192;ENSG00000128656;ENSG00000189056;ENSG00000156687;ENSG00000105976;ENSG00000106299;ENSG00000125968;ENSG00000166579;ENSG00000154764;ENSG00000162415;ENSG00000000005;ENSG00000125861;ENSG00000111962;ENSG00000158528;ENSG00000065320;ENSG00000125249;ENSG00000184347;ENSG00000141622;ENSG00000184144;ENSG00000162367;ENSG00000008324;ENSG00000114790;ENSG00000150977;ENSG00000124333;ENSG00000165731…
GO:0040011	locomotion	5.13362e-09	4.73273e-06	ENSG00000157404;ENSG00000152192;ENSG00000128656;ENSG00000144476;ENSG00000163558;ENSG00000172728;ENSG00000189056;ENSG00000142405;ENSG00000183098;ENSG00000188613;ENSG00000156687;ENSG00000173269;ENSG00000105976;ENSG00000106299;ENSG00000007952;ENSG00000017797;ENSG00000172939;ENSG00000125968;ENSG00000091409;ENSG00000166579;ENSG00000169752;ENSG00000105974;ENSG00000154764;ENSG00000162415;ENSG00000175294…
GO:0030182	neuron differentiation	9.03769e-09	7.6376e-06	ENSG00000109471;ENSG00000152192;ENSG00000128656;ENSG00000178403;ENSG00000163558;ENSG00000189056;ENSG00000123560;ENSG00000188613;ENSG00000156687;ENSG00000106299;ENSG00000127928;ENSG00000125968;ENSG00000166579;ENSG00000107882;ENSG00000154764;ENSG00000162415;ENSG00000145423;ENSG00000140382;ENSG00000169410;ENSG00000155974;ENSG00000115355;ENSG00000168267;ENSG00000125861;ENSG00000111962;ENSG00000100601…
CTTTGA_V$LEF1_Q2		1.19085e-08	9.09411e-06	ENSG00000064692;ENSG00000138435;ENSG00000178403;ENSG00000163866;ENSG00000240184;ENSG00000184838;ENSG00000179399;ENSG00000156030;ENSG00000137266;ENSG00000156298;ENSG00000085276;ENSG00000121753;ENSG00000141485;ENSG00000138107;ENSG00000172869;ENSG00000116698;ENSG00000131459;ENSG00000168283;ENSG00000127318;ENSG00000145423;ENSG00000156398;ENSG00000139767;ENSG00000198873;ENSG00000000005;ENSG00000156463…
GO:0048666	neuron development	1.25547e-08	9.09411e-06	ENSG00000109471;ENSG00000152192;ENSG00000128656;ENSG00000163558;ENSG00000189056;ENSG00000123560;ENSG00000188613;ENSG00000156687;ENSG00000106299;ENSG00000127928;ENSG00000125968;ENSG00000166579;ENSG00000154764;ENSG00000162415;ENSG00000145423;ENSG00000169410;ENSG00000155974;ENSG00000115355;ENSG00000125861;ENSG00000111962;ENSG00000100601;ENSG00000047849;ENSG00000158528;ENSG00000065320;ENSG00000198793…
GO:0031175	neuron projection development	1.50743e-08	1.01912e-05	ENSG00000109471;ENSG00000152192;ENSG00000128656;ENSG00000163558;ENSG00000189056;ENSG00000123560;ENSG00000156687;ENSG00000106299;ENSG00000125968;ENSG00000166579;ENSG00000154764;ENSG00000162415;ENSG00000145423;ENSG00000169410;ENSG00000155974;ENSG00000115355;ENSG00000125861;ENSG00000111962;ENSG00000100601;ENSG00000047849;ENSG00000158528;ENSG00000065320;ENSG00000198793;ENSG00000125249;ENSG00000184347…
V$ETF_Q6		2.15043e-08	1.36297e-05	ENSG00000168283;ENSG00000143842;ENSG00000070748;ENSG00000198793;ENSG00000154429;ENSG00000009780;ENSG00000121481;ENSG00000162368;ENSG00000132122;ENSG00000148541;ENSG00000185104;ENSG00000116539;ENSG00000117643;ENSG00000157193;ENSG00000107731;ENSG00000154342;ENSG00000156026;ENSG00000152455;ENSG00000162714;ENSG00000004487;ENSG00000107758;ENSG00000090686;ENSG00000117245;ENSG00000116750;ENSG00000152763…
GO:0048870	cell motility	3.30111e-08	1.85981e-05	ENSG00000157404;ENSG00000152192;ENSG00000144476;ENSG00000163558;ENSG00000172728;ENSG00000189056;ENSG00000142405;ENSG00000183098;ENSG00000188613;ENSG00000156687;ENSG00000173269;ENSG00000105976;ENSG00000106299;ENSG00000007952;ENSG00000172939;ENSG00000125968;ENSG00000091409;ENSG00000166579;ENSG00000169752;ENSG00000105974;ENSG00000154764;ENSG00000175294;ENSG00000145423;ENSG00000177469;ENSG00000173546…
GO:0051674	localization of cell	3.30111e-08	1.85981e-05	ENSG00000157404;ENSG00000152192;ENSG00000144476;ENSG00000163558;ENSG00000172728;ENSG00000189056;ENSG00000142405;ENSG00000183098;ENSG00000188613;ENSG00000156687;ENSG00000173269;ENSG00000105976;ENSG00000106299;ENSG00000007952;ENSG00000172939;ENSG00000125968;ENSG00000091409;ENSG00000166579;ENSG00000169752;ENSG00000105974;ENSG00000154764;ENSG00000175294;ENSG00000145423;ENSG00000177469;ENSG00000173546…
GO:0031344	regulation of cell projection organization	9.85237e-08	5.25857e-05	ENSG00000109471;ENSG00000157404;ENSG00000128656;ENSG00000163558;ENSG00000167202;ENSG00000189056;ENSG00000106299;ENSG00000125968;ENSG00000166579;ENSG00000105974;ENSG00000154764;ENSG00000162415;ENSG00000145423;ENSG00000169410;ENSG00000155974;ENSG00000115355;ENSG00000111962;ENSG00000074276;ENSG00000047849;ENSG00000158528;ENSG00000065320;ENSG00000198793;ENSG00000125249;ENSG00000168038;ENSG00000135744…
TAATTA_V$CHX10_01		2.16499e-07	0.000109776	ENSG00000156298;ENSG00000085276;ENSG00000156282;ENSG00000154764;ENSG00000156398;ENSG00000145781;ENSG00000145819;ENSG00000135250;ENSG00000174099;ENSG00000104375;ENSG00000133612;ENSG00000108848;ENSG00000053254;ENSG00000164093;ENSG00000162367;ENSG00000148690;ENSG00000137571;ENSG00000179361;ENSG00000155849;ENSG00000081479;ENSG00000086619;ENSG00000146776;ENSG00000186007;ENSG00000147050;ENSG00000149922…
GO:0030155	regulation of cell adhesion	2.36021e-07	0.000113976	ENSG00000109471;ENSG00000173269;ENSG00000175467;ENSG00000084636;ENSG00000091409;ENSG00000105974;ENSG00000145423;ENSG00000121210;ENSG00000183798;ENSG00000101331;ENSG00000186998;ENSG00000039068;ENSG00000167244;ENSG00000102908;ENSG00000116996;ENSG00000165731;ENSG00000151150;ENSG00000185104;ENSG00000198286;ENSG00000197971;ENSG00000162849;ENSG00000132589;ENSG00000108821;ENSG00000141968;ENSG00000186575…
GO:0051270	regulation of cellular component movement	2.58577e-07	0.000119192	ENSG00000157404;ENSG00000144476;ENSG00000189056;ENSG00000145362;ENSG00000156687;ENSG00000173269;ENSG00000105976;ENSG00000106299;ENSG00000172939;ENSG00000091409;ENSG00000169752;ENSG00000105974;ENSG00000154764;ENSG00000162415;ENSG00000175294;ENSG00000145423;ENSG00000177469;ENSG00000156463;ENSG00000141519;ENSG00000065320;ENSG00000198793;ENSG00000125249;ENSG00000168038;ENSG00000039523;ENSG00000154429…
GO:0120035	regulation of plasma membrane bounded cell projection organization	2.7894e-07	0.000122988	ENSG00000109471;ENSG00000157404;ENSG00000128656;ENSG00000163558;ENSG00000167202;ENSG00000189056;ENSG00000106299;ENSG00000125968;ENSG00000166579;ENSG00000105974;ENSG00000154764;ENSG00000162415;ENSG00000145423;ENSG00000169410;ENSG00000155974;ENSG00000115355;ENSG00000111962;ENSG00000074276;ENSG00000047849;ENSG00000158528;ENSG00000065320;ENSG00000198793;ENSG00000125249;ENSG00000168038;ENSG00000135744…
GO:0033554	cellular response to stress	3.5454e-07	0.000149808	ENSG00000165392;ENSG00000081803;ENSG00000115966;ENSG00000108953;ENSG00000144476;ENSG00000163961;ENSG00000101955;ENSG00000141564;ENSG00000090061;ENSG00000105976;ENSG00000178028;ENSG00000172985;ENSG00000136381;ENSG00000085276;ENSG00000104221;ENSG00000127928;ENSG00000007952;ENSG00000172939;ENSG00000166199;ENSG00000171552;ENSG00000166579;ENSG00000105974;ENSG00000154764;ENSG00000132781;ENSG00000125107…
GO:0006468	protein phosphorylation	5.88959e-07	0.000224421	ENSG00000109471;ENSG00000157404;ENSG00000108953;ENSG00000144476;ENSG00000163558;ENSG00000189056;ENSG00000164485;ENSG00000141564;ENSG00000142405;ENSG00000090061;ENSG00000122966;ENSG00000144677;ENSG00000004948;ENSG00000105976;ENSG00000172985;ENSG00000164715;ENSG00000085276;ENSG00000088888;ENSG00000007952;ENSG00000172939;ENSG00000125968;ENSG00000169752;ENSG00000105974;ENSG00000133048;ENSG00000154764…
GO:0016477	cell migration	5.95957e-07	0.000224421	ENSG00000157404;ENSG00000152192;ENSG00000144476;ENSG00000163558;ENSG00000172728;ENSG00000189056;ENSG00000142405;ENSG00000183098;ENSG00000188613;ENSG00000156687;ENSG00000173269;ENSG00000105976;ENSG00000106299;ENSG00000007952;ENSG00000172939;ENSG00000125968;ENSG00000091409;ENSG00000166579;ENSG00000105974;ENSG00000154764;ENSG00000145423;ENSG00000173546;ENSG00000156463;ENSG00000115355;ENSG00000100601…
TGGAAA_V$NFAT_Q4_01		5.97511e-07	0.000224421	ENSG00000182827;ENSG00000109471;ENSG00000133863;ENSG00000170265;ENSG00000064692;ENSG00000152192;ENSG00000128656;ENSG00000135525;ENSG00000144476;ENSG00000113083;ENSG00000144306;ENSG00000151304;ENSG00000101955;ENSG00000240184;ENSG00000188613;ENSG00000156030;ENSG00000184007;ENSG00000004948;ENSG00000278540;ENSG00000085276;ENSG00000102362;ENSG00000157064;ENSG00000106299;ENSG00000214367;ENSG00000156282…
GO:0048812	neuron projection morphogenesis	7.01166e-07	0.000253947	ENSG00000152192;ENSG00000128656;ENSG00000189056;ENSG00000156687;ENSG00000106299;ENSG00000125968;ENSG00000166579;ENSG00000154764;ENSG00000162415;ENSG00000155974;ENSG00000125861;ENSG00000111962;ENSG00000158528;ENSG00000065320;ENSG00000125249;ENSG00000184347;ENSG00000141622;ENSG00000184144;ENSG00000008324;ENSG00000081479;ENSG00000124333;ENSG00000165731;ENSG00000128602;ENSG00000151150;ENSG00000077097…
GO:0048858	cell projection morphogenesis	7.65187e-07	0.000260628	ENSG00000152192;ENSG00000128656;ENSG00000189056;ENSG00000156687;ENSG00000106299;ENSG00000125968;ENSG00000166579;ENSG00000154764;ENSG00000162415;ENSG00000155974;ENSG00000125861;ENSG00000111962;ENSG00000158528;ENSG00000065320;ENSG00000125249;ENSG00000184347;ENSG00000141622;ENSG00000184144;ENSG00000008324;ENSG00000081479;ENSG00000124333;ENSG00000165731;ENSG00000128602;ENSG00000151150;ENSG00000077097…
GO:0032990	cell part morphogenesis	7.71014e-07	0.000260628	ENSG00000152192;ENSG00000128656;ENSG00000189056;ENSG00000156687;ENSG00000106299;ENSG00000125968;ENSG00000171552;ENSG00000166579;ENSG00000154764;ENSG00000162415;ENSG00000138035;ENSG00000155974;ENSG00000125861;ENSG00000111962;ENSG00000158528;ENSG00000065320;ENSG00000125249;ENSG00000184347;ENSG00000141622;ENSG00000184144;ENSG00000008324;ENSG00000081479;ENSG00000124333;ENSG00000165731;ENSG00000128602…
GO:0044093	positive regulation of molecular function	8.13165e-07	0.00026601	ENSG00000109471;ENSG00000157404;ENSG00000165392;ENSG00000152192;ENSG00000115966;ENSG00000128656;ENSG00000138670;ENSG00000178403;ENSG00000163558;ENSG00000167202;ENSG00000189056;ENSG00000141564;ENSG00000142405;ENSG00000090061;ENSG00000145362;ENSG00000166736;ENSG00000105976;ENSG00000088888;ENSG00000172936;ENSG00000017797;ENSG00000172939;ENSG00000102996;ENSG00000091409;ENSG00000166579;ENSG00000105974…
GO:0006811	ion transport	9.85312e-07	0.000312251	ENSG00000182963;ENSG00000131389;ENSG00000138435;ENSG00000108953;ENSG00000149305;ENSG00000102471;ENSG00000189056;ENSG00000145362;ENSG00000215262;ENSG00000166736;ENSG00000004948;ENSG00000184984;ENSG00000187730;ENSG00000278540;ENSG00000169181;ENSG00000137266;ENSG00000164715;ENSG00000136381;ENSG00000125257;ENSG00000182107;ENSG00000141485;ENSG00000169684;ENSG00000156282;ENSG00000007952;ENSG00000017797…
GO:0048667	cell morphogenesis involved in neuron differentiation	1.04304e-06	0.000320529	ENSG00000152192;ENSG00000128656;ENSG00000189056;ENSG00000156687;ENSG00000106299;ENSG00000125968;ENSG00000166579;ENSG00000154764;ENSG00000162415;ENSG00000125861;ENSG00000111962;ENSG00000158528;ENSG00000065320;ENSG00000125249;ENSG00000184347;ENSG00000141622;ENSG00000184144;ENSG00000008324;ENSG00000124333;ENSG00000165731;ENSG00000128602;ENSG00000151150;ENSG00000077097;ENSG00000163646;ENSG00000100285…
GO:0120039	plasma membrane bounded cell projection morphogenesis	1.11854e-06	0.000333622	ENSG00000152192;ENSG00000128656;ENSG00000189056;ENSG00000156687;ENSG00000106299;ENSG00000125968;ENSG00000166579;ENSG00000154764;ENSG00000162415;ENSG00000155974;ENSG00000125861;ENSG00000111962;ENSG00000158528;ENSG00000065320;ENSG00000125249;ENSG00000184347;ENSG00000141622;ENSG00000184144;ENSG00000008324;ENSG00000081479;ENSG00000124333;ENSG00000165731;ENSG00000128602;ENSG00000151150;ENSG00000077097…
GO:0046777	protein autophosphorylation	1.3812e-06	0.000400193	ENSG00000157404;ENSG00000142405;ENSG00000164715;ENSG00000172939;ENSG00000105974;ENSG00000028116;ENSG00000198873;ENSG00000020922;ENSG00000183765;ENSG00000198793;ENSG00000125249;ENSG00000090376;ENSG00000095777;ENSG00000198648;ENSG00000065613;ENSG00000066468;ENSG00000075413;ENSG00000130758;ENSG00000145431;ENSG00000160396;ENSG00000113240;ENSG00000160551;ENSG00000112742;ENSG00000154928;ENSG00000185974…
GO:0050767	regulation of neurogenesis	1.95839e-06	0.000551668	ENSG00000109471;ENSG00000157404;ENSG00000152192;ENSG00000128656;ENSG00000163558;ENSG00000189056;ENSG00000156687;ENSG00000187109;ENSG00000125968;ENSG00000166579;ENSG00000154764;ENSG00000162415;ENSG00000145423;ENSG00000140382;ENSG00000169410;ENSG00000155974;ENSG00000115355;ENSG00000111962;ENSG00000158528;ENSG00000065320;ENSG00000198793;ENSG00000125249;ENSG00000168038;ENSG00000135744;ENSG00000008294…
GO:0072359	circulatory system development	2.03023e-06	0.000556448	ENSG00000157404;ENSG00000182963;ENSG00000152192;ENSG00000115966;ENSG00000144476;ENSG00000113083;ENSG00000145362;ENSG00000173269;ENSG00000121753;ENSG00000007952;ENSG00000125968;ENSG00000105974;ENSG00000133048;ENSG00000107882;ENSG00000154764;ENSG00000167323;ENSG00000145423;ENSG00000173546;ENSG00000000005;ENSG00000118762;ENSG00000141519;ENSG00000101331;ENSG00000198793;ENSG00000184347;ENSG00000053918…
GO:0040012	regulation of locomotion	2.14756e-06	0.000559348	ENSG00000157404;ENSG00000144476;ENSG00000189056;ENSG00000156687;ENSG00000173269;ENSG00000105976;ENSG00000106299;ENSG00000172939;ENSG00000091409;ENSG00000169752;ENSG00000105974;ENSG00000154764;ENSG00000162415;ENSG00000175294;ENSG00000145423;ENSG00000177469;ENSG00000156463;ENSG00000065320;ENSG00000198793;ENSG00000125249;ENSG00000168038;ENSG00000039523;ENSG00000154429;ENSG00000135744;ENSG00000008294…
GO:0007169	transmembrane receptor protein tyrosine kinase signaling pathway	2.15113e-06	0.000559348	ENSG00000157404;ENSG00000128656;ENSG00000173269;ENSG00000105976;ENSG00000106299;ENSG00000187840;ENSG00000166579;ENSG00000169752;ENSG00000116701;ENSG00000033627;ENSG00000173546;ENSG00000125861;ENSG00000151923;ENSG00000185344;ENSG00000135744;ENSG00000104368;ENSG00000157613;ENSG00000173473;ENSG00000155849;ENSG00000167244;ENSG00000165731;ENSG00000169813;ENSG00000113732;ENSG00000107954;ENSG00000105835…
GO:0060284	regulation of cell development	2.35602e-06	0.000595357	ENSG00000109471;ENSG00000157404;ENSG00000152192;ENSG00000128656;ENSG00000163558;ENSG00000189056;ENSG00000156687;ENSG00000187109;ENSG00000125968;ENSG00000166579;ENSG00000154764;ENSG00000162415;ENSG00000178882;ENSG00000145423;ENSG00000140382;ENSG00000169410;ENSG00000155974;ENSG00000115355;ENSG00000111962;ENSG00000158528;ENSG00000065320;ENSG00000198793;ENSG00000125249;ENSG00000168038;ENSG00000135744…
TGACAGNY_V$MEIS1_01		2.42802e-06	0.000595357	ENSG00000144320;ENSG00000152192;ENSG00000138435;ENSG00000178403;ENSG00000240184;ENSG00000123560;ENSG00000146809;ENSG00000278540;ENSG00000017797;ENSG00000125968;ENSG00000138107;ENSG00000066629;ENSG00000172869;ENSG00000174776;ENSG00000107882;ENSG00000115840;ENSG00000169184;ENSG00000156398;ENSG00000173546;ENSG00000123600;ENSG00000197653;ENSG00000151923;ENSG00000185344;ENSG00000184347;ENSG00000135250…
GO:0007155	cell adhesion	2.4974e-06	0.000595357	ENSG00000109471;ENSG00000157404;ENSG00000144476;ENSG00000189056;ENSG00000101955;ENSG00000240184;ENSG00000156687;ENSG00000173269;ENSG00000175467;ENSG00000156284;ENSG00000156282;ENSG00000125968;ENSG00000084636;ENSG00000091409;ENSG00000105974;ENSG00000145423;ENSG00000150394;ENSG00000121210;ENSG00000166589;ENSG00000183798;ENSG00000111729;ENSG00000101331;ENSG00000074276;ENSG00000065320;ENSG00000108679…
GO:0071453	cellular response to oxygen levels	2.57317e-06	0.000595357	ENSG00000136381;ENSG00000127928;ENSG00000007952;ENSG00000105974;ENSG00000198793;ENSG00000198625;ENSG00000185344;ENSG00000145936;ENSG00000181061;ENSG00000167315;ENSG00000113742;ENSG00000105835;ENSG00000096717;ENSG00000160789;ENSG00000165699;ENSG00000116016;ENSG00000171132;ENSG00000068903;ENSG00000198121;ENSG00000102760;ENSG00000152455;ENSG00000073756;ENSG00000183023;ENSG00000168214;ENSG00000141448…
GO:0010975	regulation of neuron projection development	2.58315e-06	0.000595357	ENSG00000109471;ENSG00000128656;ENSG00000163558;ENSG00000189056;ENSG00000125968;ENSG00000166579;ENSG00000154764;ENSG00000162415;ENSG00000145423;ENSG00000169410;ENSG00000155974;ENSG00000115355;ENSG00000111962;ENSG00000158528;ENSG00000065320;ENSG00000198793;ENSG00000125249;ENSG00000168038;ENSG00000135744;ENSG00000119283;ENSG00000184144;ENSG00000008324;ENSG00000124333;ENSG00000165731;ENSG00000149922…
GO:0030334	regulation of cell migration	2.71798e-06	0.000612511	ENSG00000157404;ENSG00000144476;ENSG00000189056;ENSG00000156687;ENSG00000173269;ENSG00000105976;ENSG00000106299;ENSG00000172939;ENSG00000091409;ENSG00000105974;ENSG00000154764;ENSG00000145423;ENSG00000156463;ENSG00000065320;ENSG00000198793;ENSG00000125249;ENSG00000168038;ENSG00000039523;ENSG00000135744;ENSG00000008294;ENSG00000039068;ENSG00000196935;ENSG00000165731;ENSG00000112029;ENSG00000010322…
GO:0045595	regulation of cell differentiation	3.22459e-06	0.000710881	ENSG00000109471;ENSG00000157404;ENSG00000144320;ENSG00000152192;ENSG00000128656;ENSG00000163558;ENSG00000159527;ENSG00000189056;ENSG00000156687;ENSG00000175467;ENSG00000187109;ENSG00000125968;ENSG00000166579;ENSG00000105974;ENSG00000107882;ENSG00000154764;ENSG00000162415;ENSG00000178882;ENSG00000145423;ENSG00000140382;ENSG00000169410;ENSG00000143842;ENSG00000155974;ENSG00000121210;ENSG00000115355…
GO:1902531	regulation of intracellular signal transduction	3.53829e-06	0.000763443	ENSG00000109471;ENSG00000157404;ENSG00000152192;ENSG00000128656;ENSG00000144476;ENSG00000102471;ENSG00000189056;ENSG00000164485;ENSG00000141564;ENSG00000142405;ENSG00000104880;ENSG00000168421;ENSG00000112379;ENSG00000004948;ENSG00000105976;ENSG00000172985;ENSG00000164715;ENSG00000085276;ENSG00000088888;ENSG00000172936;ENSG00000007952;ENSG00000017797;ENSG00000125968;ENSG00000171552;ENSG00000169752…
GO:0022610	biological adhesion	4.19549e-06	0.00087545	ENSG00000109471;ENSG00000157404;ENSG00000144476;ENSG00000189056;ENSG00000101955;ENSG00000240184;ENSG00000156687;ENSG00000173269;ENSG00000175467;ENSG00000156284;ENSG00000156282;ENSG00000125968;ENSG00000084636;ENSG00000091409;ENSG00000105974;ENSG00000145423;ENSG00000150394;ENSG00000121210;ENSG00000166589;ENSG00000183798;ENSG00000111729;ENSG00000101331;ENSG00000074276;ENSG00000065320;ENSG00000108679…
GO:2000145	regulation of cell motility	4.23006e-06	0.00087545	ENSG00000157404;ENSG00000144476;ENSG00000189056;ENSG00000156687;ENSG00000173269;ENSG00000105976;ENSG00000106299;ENSG00000172939;ENSG00000091409;ENSG00000169752;ENSG00000105974;ENSG00000154764;ENSG00000175294;ENSG00000145423;ENSG00000177469;ENSG00000156463;ENSG00000065320;ENSG00000198793;ENSG00000125249;ENSG00000168038;ENSG00000039523;ENSG00000154429;ENSG00000135744;ENSG00000008294;ENSG00000039068…
GO:0007417	central nervous system development	5.07925e-06	0.00103017	ENSG00000165392;ENSG00000152192;ENSG00000108953;ENSG00000172728;ENSG00000189056;ENSG00000123560;ENSG00000188613;ENSG00000156687;ENSG00000136381;ENSG00000125968;ENSG00000066629;ENSG00000166579;ENSG00000107882;ENSG00000154764;ENSG00000145423;ENSG00000118762;ENSG00000168267;ENSG00000198793;ENSG00000184347;ENSG00000104375;ENSG00000184144;ENSG00000275410;ENSG00000164093;ENSG00000162367;ENSG00000039068…
GO:0042592	homeostatic process	5.67219e-06	0.00110262	ENSG00000109471;ENSG00000157404;ENSG00000165392;ENSG00000162078;ENSG00000138435;ENSG00000108953;ENSG00000144476;ENSG00000182747;ENSG00000172845;ENSG00000136425;ENSG00000145362;ENSG00000188613;ENSG00000004948;ENSG00000105976;ENSG00000278540;ENSG00000136381;ENSG00000122543;ENSG00000007952;ENSG00000125968;ENSG00000172869;ENSG00000105974;ENSG00000116698;ENSG00000185052;ENSG00000128513;ENSG00000167323…
GO:0010720	positive regulation of cell development	5.7307e-06	0.00110262	ENSG00000109471;ENSG00000157404;ENSG00000163558;ENSG00000189056;ENSG00000187109;ENSG00000166579;ENSG00000155974;ENSG00000158528;ENSG00000065320;ENSG00000198793;ENSG00000135744;ENSG00000008294;ENSG00000119283;ENSG00000008324;ENSG00000081479;ENSG00000124333;ENSG00000165731;ENSG00000128602;ENSG00000107954;ENSG00000171617;ENSG00000196628;ENSG00000049759;ENSG00000122859;ENSG00000196584;ENSG00000149256…
GO:0048585	negative regulation of response to stimulus	5.76265e-06	0.00110262	ENSG00000109471;ENSG00000157404;ENSG00000144476;ENSG00000196498;ENSG00000159527;ENSG00000164485;ENSG00000142405;ENSG00000168421;ENSG00000173269;ENSG00000105976;ENSG00000164715;ENSG00000085276;ENSG00000091409;ENSG00000171552;ENSG00000105974;ENSG00000107882;ENSG00000095596;ENSG00000125107;ENSG00000145423;ENSG00000141543;ENSG00000112559;ENSG00000000003;ENSG00000118762;ENSG00000156463;ENSG00000121210…
GO:0055085	transmembrane transport	6.5662e-06	0.00123311	ENSG00000182963;ENSG00000131389;ENSG00000138435;ENSG00000108953;ENSG00000149305;ENSG00000163558;ENSG00000189056;ENSG00000145362;ENSG00000215262;ENSG00000166736;ENSG00000004948;ENSG00000187730;ENSG00000278540;ENSG00000169181;ENSG00000137266;ENSG00000125257;ENSG00000141485;ENSG00000169684;ENSG00000156282;ENSG00000007952;ENSG00000017797;ENSG00000172939;ENSG00000144671;ENSG00000105974;ENSG00000185052…
GO:0051962	positive regulation of nervous system development	6.84829e-06	0.00125279	ENSG00000109471;ENSG00000157404;ENSG00000163558;ENSG00000189056;ENSG00000187109;ENSG00000121753;ENSG00000166579;ENSG00000154764;ENSG00000115840;ENSG00000155974;ENSG00000158528;ENSG00000065320;ENSG00000198793;ENSG00000135744;ENSG00000008294;ENSG00000119283;ENSG00000173114;ENSG00000008324;ENSG00000081479;ENSG00000124333;ENSG00000165731;ENSG00000128602;ENSG00000107954;ENSG00000171617;ENSG00000196628…
GO:0051960	regulation of nervous system development	6.91809e-06	0.00125279	ENSG00000109471;ENSG00000157404;ENSG00000152192;ENSG00000128656;ENSG00000163558;ENSG00000189056;ENSG00000156687;ENSG00000187109;ENSG00000121753;ENSG00000125968;ENSG00000166579;ENSG00000107882;ENSG00000154764;ENSG00000162415;ENSG00000115840;ENSG00000145423;ENSG00000140382;ENSG00000169410;ENSG00000155974;ENSG00000115355;ENSG00000111962;ENSG00000158528;ENSG00000065320;ENSG00000198793;ENSG00000125249…
GO:0050769	positive regulation of neurogenesis	7.24838e-06	0.00128958	ENSG00000109471;ENSG00000157404;ENSG00000163558;ENSG00000189056;ENSG00000187109;ENSG00000166579;ENSG00000155974;ENSG00000158528;ENSG00000065320;ENSG00000198793;ENSG00000135744;ENSG00000008294;ENSG00000119283;ENSG00000008324;ENSG00000081479;ENSG00000124333;ENSG00000165731;ENSG00000128602;ENSG00000107954;ENSG00000171617;ENSG00000196628;ENSG00000049759;ENSG00000122859;ENSG00000196584;ENSG00000149256…
GO:0070482	response to oxygen levels	7.3849e-06	0.00129121	ENSG00000136381;ENSG00000127928;ENSG00000007952;ENSG00000105974;ENSG00000143801;ENSG00000198793;ENSG00000198625;ENSG00000185344;ENSG00000176387;ENSG00000104368;ENSG00000158773;ENSG00000145936;ENSG00000198626;ENSG00000181061;ENSG00000167315;ENSG00000113742;ENSG00000105835;ENSG00000096717;ENSG00000108821;ENSG00000152591;ENSG00000160789;ENSG00000165699;ENSG00000152952;ENSG00000196218;ENSG00000116016…
GO:0007167	enzyme linked receptor protein signaling pathway	7.5621e-06	0.00129978	ENSG00000157404;ENSG00000128656;ENSG00000104880;ENSG00000173269;ENSG00000105976;ENSG00000106299;ENSG00000125968;ENSG00000187840;ENSG00000166579;ENSG00000169752;ENSG00000105974;ENSG00000145423;ENSG00000116701;ENSG00000033627;ENSG00000173546;ENSG00000125861;ENSG00000151923;ENSG00000185344;ENSG00000135744;ENSG00000141622;ENSG00000104368;ENSG00000157613;ENSG00000173473;ENSG00000155849;ENSG00000167244…
GO:2000026	regulation of multicellular organismal development	8.83458e-06	0.00149319	ENSG00000109471;ENSG00000157404;ENSG00000144320;ENSG00000152192;ENSG00000115966;ENSG00000128656;ENSG00000163558;ENSG00000159527;ENSG00000189056;ENSG00000183098;ENSG00000156687;ENSG00000173269;ENSG00000175467;ENSG00000187109;ENSG00000121753;ENSG00000125968;ENSG00000166579;ENSG00000105974;ENSG00000133048;ENSG00000107882;ENSG00000154764;ENSG00000162415;ENSG00000115840;ENSG00000167323;ENSG00000178882…
GO:0016358	dendrite development	9.1695e-06	0.00152439	ENSG00000109471;ENSG00000189056;ENSG00000106299;ENSG00000125968;ENSG00000154764;ENSG00000155974;ENSG00000158528;ENSG00000198793;ENSG00000125249;ENSG00000008324;ENSG00000124333;ENSG00000107954;ENSG00000073921;ENSG00000187323;ENSG00000049759;ENSG00000122859;ENSG00000157193;ENSG00000198121;ENSG00000106460;ENSG00000033178;ENSG00000153317;ENSG00000187764;ENSG00000133216;ENSG00000154928;ENSG00000105426…
GO:0035295	tube development	9.41259e-06	0.00153957	ENSG00000157404;ENSG00000182963;ENSG00000115966;ENSG00000144476;ENSG00000113083;ENSG00000172845;ENSG00000173269;ENSG00000105976;ENSG00000121753;ENSG00000007952;ENSG00000125968;ENSG00000112406;ENSG00000091409;ENSG00000105974;ENSG00000133048;ENSG00000107882;ENSG00000154764;ENSG00000167323;ENSG00000145423;ENSG00000052850;ENSG00000173546;ENSG00000000005;ENSG00000118762;ENSG00000141519;ENSG00000065320…
GO:0010648	negative regulation of cell communication	1.03086e-05	0.00165936	ENSG00000157404;ENSG00000144476;ENSG00000196498;ENSG00000142405;ENSG00000168421;ENSG00000173269;ENSG00000105976;ENSG00000164715;ENSG00000085276;ENSG00000102362;ENSG00000091409;ENSG00000171552;ENSG00000105974;ENSG00000107882;ENSG00000114200;ENSG00000095596;ENSG00000125107;ENSG00000145423;ENSG00000141543;ENSG00000112559;ENSG00000000003;ENSG00000118762;ENSG00000156463;ENSG00000121210;ENSG00000158528…
GO:0042325	regulation of phosphorylation	1.12029e-05	0.00175814	ENSG00000109471;ENSG00000157404;ENSG00000144476;ENSG00000189056;ENSG00000164485;ENSG00000141564;ENSG00000142405;ENSG00000090061;ENSG00000168421;ENSG00000144677;ENSG00000004948;ENSG00000105976;ENSG00000172985;ENSG00000164715;ENSG00000085276;ENSG00000088888;ENSG00000007952;ENSG00000172939;ENSG00000125968;ENSG00000091409;ENSG00000105974;ENSG00000133048;ENSG00000154764;ENSG00000145423;ENSG00000117450…
V$OCT1_03		1.13723e-05	0.00175814	ENSG00000163933;ENSG00000033627;ENSG00000000005;ENSG00000184743;ENSG00000124193;ENSG00000053254;ENSG00000148690;ENSG00000177994;ENSG00000124194;ENSG00000149922;ENSG00000123080;ENSG00000130940;ENSG00000196628;ENSG00000101746;ENSG00000142224;ENSG00000104369;ENSG00000067113;ENSG00000152154;ENSG00000165970;ENSG00000173406;ENSG00000079102;ENSG00000008441;ENSG00000113594;ENSG00000067369;ENSG00000173575…
GO:0044087	regulation of cellular component biogenesis	1.14424e-05	0.00175814	ENSG00000157404;ENSG00000198898;ENSG00000064692;ENSG00000167202;ENSG00000105976;ENSG00000121753;ENSG00000106299;ENSG00000125968;ENSG00000084636;ENSG00000166579;ENSG00000105974;ENSG00000154764;ENSG00000125107;ENSG00000101624;ENSG00000188827;ENSG00000115355;ENSG00000047849;ENSG00000158528;ENSG00000065320;ENSG00000198793;ENSG00000135723;ENSG00000154429;ENSG00000111358;ENSG00000135744;ENSG00000197102…
GO:0034220	ion transmembrane transport	1.16572e-05	0.00176441	ENSG00000182963;ENSG00000131389;ENSG00000138435;ENSG00000108953;ENSG00000149305;ENSG00000189056;ENSG00000145362;ENSG00000215262;ENSG00000166736;ENSG00000004948;ENSG00000187730;ENSG00000278540;ENSG00000169181;ENSG00000125257;ENSG00000141485;ENSG00000169684;ENSG00000156282;ENSG00000007952;ENSG00000172939;ENSG00000105974;ENSG00000185052;ENSG00000175294;ENSG00000115840;ENSG00000167323;ENSG00000103042…
GO:0051240	positive regulation of multicellular organismal process	1.24144e-05	0.00185139	ENSG00000109471;ENSG00000157404;ENSG00000152192;ENSG00000115966;ENSG00000163558;ENSG00000189056;ENSG00000142405;ENSG00000175467;ENSG00000187109;ENSG00000105976;ENSG00000121753;ENSG00000088888;ENSG00000185792;ENSG00000172936;ENSG00000007952;ENSG00000166579;ENSG00000105974;ENSG00000133048;ENSG00000154764;ENSG00000115840;ENSG00000167323;ENSG00000145423;ENSG00000020922;ENSG00000000003;ENSG00000155974…
GO:0043085	positive regulation of catalytic activity	1.30518e-05	0.00186392	ENSG00000109471;ENSG00000157404;ENSG00000165392;ENSG00000128656;ENSG00000138670;ENSG00000167202;ENSG00000189056;ENSG00000141564;ENSG00000142405;ENSG00000090061;ENSG00000017797;ENSG00000172939;ENSG00000102996;ENSG00000091409;ENSG00000166579;ENSG00000105974;ENSG00000133048;ENSG00000143801;ENSG00000128513;ENSG00000167323;ENSG00000145423;ENSG00000116701;ENSG00000135272;ENSG00000173546;ENSG00000145819…
GO:0009719	response to endogenous stimulus	1.30565e-05	0.00186392	ENSG00000157404;ENSG00000152192;ENSG00000113083;ENSG00000163558;ENSG00000196498;ENSG00000141564;ENSG00000104880;ENSG00000136425;ENSG00000004948;ENSG00000184984;ENSG00000278540;ENSG00000136381;ENSG00000172936;ENSG00000125968;ENSG00000084636;ENSG00000187840;ENSG00000102996;ENSG00000181072;ENSG00000171552;ENSG00000166579;ENSG00000105974;ENSG00000154764;ENSG00000114200;ENSG00000125107;ENSG00000127318…
GO:0051094	positive regulation of developmental process	1.31684e-05	0.00186392	ENSG00000109471;ENSG00000157404;ENSG00000152192;ENSG00000163558;ENSG00000189056;ENSG00000175467;ENSG00000187109;ENSG00000121753;ENSG00000166579;ENSG00000133048;ENSG00000154764;ENSG00000115840;ENSG00000167323;ENSG00000145423;ENSG00000155974;ENSG00000158528;ENSG00000065320;ENSG00000198793;ENSG00000090376;ENSG00000135744;ENSG00000104375;ENSG00000124193;ENSG00000008294;ENSG00000119283;ENSG00000173114…
GO:0023057	negative regulation of signaling	1.32336e-05	0.00186392	ENSG00000157404;ENSG00000144476;ENSG00000196498;ENSG00000142405;ENSG00000168421;ENSG00000173269;ENSG00000105976;ENSG00000164715;ENSG00000085276;ENSG00000102362;ENSG00000091409;ENSG00000171552;ENSG00000105974;ENSG00000107882;ENSG00000114200;ENSG00000095596;ENSG00000125107;ENSG00000145423;ENSG00000141543;ENSG00000112559;ENSG00000000003;ENSG00000118762;ENSG00000156463;ENSG00000121210;ENSG00000158528…
GO:0030001	metal ion transport	1.65984e-05	0.00230582	ENSG00000108953;ENSG00000102471;ENSG00000145362;ENSG00000215262;ENSG00000004948;ENSG00000164715;ENSG00000136381;ENSG00000141485;ENSG00000172939;ENSG00000105974;ENSG00000143801;ENSG00000185052;ENSG00000175294;ENSG00000167323;ENSG00000103042;ENSG00000177455;ENSG00000033627;ENSG00000124564;ENSG00000181333;ENSG00000118762;ENSG00000185344;ENSG00000053918;ENSG00000146039;ENSG00000134640;ENSG00000135744…
GO:0045664	regulation of neuron differentiation	1.96332e-05	0.00269055	ENSG00000109471;ENSG00000128656;ENSG00000163558;ENSG00000189056;ENSG00000125968;ENSG00000166579;ENSG00000154764;ENSG00000162415;ENSG00000145423;ENSG00000140382;ENSG00000169410;ENSG00000155974;ENSG00000115355;ENSG00000111962;ENSG00000158528;ENSG00000065320;ENSG00000198793;ENSG00000125249;ENSG00000168038;ENSG00000135744;ENSG00000008294;ENSG00000119283;ENSG00000184144;ENSG00000008324;ENSG00000124333…
GO:0036293	response to decreased oxygen levels	1.9968e-05	0.00269994	ENSG00000136381;ENSG00000127928;ENSG00000105974;ENSG00000143801;ENSG00000198793;ENSG00000198625;ENSG00000176387;ENSG00000104368;ENSG00000158773;ENSG00000145936;ENSG00000198626;ENSG00000181061;ENSG00000167315;ENSG00000113742;ENSG00000105835;ENSG00000096717;ENSG00000152591;ENSG00000160789;ENSG00000165699;ENSG00000152952;ENSG00000196218;ENSG00000116016;ENSG00000130402;ENSG00000171132;ENSG00000068903…
GO:0035239	tube morphogenesis	2.33954e-05	0.00312175	ENSG00000182963;ENSG00000115966;ENSG00000144476;ENSG00000113083;ENSG00000173269;ENSG00000105976;ENSG00000121753;ENSG00000007952;ENSG00000125968;ENSG00000105974;ENSG00000133048;ENSG00000107882;ENSG00000154764;ENSG00000167323;ENSG00000145423;ENSG00000173546;ENSG00000000005;ENSG00000118762;ENSG00000141519;ENSG00000065320;ENSG00000135250;ENSG00000135744;ENSG00000120254;ENSG00000104375;ENSG00000157613…
GO:0009968	negative regulation of signal transduction	2.42263e-05	0.00319064	ENSG00000157404;ENSG00000144476;ENSG00000196498;ENSG00000142405;ENSG00000168421;ENSG00000173269;ENSG00000105976;ENSG00000164715;ENSG00000085276;ENSG00000091409;ENSG00000171552;ENSG00000105974;ENSG00000107882;ENSG00000095596;ENSG00000125107;ENSG00000145423;ENSG00000141543;ENSG00000112559;ENSG00000000003;ENSG00000118762;ENSG00000156463;ENSG00000121210;ENSG00000065320;ENSG00000198793;ENSG00000184347…
GO:0051130	positive regulation of cellular component organization	2.57889e-05	0.00335288	ENSG00000109471;ENSG00000157404;ENSG00000144320;ENSG00000108953;ENSG00000163558;ENSG00000189056;ENSG00000105976;ENSG00000121753;ENSG00000106299;ENSG00000007952;ENSG00000125968;ENSG00000084636;ENSG00000166579;ENSG00000105974;ENSG00000154764;ENSG00000128513;ENSG00000125107;ENSG00000188827;ENSG00000020922;ENSG00000155974;ENSG00000115355;ENSG00000158528;ENSG00000065320;ENSG00000198793;ENSG00000135723…
GO:0036294	cellular response to decreased oxygen levels	2.65093e-05	0.00337404	ENSG00000136381;ENSG00000127928;ENSG00000198793;ENSG00000198625;ENSG00000145936;ENSG00000181061;ENSG00000167315;ENSG00000113742;ENSG00000105835;ENSG00000096717;ENSG00000160789;ENSG00000165699;ENSG00000116016;ENSG00000171132;ENSG00000068903;ENSG00000102760;ENSG00000152455;ENSG00000073756;ENSG00000183023;ENSG00000168214;ENSG00000141448;ENSG00000137449;ENSG00000127483;ENSG00000159167;ENSG00000144791…
GO:0021675	nerve development	2.6617e-05	0.00337404	ENSG00000152192;ENSG00000141622;ENSG00000165731;ENSG00000221866;ENSG00000198121;ENSG00000120094;ENSG00000133216;ENSG00000154928;ENSG00000166833;ENSG00000185652;ENSG00000166206;ENSG00000186297;ENSG00000105991;ENSG00000196562;ENSG00000144749;ENSG00000001617;ENSG00000079215;ENSG00000145864;ENSG00000109132;ENSG00000075891;ENSG00000115232;ENSG00000184564;ENSG00000106571;ENSG00000128652;ENSG00000099250…
GO:0071417	cellular response to organonitrogen compound	2.8334e-05	0.00354734	ENSG00000163558;ENSG00000141564;ENSG00000136425;ENSG00000125968;ENSG00000084636;ENSG00000187840;ENSG00000171552;ENSG00000166579;ENSG00000105974;ENSG00000033627;ENSG00000118762;ENSG00000133706;ENSG00000198793;ENSG00000185344;ENSG00000053918;ENSG00000135744;ENSG00000158773;ENSG00000173473;ENSG00000039068;ENSG00000167244;ENSG00000198626;ENSG00000113732;ENSG00000113742;ENSG00000107954;ENSG00000092820…
V$CEBPA_01		2.90697e-05	0.00359507	ENSG00000172845;ENSG00000156284;ENSG00000115840;ENSG00000145423;ENSG00000133706;ENSG00000188419;ENSG00000108848;ENSG00000102908;ENSG00000137770;ENSG00000147050;ENSG00000149922;ENSG00000049618;ENSG00000203668;ENSG00000204410;ENSG00000111667;ENSG00000137502;ENSG00000101746;ENSG00000091879;ENSG00000142224;ENSG00000104369;ENSG00000136535;ENSG00000120659;ENSG00000198053;ENSG00000107758;ENSG00000215475…
GO:0007018	microtubule-based movement	3.00769e-05	0.00367482	ENSG00000142945;ENSG00000166579;ENSG00000175294;ENSG00000103351;ENSG00000197653;ENSG00000141519;ENSG00000047849;ENSG00000154429;ENSG00000197102;ENSG00000101350;ENSG00000158560;ENSG00000124333;ENSG00000157423;ENSG00000187775;ENSG00000100285;ENSG00000162849;ENSG00000132589;ENSG00000163808;ENSG00000142655;ENSG00000083312;ENSG00000150672;ENSG00000158623;ENSG00000054523;ENSG00000153060;ENSG00000126214…
GO:0048598	embryonic morphogenesis	3.27214e-05	0.00395033	ENSG00000144320;ENSG00000172845;ENSG00000102996;ENSG00000107882;ENSG00000154764;ENSG00000145423;ENSG00000052850;ENSG00000141543;ENSG00000112559;ENSG00000118762;ENSG00000141519;ENSG00000065320;ENSG00000120254;ENSG00000104375;ENSG00000275410;ENSG00000162367;ENSG00000123473;ENSG00000121481;ENSG00000167244;ENSG00000081479;ENSG00000175387;ENSG00000198626;ENSG00000165731;ENSG00000147050;ENSG00000149922…
GO:0010976	positive regulation of neuron projection development	3.93104e-05	0.00468996	ENSG00000109471;ENSG00000163558;ENSG00000189056;ENSG00000166579;ENSG00000155974;ENSG00000158528;ENSG00000065320;ENSG00000198793;ENSG00000135744;ENSG00000119283;ENSG00000008324;ENSG00000124333;ENSG00000165731;ENSG00000107954;ENSG00000171617;ENSG00000049759;ENSG00000157193;ENSG00000221866;ENSG00000107263;ENSG00000154342;ENSG00000198121;ENSG00000106460;ENSG00000004487;ENSG00000187764;ENSG00000158092…
GO:1901652	response to peptide	4.02648e-05	0.00474797	ENSG00000163558;ENSG00000004948;ENSG00000125968;ENSG00000187840;ENSG00000166579;ENSG00000105974;ENSG00000125166;ENSG00000033627;ENSG00000138035;ENSG00000091592;ENSG00000198793;ENSG00000185344;ENSG00000176387;ENSG00000135744;ENSG00000124193;ENSG00000158773;ENSG00000173473;ENSG00000167244;ENSG00000113732;ENSG00000105835;ENSG00000131183;ENSG00000096717;ENSG00000108821;ENSG00000005882;ENSG00000136504…
GO:0009887	animal organ morphogenesis	4.3759e-05	0.00507446	ENSG00000152192;ENSG00000115966;ENSG00000163558;ENSG00000172845;ENSG00000183098;ENSG00000127928;ENSG00000125968;ENSG00000091409;ENSG00000105974;ENSG00000107882;ENSG00000154764;ENSG00000167323;ENSG00000178882;ENSG00000145423;ENSG00000100811;ENSG00000052850;ENSG00000141543;ENSG00000112559;ENSG00000118762;ENSG00000141519;ENSG00000168267;ENSG00000101331;ENSG00000065320;ENSG00000198793;ENSG00000184347…
GO:0007267	cell-cell signaling	4.40344e-05	0.00507446	ENSG00000109471;ENSG00000157404;ENSG00000182963;ENSG00000064692;ENSG00000081803;ENSG00000171873;ENSG00000138435;ENSG00000149305;ENSG00000189056;ENSG00000145362;ENSG00000123560;ENSG00000183098;ENSG00000166736;ENSG00000184984;ENSG00000105976;ENSG00000187730;ENSG00000091428;ENSG00000182759;ENSG00000102362;ENSG00000169684;ENSG00000181072;ENSG00000105974;ENSG00000154764;ENSG00000114200;ENSG00000145423…
GO:0001932	regulation of protein phosphorylation	5.0761e-05	0.00573311	ENSG00000109471;ENSG00000157404;ENSG00000144476;ENSG00000189056;ENSG00000164485;ENSG00000141564;ENSG00000142405;ENSG00000090061;ENSG00000144677;ENSG00000004948;ENSG00000105976;ENSG00000172985;ENSG00000164715;ENSG00000085276;ENSG00000088888;ENSG00000007952;ENSG00000172939;ENSG00000125968;ENSG00000105974;ENSG00000133048;ENSG00000154764;ENSG00000145423;ENSG00000117450;ENSG00000135272;ENSG00000028116…
GO:0071495	cellular response to endogenous stimulus	5.08806e-05	0.00573311	ENSG00000157404;ENSG00000152192;ENSG00000163558;ENSG00000196498;ENSG00000141564;ENSG00000104880;ENSG00000136425;ENSG00000184984;ENSG00000278540;ENSG00000136381;ENSG00000125968;ENSG00000084636;ENSG00000187840;ENSG00000181072;ENSG00000171552;ENSG00000166579;ENSG00000105974;ENSG00000154764;ENSG00000125107;ENSG00000145423;ENSG00000033627;ENSG00000188827;ENSG00000042429;ENSG00000141543;ENSG00000000005…
GO:0061564	axon development	5.37034e-05	0.00598468	ENSG00000152192;ENSG00000128656;ENSG00000189056;ENSG00000123560;ENSG00000156687;ENSG00000166579;ENSG00000154764;ENSG00000162415;ENSG00000125861;ENSG00000111962;ENSG00000065320;ENSG00000184347;ENSG00000141622;ENSG00000184144;ENSG00000116984;ENSG00000165731;ENSG00000128602;ENSG00000151150;ENSG00000077097;ENSG00000100285;ENSG00000092820;ENSG00000073921;ENSG00000187323;ENSG00000138347;ENSG00000066468…
GO:1901701	cellular response to oxygen-containing compound	5.7666e-05	0.00618666	ENSG00000152192;ENSG00000163558;ENSG00000141564;ENSG00000136425;ENSG00000184984;ENSG00000105976;ENSG00000278540;ENSG00000136381;ENSG00000125968;ENSG00000084636;ENSG00000187840;ENSG00000181072;ENSG00000171552;ENSG00000166579;ENSG00000105974;ENSG00000117450;ENSG00000033627;ENSG00000118762;ENSG00000133706;ENSG00000183765;ENSG00000198793;ENSG00000185344;ENSG00000053918;ENSG00000135744;ENSG00000158773…
GO:0034613	cellular protein localization	5.78259e-05	0.00618666	ENSG00000101323;ENSG00000072958;ENSG00000147206;ENSG00000165392;ENSG00000135525;ENSG00000147041;ENSG00000108953;ENSG00000163558;ENSG00000135968;ENSG00000172728;ENSG00000167202;ENSG00000182747;ENSG00000174226;ENSG00000189056;ENSG00000108298;ENSG00000145362;ENSG00000183098;ENSG00000117408;ENSG00000171566;ENSG00000178028;ENSG00000102362;ENSG00000088888;ENSG00000182107;ENSG00000106299;ENSG00000125968…
GO:0045597	positive regulation of cell differentiation	5.79116e-05	0.00618666	ENSG00000109471;ENSG00000157404;ENSG00000152192;ENSG00000163558;ENSG00000189056;ENSG00000175467;ENSG00000187109;ENSG00000166579;ENSG00000145423;ENSG00000155974;ENSG00000158528;ENSG00000065320;ENSG00000198793;ENSG00000135744;ENSG00000104375;ENSG00000008294;ENSG00000119283;ENSG00000162367;ENSG00000008324;ENSG00000081479;ENSG00000137497;ENSG00000175387;ENSG00000124333;ENSG00000165731;ENSG00000112029…
GO:2000036	regulation of stem cell population maintenance	5.79561e-05	0.00618666	ENSG00000125107;ENSG00000275410;ENSG00000162367;ENSG00000128602;ENSG00000137693;ENSG00000123200;ENSG00000134013;ENSG00000107077;ENSG00000089094;ENSG00000075891;ENSG00000101144;ENSG00000120963;ENSG00000181315;ENSG00000115548
GO:0045666	positive regulation of neuron differentiation	6.23602e-05	0.00652881	ENSG00000109471;ENSG00000163558;ENSG00000189056;ENSG00000166579;ENSG00000155974;ENSG00000158528;ENSG00000065320;ENSG00000198793;ENSG00000135744;ENSG00000008294;ENSG00000119283;ENSG00000008324;ENSG00000124333;ENSG00000165731;ENSG00000107954;ENSG00000171617;ENSG00000196628;ENSG00000049759;ENSG00000122859;ENSG00000157193;ENSG00000221866;ENSG00000107263;ENSG00000154342;ENSG00000198121;ENSG00000106460…
hsa04340	Hedgehog signaling pathway	6.32667e-05	0.00652881	ENSG00000107882;ENSG00000081479;ENSG00000072803;ENSG00000128602;ENSG00000113712;ENSG00000111087;ENSG00000072840;ENSG00000055130;ENSG00000164161;ENSG00000064309;ENSG00000074047;ENSG00000142875;ENSG00000165059;ENSG00000131437;ENSG00000108854;ENSG00000166167;ENSG00000106571;ENSG00000100077;ENSG00000144857;ENSG00000036257
GO:0051174	regulation of phosphorus metabolic process	6.3684e-05	0.00652881	ENSG00000109471;ENSG00000157404;ENSG00000108953;ENSG00000144476;ENSG00000189056;ENSG00000164485;ENSG00000141564;ENSG00000142405;ENSG00000090061;ENSG00000168421;ENSG00000144677;ENSG00000112379;ENSG00000004948;ENSG00000184984;ENSG00000105976;ENSG00000134668;ENSG00000172985;ENSG00000164715;ENSG00000085276;ENSG00000088888;ENSG00000007952;ENSG00000172939;ENSG00000125968;ENSG00000091409;ENSG00000105974…
V$RSRFC4_Q2		6.37365e-05	0.00652881	ENSG00000101323;ENSG00000152192;ENSG00000138670;ENSG00000145819;ENSG00000167311;ENSG00000039523;ENSG00000102908;ENSG00000072803;ENSG00000113742;ENSG00000163646;ENSG00000134900;ENSG00000150672;ENSG00000101489;ENSG00000183111;ENSG00000133627;ENSG00000138835;ENSG00000143850;ENSG00000181610;ENSG00000186439;ENSG00000174611;ENSG00000174640;ENSG00000106537;ENSG00000155011;ENSG00000264424;ENSG00000236699…
GO:0007409	axonogenesis	6.43976e-05	0.00653056	ENSG00000152192;ENSG00000128656;ENSG00000189056;ENSG00000156687;ENSG00000166579;ENSG00000154764;ENSG00000162415;ENSG00000125861;ENSG00000111962;ENSG00000065320;ENSG00000184347;ENSG00000141622;ENSG00000184144;ENSG00000165731;ENSG00000128602;ENSG00000151150;ENSG00000077097;ENSG00000100285;ENSG00000092820;ENSG00000073921;ENSG00000187323;ENSG00000138347;ENSG00000066468;ENSG00000125266;ENSG00000196189…
