# Supplementary material for: Gene Networks Driving Genetic Variation in Milk and Cheese-Making Traits of Spanish Assaf Sheep
Source: Genes (Basel). 2020 Jun 27;11(7):715. doi: 10.3390/genes11070715 (PMC7397207; doi:10.3390/genes11070715)
Supplement: Supplementary file 1 [file genes-11-00715-s001.zip › Table S4.xlsx]

## Sheet: 374g_gene-set
Additional file 7. Title: List of genes selected through the stepwise analysis overlapping with reported QTLs related to the traits under study. Description of data: Worksheet providing the genes located within or to 250kb of a region where a QTL was previously associated with the traits under study, based on the annotation of the SheepQTLdb.
Ensemble_ID	Symbol	Chromosome	Gene_start_(bp)	Gene_end_(bp)	Trait Classes	QTL_ID	Traits
ENSOARG00000000899	MECOM	1	216552887	216552927	Milk_Association	57709	Milk_Yield
ENSOARG00000012544	ZNF250	9	13442041	13442141	Milk_Association	13984	Milk_fat_percentage
ENSOARG00000012544	ZNF250	9	13442041	13442141	Milk_Association	13985	Milk_Yield
ENSOARG00000012544	ZNF250	9	13442041	13442141	Milk_Association	14022	Milk_fat_percentage
ENSOARG00000012544	ZNF250	9	13442041	13442141	Milk_Association	14023	Milk_protein_percentage
ENSOARG00000012499	ZFPM1	14	13443775	13443815	Milk_Association	57691	Milk_protein_percentage
ENSOARG00000010082	EGFLAM	16	35633279	35633319	Health_Association	138616	somatic_cell_count
ENSOARG00000010082	EGFLAM	16	35633279	35633319	Health_Association	138647	Milk_bacterial_count
ENSOARG00000010082	EGFLAM	16	35801109	35801149	Health_Association	138652	Clinical_mastitis
ENSOARG00000010082	EGFLAM	16	35930409	35930449	Health_Association	138650	Clinical_mastitis

## Sheet: 4585g_gene-set
Additional file 4: Table S4. Title: Genes selected throughout the step-wise analysis where have been previously associated QTLs related to the traits under study. Description of data: Worksheet providing the genes located within or to 250kb of a region where a QTL was previously associated with the traits under study, based on the annotation of the SheepQTLdb. within a coding region or to 20Kb of…
Ensemble_ID	Symbol	Chromosome	Gene_start_(bp)	Gene_end_(bp)	Trait Classes	QTL_ID	Traits
ENSOARG00000007941	KRTAP7	1	78279499	85162335	Milk_Association	13827	Milk_Yield
ENSOARG00000007941	KRTAP7	1	93113027	97929182	Milk_Association	13831	Milk_fat_percentage
ENSOARG00000007941	KRTAP7	1	93113027	97929182	Milk_Association	13832	Milk_Yield
ENSOARG00000007941	KRTAP7	1	93113027	97929182	Milk_Association	13833	Milk_fat_percentage
ENSOARG00000007941	KRTAP7	1	93113027	97929182	Milk_Association	13834	Milk_protein_percentage
ENSOARG00000007941	KRTAP7	1	93113027	97929182	Milk_Association	13835	Milk_fat_percentage
ENSOARG00000007941	KRTAP7	1	93113027	97929182	Milk_Association	13836	Milk_fat_percentage
ENSOARG00000007941	KRTAP7	1	97929182	109633868	Milk_Association	13828	Milk_fat_percentage
ENSOARG00000007941	KRTAP7	1	97929182	109633868	Milk_Association	13829	Milk_protein_percentage
ENSOARG00000007941	KRTAP7	1	97929182	109633868	Milk_Association	13830	Milk_Yield
ENSOARG00000000899	MECOM	1	216552887	216552927	Milk_Association	57709	Milk_Yield
ENSOARG00000001009	HAUS3	1	216552887	216552927	Milk_Association	57709	Milk_Yield
ENSOARG00000025767	-	2	55091354	55091394	Milk_Association	57681	Milk_Yield
ENSOARG00000012371	CEP78	2	58368478	58368518	Milk_Association	57682	Milk_protein_yield
ENSOARG00000013861	MPDZ	2	80989018	81147009	Milk_Association	14217	Milk_caproic_acid_content
ENSOARG00000013861	MPDZ	2	80989018	81147009	Milk_Association	14218	Milk_caprylic_acid_content
ENSOARG00000013861	MPDZ	2	80989018	81147009	Milk_Association	14219	Milk_pentadecylic_acid_content
ENSOARG00000018277	CD28	2	204569727	204569767	Health_Association	138610	somatic_cell_count
ENSOARG00000018277	CD28	2	204683737	204683777	Health_Association	138614	somatic_cell_count
ENSOARG00000018331	ICOS	2	204683737	204683777	Health_Association	138614	somatic_cell_count
ENSOARG00000018335	-	2	205201860	205201900	Health_Association	138613	somatic_cell_count
ENSOARG00000018434	NRP2	2	206805398	206805438	Health_Association	138608	somatic_cell_count
ENSOARG00000018434	NRP2	2	206805398	206805438	Health_Association	138626	somatic_cell_count
ENSOARG00000018434	NRP2	2	206805398	206805438	Health_Association	138644	Milk_bacterial_count
ENSOARG00000019754	GPR1	2	207141039	207141079	Health_Association	138612	somatic_cell_count
ENSOARG00000019754	GPR1	2	207141039	207141079	Health_Association	138678	Clinical_mastitis
ENSOARG00000019754	GPR1	2	207420787	207420827	Health_Association	138609	somatic_cell_count
ENSOARG00000019754	GPR1	2	207420787	207420827	Health_Association	138641	Milk_bacterial_count
ENSOARG00000018847	CREB1	2	208597481	208597521	Health_Association	138645	Milk_bacterial_count
ENSOARG00000018847	CREB1	2	208650935	208650975	Health_Association	138607	somatic_cell_count
ENSOARG00000018847	CREB1	2	208650935	208650975	Health_Association	138643	Milk_bacterial_count
ENSOARG00000018847	CREB1	2	208711920	208711960	Health_Association	138611	somatic_cell_count
ENSOARG00000021677	5S_rRNA	2	208597481	208597521	Health_Association	138645	Milk_bacterial_count
ENSOARG00000021677	5S_rRNA	2	208650935	208650975	Health_Association	138607	somatic_cell_count
ENSOARG00000021677	5S_rRNA	2	208650935	208650975	Health_Association	138643	Milk_bacterial_count
ENSOARG00000021677	5S_rRNA	2	208711920	208711960	Health_Association	138611	somatic_cell_count
ENSOARG00000018973	C2orf80	2	209240616	209240656	Health_Association	138642	Milk_bacterial_count
ENSOARG00000025845	-	2	209240616	209240656	Health_Association	138642	Milk_bacterial_count
ENSOARG00000003320	FAM76A	2	238567096	238567136	Milk_Association	57685	Milk_protein_percentage
ENSOARG00000003527	CD164L2	2	238567096	238567136	Milk_Association	57685	Milk_protein_percentage
ENSOARG00000019182	ADCY6	3	137390204	137390244	Milk_Association	107613	Rennet_coagulation_time
ENSOARG00000019182	ADCY6	3	137391976	137392016	Milk_Association	57707	Milk_protein_percentage
ENSOARG00000019182	ADCY6	3	137391976	137392016	Milk_Association	57708	Milk_fat_percentage
ENSOARG00000019198	CCNT1	3	137390204	137390244	Milk_Association	107613	Rennet_coagulation_time
ENSOARG00000019198	CCNT1	3	137391976	137392016	Milk_Association	57707	Milk_protein_percentage
ENSOARG00000019198	CCNT1	3	137391976	137392016	Milk_Association	57708	Milk_fat_percentage
ENSOARG00000019211	KANSL2	3	137390204	137390244	Milk_Association	107613	Rennet_coagulation_time
ENSOARG00000019211	KANSL2	3	137391976	137392016	Milk_Association	57707	Milk_protein_percentage
ENSOARG00000019211	KANSL2	3	137391976	137392016	Milk_Association	57708	Milk_fat_percentage
ENSOARG00000019223	LALBA	3	137390204	137390244	Milk_Association	107613	Rennet_coagulation_time
ENSOARG00000019223	LALBA	3	137391976	137392016	Milk_Association	57707	Milk_protein_percentage
ENSOARG00000019223	LALBA	3	137391976	137392016	Milk_Association	57708	Milk_fat_percentage
ENSOARG00000024588	-	4	70805075	70805115	Milk_Association	57687	Milk_protein_yield
ENSOARG00000010496	OSBPL3	4	70805075	70805115	Milk_Association	57687	Milk_protein_yield
ENSOARG00000007855	RPL34	6	16805135	16955465	Milk_Association	13817	milk_lactose_yield
ENSOARG00000002335	PKD2	6	36327544	36477874	Milk_Association	14243	Milk_fat_percentage
ENSOARG00000002335	PKD2	6	36327544	36477874	Milk_Association	14244	Milk_fat_percentage
ENSOARG00000002335	PKD2	6	36327544	36477874	Milk_Association	14245	Milk_fat_percentage
ENSOARG00000002335	PKD2	6	36327544	36477874	Milk_Association	14246	Milk_Yield
ENSOARG00000010025	SULT1E1	6	85183711	85195797	Milk_Association	107614	Milk_lactose_percentage
ENSOARG00000010025	SULT1E1	6	85183711	85195797	Milk_Association	107615	Rennet_coagulation_time
ENSOARG00000010025	SULT1E1	6	85183711	85195797	Milk_Association	107616	Curd_firming_time
ENSOARG00000010025	SULT1E1	6	85183711	85195797	Milk_Association	107617	Curd_firmness
ENSOARG00000010025	SULT1E1	6	85183711	85195797	Milk_Association	107618	Curd_firming_time
ENSOARG00000010025	SULT1E1	6	85183711	85195797	Milk_Association	107619	Curd_firming_time
ENSOARG00000010025	SULT1E1	6	85183711	85195797	Milk_Association	107620	Curd_firming_time
ENSOARG00000010025	SULT1E1	6	85183711	85195797	Milk_Association	107621	Curd_firming_time
ENSOARG00000010025	SULT1E1	6	85183711	85195797	Milk_Association	107622	Curd_firming_time
ENSOARG00000010025	SULT1E1	6	85183711	85195797	Milk_Association	107623	Curd_firming_time
ENSOARG00000010025	SULT1E1	6	85183711	85195797	Milk_Association	107624	Milk_protein_percentage
ENSOARG00000010025	SULT1E1	6	85183711	85195797	Milk_Association	107625	Milk_casein_percentage
ENSOARG00000010025	SULT1E1	6	85183711	85195797	Milk_Association	107626	Milk_protein_percentage
ENSOARG00000010025	SULT1E1	6	85183711	85195797	Milk_Association	107627	Milk_casein_percentage
ENSOARG00000010025	SULT1E1	6	85183711	85195797	Milk_Association	107628	Milk_protein_percentage
ENSOARG00000010025	SULT1E1	6	85183711	85195797	Milk_Association	107629	Milk_casein_percentage
ENSOARG00000010025	SULT1E1	6	85183711	85195797	Milk_Association	107630	Milk_protein_percentage
ENSOARG00000010025	SULT1E1	6	85183711	85195797	Milk_Association	107631	Milk_casein_percentage
ENSOARG00000010025	SULT1E1	6	85183711	85195797	Milk_Association	107632	Curd_firming_time
ENSOARG00000010025	SULT1E1	6	85183711	85195797	Milk_Association	107633	Milk_fat_percentage
ENSOARG00000010025	SULT1E1	6	85183711	85195797	Milk_Association	107634	Milk_lactose_percentage
ENSOARG00000010025	SULT1E1	6	85183711	85195797	Milk_Association	107635	Milk_lactose_percentage
ENSOARG00000010025	SULT1E1	6	85220145	85220185	Milk_Association	57688	Milk_protein_percentage
ENSOARG00000011161	-	6	85183711	85195797	Milk_Association	107614	Milk_lactose_percentage
ENSOARG00000011161	-	6	85183711	85195797	Milk_Association	107615	Rennet_coagulation_time
ENSOARG00000011161	-	6	85183711	85195797	Milk_Association	107616	Curd_firming_time
ENSOARG00000011161	-	6	85183711	85195797	Milk_Association	107617	Curd_firmness
ENSOARG00000011161	-	6	85183711	85195797	Milk_Association	107618	Curd_firming_time
ENSOARG00000011161	-	6	85183711	85195797	Milk_Association	107619	Curd_firming_time
ENSOARG00000011161	-	6	85183711	85195797	Milk_Association	107620	Curd_firming_time
ENSOARG00000011161	-	6	85183711	85195797	Milk_Association	107621	Curd_firming_time
ENSOARG00000011161	-	6	85183711	85195797	Milk_Association	107622	Curd_firming_time
ENSOARG00000011161	-	6	85183711	85195797	Milk_Association	107623	Curd_firming_time
ENSOARG00000011161	-	6	85183711	85195797	Milk_Association	107624	Milk_protein_percentage
ENSOARG00000011161	-	6	85183711	85195797	Milk_Association	107625	Milk_casein_percentage
ENSOARG00000011161	-	6	85183711	85195797	Milk_Association	107626	Milk_protein_percentage
ENSOARG00000011161	-	6	85183711	85195797	Milk_Association	107627	Milk_casein_percentage
ENSOARG00000011161	-	6	85183711	85195797	Milk_Association	107628	Milk_protein_percentage
ENSOARG00000011161	-	6	85183711	85195797	Milk_Association	107629	Milk_casein_percentage
ENSOARG00000011161	-	6	85183711	85195797	Milk_Association	107630	Milk_protein_percentage
ENSOARG00000011161	-	6	85183711	85195797	Milk_Association	107631	Milk_casein_percentage
ENSOARG00000011161	-	6	85183711	85195797	Milk_Association	107632	Curd_firming_time
ENSOARG00000011161	-	6	85183711	85195797	Milk_Association	107633	Milk_fat_percentage
ENSOARG00000011161	-	6	85183711	85195797	Milk_Association	107634	Milk_lactose_percentage
ENSOARG00000011161	-	6	85183711	85195797	Milk_Association	107635	Milk_lactose_percentage
ENSOARG00000011161	-	6	85220145	85220185	Milk_Association	57688	Milk_protein_percentage
ENSOARG00000017771	CNOT6L	6	92135249	92285578	Milk_Association	13822	Milk_protein_percentage
ENSOARG00000000726	PTGR2	7	82332151	82332191	Milk_Association	57689	Milk_protein_yield
ENSOARG00000000761	ZNF410	7	82332151	82332191	Milk_Association	57689	Milk_protein_yield
ENSOARG00000000992	VSX2	7	82332151	82332191	Milk_Association	57689	Milk_protein_yield
ENSOARG00000012544	ZNF250	9	13442041	13442141	Milk_Association	13984	Milk_fat_percentage
ENSOARG00000012544	ZNF250	9	13442041	13442141	Milk_Association	13985	Milk_Yield
ENSOARG00000012544	ZNF250	9	13442041	13442141	Milk_Association	14022	Milk_fat_percentage
ENSOARG00000012544	ZNF250	9	13442041	13442141	Milk_Association	14023	Milk_protein_percentage
ENSOARG00000012694	ARHGAP39	9	13442041	13442141	Milk_Association	13984	Milk_fat_percentage
ENSOARG00000012694	ARHGAP39	9	13442041	13442141	Milk_Association	13985	Milk_Yield
ENSOARG00000012694	ARHGAP39	9	13442041	13442141	Milk_Association	14022	Milk_fat_percentage
ENSOARG00000012694	ARHGAP39	9	13442041	13442141	Milk_Association	14023	Milk_protein_percentage
ENSOARG00000014186	HSF1	9	13442041	13442141	Milk_Association	13984	Milk_fat_percentage
ENSOARG00000014186	HSF1	9	13442041	13442141	Milk_Association	13985	Milk_Yield
ENSOARG00000014186	HSF1	9	13442041	13442141	Milk_Association	14022	Milk_fat_percentage
ENSOARG00000014186	HSF1	9	13442041	13442141	Milk_Association	14023	Milk_protein_percentage
ENSOARG00000000829	ACACA	11	13232711	13346303	Milk_Association	66000	Milk_fat_percentage
ENSOARG00000000829	ACACA	11	13232711	13346303	Milk_Association	66001	Milk_fat_percentage
ENSOARG00000000829	ACACA	11	13232711	13346303	Milk_Association	66002	Milk_protein_percentage
ENSOARG00000014190	PRR29	11	47540541	47540581	Milk_Association	37592	Milk_Yield
ENSOARG00000014190	PRR29	11	47540541	47540581	Milk_Association	37593	Milk_protein_percentage
ENSOARG00000014190	PRR29	11	47540541	47540581	Milk_Association	37594	Milk_lactose_percentage
ENSOARG00000014190	PRR29	11	47541455	47541495	Milk_Association	37589	Milk_Yield
ENSOARG00000014190	PRR29	11	47541455	47541495	Milk_Association	37590	Milk_protein_percentage
ENSOARG00000014190	PRR29	11	47541455	47541495	Milk_Association	37591	Milk_casein_percentage
ENSOARG00000014190	PRR29	11	47541455	47541495	Milk_Association	37595	Milk_lactose_percentage
ENSOARG00000014190	PRR29	11	47541455	47541495	Milk_Association	37596	Milk_energy_content
ENSOARG00000014649	TEX2	11	47540541	47540581	Milk_Association	37592	Milk_Yield
ENSOARG00000014649	TEX2	11	47540541	47540581	Milk_Association	37593	Milk_protein_percentage
ENSOARG00000014649	TEX2	11	47540541	47540581	Milk_Association	37594	Milk_lactose_percentage
ENSOARG00000014649	TEX2	11	47541455	47541495	Milk_Association	37589	Milk_Yield
ENSOARG00000014649	TEX2	11	47541455	47541495	Milk_Association	37590	Milk_protein_percentage
ENSOARG00000014649	TEX2	11	47541455	47541495	Milk_Association	37591	Milk_casein_percentage
ENSOARG00000014649	TEX2	11	47541455	47541495	Milk_Association	37595	Milk_lactose_percentage
ENSOARG00000014649	TEX2	11	47541455	47541495	Milk_Association	37596	Milk_energy_content
ENSOARG00000000488	RPTOR	11	50868790	50982382	Milk_Association	14220	milk_capric_acid_content
ENSOARG00000000488	RPTOR	11	50868790	50982382	Milk_Association	14221	milk_lauric_acid_content
ENSOARG00000000488	RPTOR	11	50868790	50982382	Milk_Association	14222	milk_myristic_acid_content
ENSOARG00000000488	RPTOR	11	50868790	50982382	Milk_Association	14223	Milk_cis-10_heptadecenoic_acid_content
ENSOARG00000012499	ZFPM1	14	13443775	13443815	Milk_Association	57691	Milk_protein_percentage
ENSOARG00000012686	ZC3H18	14	13443775	13443815	Milk_Association	57691	Milk_protein_percentage
ENSOARG00000012850	IL17C	14	13443775	13443815	Milk_Association	57691	Milk_protein_percentage
ENSOARG00000013723	CBFA2T3	14	13443775	13443815	Milk_Association	57691	Milk_protein_percentage
ENSOARG00000002082	CMTM4	14	33810518	33916023	Milk_Association	14190	Milk_Yield
ENSOARG00000002082	CMTM4	14	33810518	33916023	Milk_Association	14191	milk_linoleic_acid_content
ENSOARG00000011079	CHMP5	14	33810518	33916023	Milk_Association	14190	Milk_Yield
ENSOARG00000011079	CHMP5	14	33810518	33916023	Milk_Association	14191	milk_linoleic_acid_content
ENSOARG00000002412	CDH16	14	33810518	33916023	Milk_Association	14190	Milk_Yield
ENSOARG00000002412	CDH16	14	33810518	33916023	Milk_Association	14191	milk_linoleic_acid_content
ENSOARG00000008837	GHR	16	32241201	32241241	Milk_Association	57696	Milk_Yield
ENSOARG00000026964	-	16	34550177	34550217	Health_Association	138654	Clinical_mastitis
ENSOARG00000026964	-	16	34550177	34550217	Health_Association	138665	Clinical_mastitis
ENSOARG00000009551	FYB	16	35319146	35319186	Health_Association	138629	somatic_cell_count
ENSOARG00000009932	LIFR	16	35633279	35633319	Health_Association	138616	somatic_cell_count
ENSOARG00000009932	LIFR	16	35633279	35633319	Health_Association	138647	Milk_bacterial_count
ENSOARG00000009932	LIFR	16	35801109	35801149	Health_Association	138652	Clinical_mastitis
ENSOARG00000009932	LIFR	16	35930409	35930449	Health_Association	138650	Clinical_mastitis
ENSOARG00000010082	EGFLAM	16	35633279	35633319	Health_Association	138616	somatic_cell_count
ENSOARG00000010082	EGFLAM	16	35633279	35633319	Health_Association	138647	Milk_bacterial_count
ENSOARG00000010082	EGFLAM	16	35801109	35801149	Health_Association	138652	Clinical_mastitis
ENSOARG00000010082	EGFLAM	16	35930409	35930449	Health_Association	138650	Clinical_mastitis
ENSOARG00000021871	SNORA25	17	21332373	21332413	Milk_Association	57699	Milk_protein_percentage
ENSOARG00000005789	MED13L	17	58424533	58424573	Milk_Association	57700	Milk_fat_percentage
ENSOARG00000014546	IFI27L2	18	57800027	57907473	Milk_Association	14192	Milk_Yield
ENSOARG00000014546	IFI27L2	18	57800027	57907473	Milk_Association	14193	Milk_Yield
ENSOARG00000014882	SERPINA1	18	57800027	57907473	Milk_Association	14192	Milk_Yield
ENSOARG00000014882	SERPINA1	18	57800027	57907473	Milk_Association	14193	Milk_Yield
ENSOARG00000014971	-	18	57800027	57907473	Milk_Association	14192	Milk_Yield
ENSOARG00000014971	-	18	57800027	57907473	Milk_Association	14193	Milk_Yield
ENSOARG00000009067	CHL1	19	26442130	26442170	Health_Association	138624	somatic_cell_count
ENSOARG00000009067	CHL1	19	26442130	26442170	Health_Association	138649	Milk_bacterial_count
ENSOARG00000017598	GPX5	20	29447932	29447972	Milk_Association	57702	Milk_fat_percentage
ENSOARG00000018000	ZKSCAN8	20	29447932	29447972	Milk_Association	57702	Milk_fat_percentage
ENSOARG00000018053	ZNF165	20	29447932	29447972	Milk_Association	57702	Milk_fat_percentage
ENSOARG00000021337	-	20	29946491	29946531	Milk_Association	57703	Milk_protein_percentage
ENSOARG00000020033	ZNF391	20	29946491	29946531	Milk_Association	57703	Milk_protein_percentage
ENSOARG00000015552	PAX2	22	20723191	20845827	Milk_Association	13868	milk_butyric_acid_content
ENSOARG00000015552	PAX2	22	20723191	20845827	Milk_Association	13869	milk_palmitoleic_acid_content
ENSOARG00000015552	PAX2	22	20723191	20845827	Milk_Association	13870	milk_vaccenic_acid_content
ENSOARG00000015552	PAX2	22	20723191	20845827	Milk_Association	13871	milk_linoleic_acid_content
ENSOARG00000015552	PAX2	22	20723191	20845827	Milk_Association	13872	Milk_saturated_fatty_acid_content
ENSOARG00000015552	PAX2	22	20723191	20845827	Milk_Association	13873	Milk_monounsaturated_fatty_acid_content
ENSOARG00000015552	PAX2	22	20723191	20845827	Milk_Association	13874	Milk_omega-6_to_omega-3_fatty_acid_ratio
ENSOARG00000015552	PAX2	22	20723191	20845827	Milk_Association	13875	Milk_palmitoleic_to_palmitic_acid_ratio
ENSOARG00000015552	PAX2	22	20723191	20845827	Milk_Association	13876	Milk_palmitoleic_to_palmitic_acid_ratio
ENSOARG00000015552	PAX2	22	20723191	20845827	Milk_Association	13877	Milk_fat_percentage
ENSOARG00000015552	PAX2	22	20723191	20845827	Milk_Association	13878	Milk_fat_percentage
ENSOARG00000015957	SEMA4G	22	20723191	20845827	Milk_Association	13868	milk_butyric_acid_content
ENSOARG00000015957	SEMA4G	22	20723191	20845827	Milk_Association	13869	milk_palmitoleic_acid_content
ENSOARG00000015957	SEMA4G	22	20723191	20845827	Milk_Association	13870	milk_vaccenic_acid_content
ENSOARG00000015957	SEMA4G	22	20723191	20845827	Milk_Association	13871	milk_linoleic_acid_content
ENSOARG00000015957	SEMA4G	22	20723191	20845827	Milk_Association	13872	Milk_saturated_fatty_acid_content
ENSOARG00000015957	SEMA4G	22	20723191	20845827	Milk_Association	13873	Milk_monounsaturated_fatty_acid_content
ENSOARG00000015957	SEMA4G	22	20723191	20845827	Milk_Association	13874	Milk_omega-6_to_omega-3_fatty_acid_ratio
ENSOARG00000015957	SEMA4G	22	20723191	20845827	Milk_Association	13875	Milk_palmitoleic_to_palmitic_acid_ratio
ENSOARG00000015957	SEMA4G	22	20723191	20845827	Milk_Association	13876	Milk_palmitoleic_to_palmitic_acid_ratio
ENSOARG00000015957	SEMA4G	22	20723191	20845827	Milk_Association	13877	Milk_fat_percentage
ENSOARG00000015957	SEMA4G	22	20723191	20845827	Milk_Association	13878	Milk_fat_percentage
