# Supplementary material for: Gene Networks Driving Genetic Variation in Milk and Cheese-Making Traits of Spanish Assaf Sheep
Source: Genes (Basel). 2020 Jun 27;11(7):715. doi: 10.3390/genes11070715 (PMC7397207; doi:10.3390/genes11070715)
Supplement: Supplementary file 1 [file genes-11-00715-s001.zip › Table S5.xlsx]

## Sheet: Sheet1
Additional file 8. Title: List of genes included in the two gene-set co-association networks that are reported as possible functional candidates for milk cheese-making properties. Description: Worksheet that provides the list of genes included in the gene-sets described in this study, previously reported as possible functional candidate involved in the milk cheese-making properties by Sanchez et …
Ensemble_ID	Ortologous_ID	Symbol	Annotation	Gene_description	Chromosome/scaffold	Gene_start_(bp)	Gene_end_(bp)	Gene_category	Transcriptome	Pleiotropic_value	Slim_Biological_process	Complete_Biological_process	Associated_milk_traits	Associated_cheese-making_traits
ENSOARG00000003564	ENSG00000123473	STIL	STIL,_centriolar_assembly_protein	circulatory_system_development	1	21553157	21601038	Other_gene	NO	88.69	cell_surface_receptor_signaling_pathway(GO:0007166);centrosome_duplication(GO:0051298);mitotic_nuclear_division(GO:0140014);mitotic_spindle_organization(GO:0007052);protein_localization_to_organelle(GO:0033365)	embryonic_axis_specification(GO:0000578);in_utero_embryonic_development(GO:0001701);neural_tube_closure(GO:0001843);heart_looping(GO:0001947);mitotic_spindle_organization(GO:0007052);smoothened_signaling_pathway(GO:0007224);determination_of_left/right_symmetry(GO:0007368);neural_tube_development(GO:0021915);forebrain_development(GO:0030900);notochord_development(GO:0030903);floor_plate_developmen…	5	2
ENSOARG00000003581	ENSG00000162368	CMPK1	cytidine/uridine_monophosphate_kinase_1	-	1	21617503	21652120	Other_gene	TRANS	24.93	-	nucleobase-containing_compound_metabolic_process(GO:0006139);nucleoside_diphosphate_phosphorylation(GO:0006165);'de_novo'_pyrimidine_nucleobase_biosynthetic_process(GO:0006207);UMP_biosynthetic_process(GO:0006222);nucleoside_triphosphate_biosynthetic_process(GO:0009142);pyrimidine_ribonucleotide_biosynthetic_process(GO:0009220);nucleobase-containing_small_molecule_interconversion(GO:0015949);phos…	5	1
ENSOARG00000009650	ENSG00000088035	ALG6	ALG6,_alpha-1,3-glucosyltransferase	-	1	38405546	38458545	Other_gene	TRANS	36.67	cellular_lipid_metabolic_process(GO:0044255);protein_N-linked_glycosylation(GO:0006487)	protein_N-linked_glycosylation(GO:0006487);dolichol-linked_oligosaccharide_biosynthetic_process(GO:0006488);oligosaccharide-lipid_intermediate_biosynthetic_process(GO:0006490)	4	1
ENSOARG00000003747	ENSG00000163463	KRTCAP2	keratinocyte_associated_protein_2	-	1	103938831	103940988	Other_gene	TRANS	97.29	-	protein_N-linked_glycosylation_via_arginine(GO:0042543)	0	6
ENSOARG00000010129	ENSG00000182240	BACE2	beta-secretase_2	neurogenesis	1	259446959	259554275	Other_gene	NO	36.39	membrane_protein_proteolysis(GO:0033619);peptide_metabolic_process(GO:0006518);protein_catabolic_process(GO:0030163)	proteolysis(GO:0006508);membrane_protein_ectodomain_proteolysis(GO:0006509);peptide_hormone_processing(GO:0016486);protein_catabolic_process(GO:0030163);glucose_homeostasis(GO:0042593);negative_regulation_of_amyloid_precursor_protein_biosynthetic_process(GO:0042985);astrocyte_activation(GO:0048143);amyloid-beta_metabolic_process(GO:0050435)	1	3
ENSOARG00000008461	ENSG00000130956	HABP4	hyaluronan_binding_protein_4	-	2	29548382	29583947	Cotranscription_Factor	TRANS	33.91	primary_metabolic_process(GO:0044238)	platelet_degranulation(GO:0002576);mRNA_processing(GO:0006397);RNA_splicing(GO:0008380);PML_body_organization(GO:0030578);positive_regulation_of_RNA_splicing(GO:0033120);negative_regulation_of_DNA_binding(GO:0043392);positive_regulation_of_translational_initiation(GO:0045948);cellular_response_to_mechanical_stimulus(GO:0071260)	2	0
ENSOARG00000008706	ENSG00000196730	DAPK1	death_associated_protein_kinase_1	-	2	31865552	31962542	Other_gene	TRANS	45.63	-	protein_phosphorylation(GO:0006468);apoptotic_process(GO:0006915);extrinsic_apoptotic_signaling_pathway_via_death_domain_receptors(GO:0008625);regulation_of_autophagy(GO:0010506);positive_regulation_of_autophagy(GO:0010508);negative_regulation_of_translation(GO:0017148);intracellular_signal_transduction(GO:0035556);regulation_of_apoptotic_process(GO:0042981);negative_regulation_of_apoptotic_proce…	0	1
ENSOARG00000005261	ENSG00000148288	GBGT1	globoside_alpha-1,3-N-acetylgalactosaminyltransferase_1_(FORS_blood_group)	-	3	3700328	3707004	Other_gene	TRANS	53.07	cellular_lipid_metabolic_process(GO:0044255);glycosylation(GO:0070085)	carbohydrate_metabolic_process(GO:0005975);protein_glycosylation(GO:0006486);glycolipid_biosynthetic_process(GO:0009247);lipid_glycosylation(GO:0030259)	6	3
ENSOARG00000005657	ENSG00000165699	TSC1	TSC_complex_subunit_1	-	3	3892691	3932186	Other_gene	TRANS	57.56	TOR_signaling(GO:0031929);cell_cycle(GO:0007049);insulin_receptor_signaling_pathway(GO:0008286);negative_regulation_of_TOR_signaling(GO:0032007);regulation_of_cell_cycle(GO:0051726)	kidney_development(GO:0001822);neural_tube_closure(GO:0001843);regulation_of_cell-matrix_adhesion(GO:0001952);adaptive_immune_response(GO:0002250);rRNA_export_from_nucleus(GO:0006407);regulation_of_translation(GO:0006417);potassium_ion_transport(GO:0006813);cell-matrix_adhesion(GO:0007160);negative_regulation_of_cell_population_proliferation(GO:0008285);adult_locomotory_behavior(GO:0008344);negat…	1	4
ENSOARG00000006521	ENSG00000107263	RAPGEF1	Rap_guanine_nucleotide_exchange_factor_1	cell_projection_organization	3	5038319	5152424	Other_gene	TRANS	49.54	cell_cycle(GO:0007049)	activation_of_MAPKK_activity(GO:0000186);blood_vessel_development(GO:0001568);signal_transduction(GO:0007165);transmembrane_receptor_protein_tyrosine_kinase_signaling_pathway(GO:0007169);small_GTPase_mediated_signal_transduction(GO:0007264);positive_regulation_of_neuron_projection_development(GO:0010976);cytokine-mediated_signaling_pathway(GO:0019221);Rap_protein_signal_transduction(GO:0032486);n…	2	2
ENSOARG00000007270	ENSG00000050555	LAMC3	laminin_subunit_gamma_3	neurogenesis	3	5567189	5634490	Other_gene	TRANS	74.17	cell-matrix_adhesion(GO:0007160);developmental_process(GO:0032502);nervous_system_process(GO:0050877);signal_transduction(GO:0007165)	visual_perception(GO:0007601);animal_organ_morphogenesis(GO:0009887);tissue_development(GO:0009888);astrocyte_development(GO:0014002);cell_migration(GO:0016477);extracellular_matrix_organization(GO:0030198);substrate_adhesion-dependent_cell_spreading(GO:0034446);retina_development_in_camera-type_eye(GO:0060041)	2	2
ENSOARG00000011825	ENSG00000136854	STXBP1	syntaxin_binding_protein_1	cell_projection_organization	3	8429181	8571456	Other_gene	NO	55.4	intracellular_protein_transport(GO:0006886);lysosomal_transport(GO:0007041);nervous_system_process(GO:0050877);synaptic_vesicle_exocytosis(GO:0016079)	platelet_degranulation(GO:0002576);developmental_process_involved_in_reproduction(GO:0003006);vesicle_docking_involved_in_exocytosis(GO:0006904);neurotransmitter_secretion(GO:0007269);neuromuscular_synaptic_transmission(GO:0007274);axon_target_recognition(GO:0007412);regulation_of_synaptic_vesicle_priming(GO:0010807);glutamate_secretion(GO:0014047);protein_transport(GO:0015031);synaptic_vesicle_p…	1	0
ENSOARG00000012455	ENSG00000136828	RALGPS1	Ral_GEF_with_PH_domain_and_SH3_binding_motif_1	regulation_of_intracellular_signal_transduction	3	8845164	9140353	Other_gene	TRANS	29.09	cell_cycle(GO:0007049)	small_GTPase_mediated_signal_transduction(GO:0007264);regulation_of_Ral_protein_signal_transduction(GO:0032485);intracellular_signal_transduction(GO:0035556)	3	2
ENSOARG00000012369	ENSG00000188687	SLC4A5	solute_carrier_family_4_member_5	ion_transport	3	95999143	96089672	Other_gene	NO	79.7	-	epithelial_cell_development(GO:0002064);renal_system_process(GO:0003014);regulation_of_systemic_arterial_blood_pressure(GO:0003073);sodium_ion_transport(GO:0006814);regulation_of_gene_expression(GO:0010468);inorganic_anion_transport(GO:0015698);bicarbonate_transport(GO:0015701);cerebrospinal_fluid_secretion(GO:0033326);mitochondrion_distribution(GO:0048311);regulation_of_intracellular_pH(GO:00514…	1	4
ENSOARG00000012909	ENSG00000159399	HK2	hexokinase_2	cellular_response_to_stress	3	96625648	96669143	Other_gene	TRANS	56.09	ATP_biosynthetic_process(GO:0006754);carboxylic_acid_biosynthetic_process(GO:0046394);cellular_chemical_homeostasis(GO:0055082);coenzyme_biosynthetic_process(GO:0009108);generation_of_precursor_metabolites_and_energy(GO:0006091);glucose_homeostasis(GO:0042593);nucleotide_catabolic_process(GO:0009166);nucleotide_phosphorylation(GO:0046939);pyruvate_metabolic_process(GO:0006090)	response_to_hypoxia(GO:0001666);cellular_glucose_homeostasis(GO:0001678);response_to_ischemia(GO:0002931);fructose_6-phosphate_metabolic_process(GO:0006002);glycolytic_process(GO:0006096);lactation(GO:0007595);apoptotic_mitochondrial_changes(GO:0008637);negative_regulation_of_mitochondrial_membrane_permeability(GO:0035795);positive_regulation_of_angiogenesis(GO:0045766);regulation_of_glucose_impo…	0	3
ENSOARG00000020225	ENSG00000069431	ABCC9	ATP_binding_cassette_subfamily_C_member_9	ion_transport	3	193019254	193175462	Other_gene	NO	35.99	-	potassium_ion_transport(GO:0006813);response_to_ATP(GO:0033198);defense_response_to_virus(GO:0051607);transmembrane_transport(GO:0055085);cardiac_conduction(GO:0061337);potassium_ion_transmembrane_transport(GO:0071805);export_across_plasma_membrane(GO:0140115);regulation_of_cardiac_conduction(GO:1903779);potassium_ion_import_across_plasma_membrane(GO:1990573)	3	4
ENSOARG00000020278	ENSG00000121361	KCNJ8	potassium_voltage-gated_channel_subfamily_J_member_8	-	3	193195807	193205176	Other_gene	NO	67.58	import_into_cell(GO:0098657)	potassium_ion_transport(GO:0006813);regulation_of_ion_transmembrane_transport(GO:0034765);potassium_ion_transmembrane_transport(GO:0071805);membrane_repolarization_during_ventricular_cardiac_muscle_cell_action_potential(GO:0098915);potassium_ion_import_across_plasma_membrane(GO:1990573)	1	5
ENSOARG00000020531	ENSG00000139144	PIK3C2G	phosphatidylinositol-4-phosphate_3-kinase_catalytic_subunit_type_2_gamma	movement_of_cell_or_subcellular_component	3	196152823	196601166	Other_gene	TRANS	58.1	cell_migration(GO:0016477);intracellular_signal_transduction(GO:0035556);phosphatidylinositol_phosphorylation(GO:0046854);phosphatidylinositol-3-phosphate_biosynthetic_process(GO:0036092)	phosphatidylinositol_biosynthetic_process(GO:0006661);chemotaxis(GO:0006935);phosphatidylinositol_3-kinase_signaling(GO:0014065);phosphatidylinositol-3-phosphate_biosynthetic_process(GO:0036092);viral_RNA_genome_replication(GO:0039694);phosphatidylinositol_phosphorylation(GO:0046854);phosphatidylinositol-mediated_signaling(GO:0048015)	3	4
ENSOARG00000020651	ENSG00000151490	PTPRO	protein_tyrosine_phosphatase,_receptor_type_O	cell_projection_organization	3	199172238	199436284	Other_gene	NO	71.98	-	cell_morphogenesis(GO:0000902);monocyte_chemotaxis(GO:0002548);regulation_of_glomerular_filtration(GO:0003093);negative_regulation_of_glomerular_filtration(GO:0003105);protein_dephosphorylation(GO:0006470);axon_guidance(GO:0007411);negative_regulation_of_cell-substrate_adhesion(GO:0010812);negative_regulation_of_neuron_projection_development(GO:0010977);lamellipodium_assembly(GO:0030032);glomerul…	1	5
ENSOARG00000020802	ENSG00000273079	GRIN2B	glutamate_ionotropic_receptor_NMDA_type_subunit_2B	cell_projection_organization	3	200689548	201197462	Other_gene	NO	57.89	cell_surface_receptor_signaling_pathway_involved_in_cell-cell_signaling(GO:1905114);glutamate_receptor_signaling_pathway(GO:0007215);long-term_synaptic_potentiation(GO:0060291);nervous_system_process(GO:0050877);regulation_of_membrane_potential(GO:0042391);synaptic_transmission,_glutamatergic(GO:0035249)	MAPK_cascade(GO:0000165);glutamate_receptor_signaling_pathway(GO:0007215);chemical_synaptic_transmission(GO:0007268);multicellular_organism_development(GO:0007275);brain_development(GO:0007420);learning_or_memory(GO:0007611);calcium-mediated_signaling(GO:0019722);ionotropic_glutamate_receptor_signaling_pathway(GO:0035235);synaptic_transmission,_glutamatergic(GO:0035249);response_to_ethanol(GO:004…	5	2
ENSOARG00000020936	ENSG00000111196	MAGOHB	mago_homolog_B,_exon_junction_complex_subunit	cellular_protein_localization	3	203856179	203865651	Other_gene	TRANS	48.16	RNA_splicing(GO:0008380)	nuclear-transcribed_mRNA_catabolic_process,_nonsense-mediated_decay(GO:0000184);mRNA_splicing,_via_spliceosome(GO:0000398);RNA_export_from_nucleus(GO:0006405);mRNA_export_from_nucleus(GO:0006406);RNA_splicing(GO:0008380);mRNA_3'-end_processing(GO:0031124)	2	0
ENSOARG00000014561	ENSG00000100139	MICALL1	MICAL_like_1	cell_projection_organization	3	213699545	213722596	Other_gene	TRANS	59.46	actin_cytoskeleton_organization(GO:0030036)	protein_targeting_to_membrane(GO:0006612);endocytosis(GO:0006897);receptor-mediated_endocytosis(GO:0006898);actin_cytoskeleton_organization(GO:0030036);neuron_projection_development(GO:0031175);endocytic_recycling(GO:0032456);slow_endocytic_recycling(GO:0032458);protein_localization_to_endosome(GO:0036010);plasma_membrane_tubulation(GO:0097320);cellular_response_to_nerve_growth_factor_stimulus(GO…	3	3
ENSOARG00000017238	ENSG00000100354	TNRC6B	trinucleotide_repeat_containing_6B	regulation_of_cell_differentiation	3	215464450	215651156	Other_gene	TRANS	44.43	gene_expression(GO:0010467);gene_silencing_by_miRNA(GO:0035195);nuclear-transcribed_mRNA_poly(A)_tail_shortening(GO:0000289);positive_regulation_of_RNA_metabolic_process(GO:0051254);positive_regulation_of_cellular_catabolic_process(GO:0031331);regulation_of_mRNA_metabolic_process(GO:1903311)	Wnt_signaling_pathway,_calcium_modulating_pathway(GO:0007223);positive_regulation_of_gene_expression(GO:0010628);negative_regulation_of_gene_expression(GO:0010629);intracellular_receptor_signaling_pathway(GO:0030522);gene_silencing_by_RNA(GO:0031047);posttranscriptional_gene_silencing_by_RNA(GO:0035194);gene_silencing_by_miRNA(GO:0035195);miRNA_mediated_inhibition_of_translation(GO:0035278);regul…	6	7
ENSOARG00000019420	ENSG00000130638	ATXN10	ataxin_10	cell_projection_organization	3	220093324	220213264	Other_gene	TRANS	110.13	-	nervous_system_development(GO:0007399);neuron_projection_development(GO:0031175);cilium_assembly(GO:0060271);protein_homotrimerization(GO:0070207)	4	4
ENSOARG00000019988	ENSG00000008735	MAPK8IP2	mitogen-activated_protein_kinase_8_interacting_protein_2	cell_projection_organization	3	224128214	224137101	Other_gene	NO	30.87	MAPK_cascade(GO:0000165);apoptotic_process(GO:0006915);immune_system_process(GO:0002376);transmembrane_receptor_protein_tyrosine_kinase_signaling_pathway(GO:0007169)	MAPK_cascade(GO:0000165);behavioral_fear_response(GO:0001662);receptor-mediated_endocytosis(GO:0006898);signal_complex_assembly(GO:0007172);JNK_cascade(GO:0007254);mating_behavior(GO:0007617);regulation_of_signaling_receptor_activity(GO:0010469);activation_of_protein_kinase_activity(GO:0032147);positive_regulation_of_stress-activated_MAPK_cascade(GO:0032874);social_behavior(GO:0035176);positive_r…	2	1
ENSOARG00000017420	ENSG00000106571	GLI3	GLI_family_zinc_finger_3	cell_projection_organization	4	79029288	79131016	Transcription_Factor	NO	14.2	embryo_development(GO:0009790);pattern_specification_process(GO:0007389)	negative_regulation_of_transcription_by_RNA_polymerase_II(GO:0000122);metanephros_development(GO:0001656);branching_involved_in_ureteric_bud_morphogenesis(GO:0001658);in_utero_embryonic_development(GO:0001701);positive_regulation_of_neuroblast_proliferation(GO:0002052);regulation_of_transcription,_DNA-templated(GO:0006355);smoothened_signaling_pathway(GO:0007224);axon_guidance(GO:0007411);hindgut…	0	1
ENSOARG00000010025	ENSG00000109193	SULT1E1	sulfotransferase_family_1E_member_1	regulation_of_cell_differentiation	6	84983639	85009405	Other_gene	NO	92.85	-	ethanol_catabolic_process(GO:0006068);estrogen_catabolic_process(GO:0006711);steroid_metabolic_process(GO:0008202);estrogen_metabolic_process(GO:0008210);positive_regulation_of_fat_cell_differentiation(GO:0045600);3'-phosphoadenosine_5'-phosphosulfate_metabolic_process(GO:0050427);sulfation(GO:0051923)	3	7
ENSOARG00000012378	ENSG00000080493	SLC4A4	solute_carrier_family_4_member_4	-	6	86143053	86457688	Other_gene	TRANS	67.34	-	sodium_ion_transport(GO:0006814);inorganic_anion_transport(GO:0015698);bicarbonate_transport(GO:0015701);regulation_of_intracellular_pH(GO:0051453);anion_transmembrane_transport(GO:0098656)	4	5
ENSOARG00000013782	ENSG00000163631	ALB	albumin	cellular_response_to_stress	6	88136611	88159187	Other_gene	NO	95.24	transport(GO:0006810)	retina_homeostasis(GO:0001895);platelet_degranulation(GO:0002576);transport(GO:0006810);receptor-mediated_endocytosis(GO:0006898);cellular_response_to_starvation(GO:0009267);negative_regulation_of_protein_oligomerization(GO:0032460);high-density_lipoprotein_particle_remodeling(GO:0034375);negative_regulation_of_apoptotic_process(GO:0043066);negative_regulation_of_programmed_cell_death(GO:0043069)…	3	3
ENSOARG00000014186	ENSG00000185122	HSF1	heat_shock_transcription_factor_1	cellular_response_to_stress	9	13577626	13595333	Transcription_Factor	TRANS	70.42	cellular_response_to_heat(GO:0034605);positive_regulation_of_transcription_by_RNA_polymerase_II(GO:0045944);regulation_of_transcription_from_RNA_polymerase_II_promoter_in_response_to_stress(GO:0043618);transcription_by_RNA_polymerase_II(GO:0006366)	negative_regulation_of_transcription_by_RNA_polymerase_II(GO:0000122);MAPK_cascade(GO:0000165);embryonic_placenta_development(GO:0001892);DNA_repair(GO:0006281);regulation_of_transcription,_DNA-templated(GO:0006355);mRNA_processing(GO:0006397);defense_response(GO:0006952);female_meiotic_nuclear_division(GO:0007143);spermatogenesis(GO:0007283);positive_regulation_of_cell_population_proliferation(G…	4	4
ENSOARG00000007686	ENSG00000153317	ASAP1	ArfGAP_with_SH3_domain,_ankyrin_repeat_and_PH_domain_1	cell_projection_organization	9	23466191	23575569	Other_gene	TRANS	69.92	-	positive_regulation_of_GTPase_activity(GO:0043547);cilium_assembly(GO:0060271);negative_regulation_of_dendritic_spine_development(GO:0061000);positive_regulation_of_podosome_assembly(GO:0071803);positive_regulation_of_membrane_tubulation(GO:1903527)	4	2
ENSOARG00000017134	ENSG00000205268	PDE7A	phosphodiesterase_7A	-	9	42933827	42991101	Other_gene	TRANS	45.32	-	cAMP_catabolic_process(GO:0006198);G_protein-coupled_receptor_signaling_pathway(GO:0007186)	3	2
ENSOARG00000015495	ENSG00000169946	ZFPM2	zinc_finger_protein,_FOG_family_member_2	-	9	71461674	71890059	Transcription_Factor	NO	58.54	heart_development(GO:0007507);negative_regulation_of_transcription_by_RNA_polymerase_II(GO:0000122);transcription_by_RNA_polymerase_II(GO:0006366)	negative_regulation_of_transcription_by_RNA_polymerase_II(GO:0000122);vasculogenesis(GO:0001570);in_utero_embryonic_development(GO:0001701);outflow_tract_septum_morphogenesis(GO:0003148);right_ventricular_cardiac_muscle_tissue_morphogenesis(GO:0003221);regulation_of_transcription_by_RNA_polymerase_II(GO:0006357);gonadal_mesoderm_development(GO:0007506);heart_development(GO:0007507);blood_coagulat…	2	2
ENSOARG00000000553	ENSG00000179399	GPC5	glypican_5	-	10	66357626	66952494	Other_gene	NO	47.71	-	retinoid_metabolic_process(GO:0001523);glycosaminoglycan_biosynthetic_process(GO:0006024);glycosaminoglycan_catabolic_process(GO:0006027);regulation_of_signal_transduction(GO:0009966);cell_migration(GO:0016477);positive_regulation_of_canonical_Wnt_signaling_pathway(GO:0090263);regulation_of_protein_localization_to_membrane(GO:1905475)	1	4
ENSOARG00000016006	ENSG00000141556	TBCD	tubulin_folding_cofactor_D	neurogenesis	11	49152968	49292712	Other_gene	TRANS	118.91	microtubule_cytoskeleton_organization(GO:0000226);protein_folding(GO:0006457)	microtubule_cytoskeleton_organization(GO:0000226);mitotic_cell_cycle(GO:0000278);protein_folding(GO:0006457);tubulin_complex_assembly(GO:0007021);post-chaperonin_tubulin_folding_pathway(GO:0007023);negative_regulation_of_cell-substrate_adhesion(GO:0010812);negative_regulation_of_microtubule_polymerization(GO:0031115);adherens_junction_assembly(GO:0034333);positive_regulation_of_GTPase_activity(GO…	5	4
ENSOARG00000018506	ENSG00000184009	ACTG1	actin_gamma_1	cellular_component_morphogenesis	11	50420600	50422985	Other_gene	NO	23.06	cell_cycle(GO:0007049);endocytosis(GO:0006897);exocytosis(GO:0006887);intracellular_protein_transport(GO:0006886)	retina_homeostasis(GO:0001895);cell_junction_assembly(GO:0034329);Fc-gamma_receptor_signaling_pathway_involved_in_phagocytosis(GO:0038096);sarcomere_organization(GO:0045214);ephrin_receptor_signaling_pathway(GO:0048013);synaptic_vesicle_endocytosis(GO:0048488);membrane_organization(GO:0061024);platelet_aggregation(GO:0070527);cellular_response_to_interferon-gamma(GO:0071346);postsynaptic_actin_cy…	3	0
ENSOARG00000000488	ENSG00000141564	RPTOR	regulatory_associated_protein_of_MTOR_complex_1	cellular_response_to_stress	11	50830224	51148991	Cotranscription_Factor	TRANS	44.91	TOR_signaling(GO:0031929);cell_growth(GO:0016049);cellular_response_to_organonitrogen_compound(GO:0071417);cellular_response_to_oxygen-containing_compound(GO:1901701);cellular_response_to_starvation(GO:0009267);positive_regulation_of_cell_growth(GO:0030307);positive_regulation_of_protein_serine/threonine_kinase_activity(GO:0071902);regulation_of_cell_size(GO:0008361);response_to_amino_acid(GO:004…	regulation_of_cell_growth(GO:0001558);positive_regulation_of_endothelial_cell_proliferation(GO:0001938);cell_cycle_arrest(GO:0007050);regulation_of_cell_size(GO:0008361);cellular_response_to_starvation(GO:0009267);positive_regulation_of_peptidyl-threonine_phosphorylation(GO:0010800);viral_process(GO:0016032);regulation_of_macroautophagy(GO:0016241);positive_regulation_of_cell_growth(GO:0030307);c…	3	2
ENSOARG00000002797	ENSG00000182156	ENPP7	ectonucleotide_pyrophosphatase/phosphodiesterase_7	-	11	51795835	51802226	Other_gene	NO	70.39	-	sphingomyelin_metabolic_process(GO:0006684);sphingomyelin_catabolic_process(GO:0006685);glycosphingolipid_metabolic_process(GO:0006687);negative_regulation_of_DNA_replication(GO:0008156);negative_regulation_of_cell_population_proliferation(GO:0008285)	0	3
ENSOARG00000004141	ENSG00000187775	DNAH17	dynein_axonemal_heavy_chain_17	movement_of_cell_or_subcellular_component	11	52680020	52775989	Other_gene	TRANS	37.82	microtubule-based_movement(GO:0007018)	cilium_movement(GO:0003341);microtubule-based_movement(GO:0007018);cilium-dependent_cell_motility(GO:0060285)	1	3
ENSOARG00000005069	ENSG00000198049	AVPR1B	arginine_vasopressin_receptor_1B	-	12	3157314	3162821	Other_gene	NO	66.72	cellular_response_to_hormone_stimulus(GO:0032870);positive_regulation_of_multicellular_organismal_process(GO:0051240);regulation_of_anatomical_structure_size(GO:0090066);regulation_of_system_process(GO:0044057);regulation_of_systemic_arterial_blood_pressure(GO:0003073)	regulation_of_systemic_arterial_blood_pressure_by_vasopressin(GO:0001992);G_protein-coupled_receptor_signaling_pathway(GO:0007186);activation_of_phospholipase_C_activity(GO:0007202);positive_regulation_of_cytosolic_calcium_ion_concentration(GO:0007204);cellular_response_to_hormone_stimulus(GO:0032870);positive_regulation_of_vasoconstriction(GO:0045907)	2	3
ENSOARG00000010120	ENSG00000162670	BRINP3	BMP/retinoic_acid_inducible_neural_specific_3	-	12	13398010	13706664	Other_gene	TRANS	39.94	cell_development(GO:0048468);cellular_response_to_lipid(GO:0071396);cellular_response_to_oxygen-containing_compound(GO:1901701);mitotic_nuclear_division(GO:0140014);negative_regulation_of_mitotic_cell_cycle(GO:0045930);neuron_differentiation(GO:0030182);positive_regulation_of_neuron_differentiation(GO:0045666);response_to_retinoic_acid(GO:0032526)	cell_cycle_arrest(GO:0007050);positive_regulation_of_neuron_differentiation(GO:0045666);negative_regulation_of_mitotic_cell_cycle(GO:0045930);cellular_response_to_retinoic_acid(GO:0071300)	1	1
ENSOARG00000018458	ENSG00000135823	STX6	syntaxin_6	-	12	60169305	60194875	Other_gene	TRANS	21.94	intracellular_protein_transport(GO:0006886);organelle_localization_by_membrane_tethering(GO:0140056);retrograde_transport,_endosome_to_Golgi(GO:0042147);vesicle_fusion(GO:0006906)	intracellular_protein_transport(GO:0006886);vesicle_fusion(GO:0006906);endosome_organization(GO:0007032);synaptic_vesicle_to_endosome_fusion(GO:0016189);endocytic_recycling(GO:0032456);regulation_of_protein_localization(GO:0032880);retrograde_transport,_endosome_to_Golgi(GO:0042147);Golgi_vesicle_transport(GO:0048193);vesicle_docking(GO:0048278);Golgi_ribbon_formation(GO:0090161);regulation_of_ce…	1	3
ENSOARG00000019180	ENSG00000135862	LAMC1	laminin_subunit_gamma_1	movement_of_cell_or_subcellular_component	12	62163057	62283591	Other_gene	TRANS	62.38	cell-matrix_adhesion(GO:0007160);developmental_process(GO:0032502);nervous_system_process(GO:0050877);signal_transduction(GO:0007165)	cell_adhesion(GO:0007155);endoderm_development(GO:0007492);animal_organ_morphogenesis(GO:0009887);tissue_development(GO:0009888);cell_migration(GO:0016477);extracellular_matrix_disassembly(GO:0022617);extracellular_matrix_organization(GO:0030198);hemidesmosome_assembly(GO:0031581);substrate_adhesion-dependent_cell_spreading(GO:0034446);post-translational_protein_modification(GO:0043687);cellular_…	4	3
ENSOARG00000005151	ENSG00000143341	HMCN1	hemicentin_1	-	12	64798855	65337057	Other_gene	NO	46.52	-	cell_cycle(GO:0007049);homophilic_cell_adhesion_via_plasma_membrane_adhesion_molecules(GO:0007156);heterophilic_cell-cell_adhesion_via_plasma_membrane_cell_adhesion_molecules(GO:0007157);visual_perception(GO:0007601);response_to_bacterium(GO:0009617);cell_division(GO:0051301)	4	1
ENSOARG00000007457	ENSG00000116703	PDC	phosducin	-	12	65613276	65617497	Other_gene	NO	38.15	-	G_protein-coupled_receptor_signaling_pathway(GO:0007186);visual_perception(GO:0007601);phototransduction(GO:0007602);negative_regulation_of_catalytic_activity(GO:0043086)	4	4
ENSOARG00000016923	ENSG00000125851	PCSK2	proprotein_convertase_subtilisin/kexin_type_2	-	13	36688760	36978466	Other_gene	TRANS	68.96	protein_processing(GO:0016485)	proteolysis(GO:0006508);nervous_system_development(GO:0007399);protein_processing(GO:0016485);peptide_hormone_processing(GO:0016486);protein_autoprocessing(GO:0016540);insulin_processing(GO:0030070);enkephalin_processing(GO:0034230);islet_amyloid_polypeptide_processing(GO:0034231)	1	3
ENSOARG00000003400	ENSG00000188559	RALGAPA2	Ral_GTPase_activating_protein_catalytic_alpha_subunit_2	positive_regulation_of_molecular_function	13	39012000	39247904	Other_gene	TRANS	56.87	-	positive_regulation_of_GTPase_activity(GO:0043547);regulation_of_small_GTPase_mediated_signal_transduction(GO:0051056);activation_of_GTPase_activity(GO:0090630)	3	3
ENSOARG00000013521	ENSG00000130702	LAMA5	laminin_subunit_alpha_5	cell_projection_organization	13	54200422	54247219	Other_gene	TRANS	47.56	cellular_process(GO:0009987)	angiogenesis(GO:0001525);branching_involved_in_ureteric_bud_morphogenesis(GO:0001658);morphogenesis_of_a_polarized_epithelium(GO:0001738);neural_crest_cell_migration(GO:0001755);hair_follicle_development(GO:0001942);cytoskeleton_organization(GO:0007010);integrin-mediated_signaling_pathway(GO:0007229);muscle_organ_development(GO:0007517);cell_recognition(GO:0008037);cell_population_proliferation(G…	5	1
ENSOARG00000007809	ENSG00000133794	ARNTL	aryl_hydrocarbon_receptor_nuclear_translocator_like	neurogenesis	15	38890197	38925292	Transcription_Factor	TRANS	70.48	-	regulation_of_transcription,_DNA-templated(GO:0006355);protein_import_into_nucleus(GO:0006606);spermatogenesis(GO:0007283);circadian_rhythm(GO:0007623);negative_regulation_of_TOR_signaling(GO:0032007);circadian_regulation_of_gene_expression(GO:0032922);regulation_of_protein_catabolic_process(GO:0042176);regulation_of_hair_cycle(GO:0042634);positive_regulation_of_circadian_rhythm(GO:0042753);prote…	1	3
ENSOARG00000006714	ENSG00000171631	P2RY6	pyrimidinergic_receptor_P2Y6	movement_of_cell_or_subcellular_component	15	50987484	50988470	Other_gene	NO	42.33	-	phagocytosis(GO:0006909);G_protein-coupled_receptor_signaling_pathway(GO:0007186);phospholipase_C-activating_G_protein-coupled_receptor_signaling_pathway(GO:0007200);activation_of_phospholipase_C_activity(GO:0007202);positive_regulation_of_smooth_muscle_cell_migration(GO:0014911);transepithelial_chloride_transport(GO:0030321);positive_regulation_of_inositol_1,4,5-trisphosphate-sensitive_calcium-r…	0	1
ENSOARG00000008067	ENSG00000178996	SNX18	sorting_nexin_18	-	16	24648771	24650573	Other_gene	TRANS	23.09	-	mitotic_cytokinesis(GO:0000281);endocytosis(GO:0006897);protein_transport(GO:0015031);endosomal_transport(GO:0016197);cleavage_furrow_formation(GO:0036089);positive_regulation_of_GTPase_activity(GO:0043547)	1	0
ENSOARG00000008837	ENSG00000112964	GHR	growth_hormone_receptor	-	16	31832933	32000445	Other_gene	TRANS	37.2	JAK-STAT_cascade(GO:0007259);cellular_response_to_peptide_hormone_stimulus(GO:0071375);peptidyl-tyrosine_phosphorylation(GO:0018108);positive_regulation_of_JAK-STAT_cascade(GO:0046427);positive_regulation_of_peptidyl-tyrosine_phosphorylation(GO:0050731);transmembrane_receptor_protein_tyrosine_kinase_signaling_pathway(GO:0007169)	activation_of_MAPK_activity(GO:0000187);endocytosis(GO:0006897);receptor_signaling_pathway_via_JAK-STAT(GO:0007259);hormone-mediated_signaling_pathway(GO:0009755);cytokine-mediated_signaling_pathway(GO:0019221);taurine_metabolic_process(GO:0019530);receptor_internalization(GO:0031623);response_to_food(GO:0032094);response_to_estradiol(GO:0032355);cellular_response_to_insulin_stimulus(GO:0032869);…	0	1
ENSOARG00000008132	ENSG00000150995	ITPR1	inositol_1,4,5-trisphosphate_receptor_type_1	cellular_response_to_stress	19	21424244	21769620	Other_gene	TRANS	37.01	inositol_phosphate-mediated_signaling(GO:0048016);sequestering_of_calcium_ion(GO:0051208)	response_to_hypoxia(GO:0001666);calcium_ion_transport(GO:0006816);signal_transduction(GO:0007165);post-embryonic_development(GO:0009791);regulation_of_autophagy(GO:0010506);platelet_activation(GO:0030168);endoplasmic_reticulum_calcium_ion_homeostasis(GO:0032469);ion_transmembrane_transport(GO:0034220);epithelial_fluid_transport(GO:0042045);inositol_phosphate-mediated_signaling(GO:0048016);regulat…	2	2
ENSOARG00000010336	ENSG00000163378	EOGT	EGF_domain_specific_O-linked_N-acetylglucosamine_transferase	-	19	32525951	32560051	Other_gene	TRANS	29.14	-	protein_O-linked_glycosylation(GO:0006493)	0	2
ENSOARG00000010433	ENSG00000172340	SUCLG2	succinate-CoA_ligase_GDP-forming_beta_subunit	-	19	33852131	34140194	Other_gene	TRANS	24.63	carbohydrate_metabolic_process(GO:0005975);tricarboxylic_acid_cycle(GO:0006099)	tricarboxylic_acid_cycle(GO:0006099);succinyl-CoA_metabolic_process(GO:0006104);succinate_metabolic_process(GO:0006105)	0	1
ENSOARG00000010962	ENSG00000163638	ADAMTS9	ADAM_metallopeptidase_with_thrombospondin_type_1_motif_9	-	19	36783834	36942553	Other_gene	NO	68.07	cellular_process(GO:0009987)	heart_valve_morphogenesis(GO:0003179);ventricular_cardiac_muscle_tissue_development(GO:0003229);proteolysis(GO:0006508);glycoprotein_catabolic_process(GO:0006516);multicellular_organism_development(GO:0007275);response_to_bacterium(GO:0009617);negative_regulation_of_endothelial_cell_migration(GO:0010596);protein_transport(GO:0015031);vesicle-mediated_transport(GO:0016192);extracellular_matrix_org…	2	2
ENSOARG00000016713	ENSG00000163931	TKT	transketolase	-	19	47692549	47715586	Other_gene	TRANS	92.04	cellular_amino_acid_catabolic_process(GO:0009063);lipid_metabolic_process(GO:0006629);monosaccharide_metabolic_process(GO:0005996)	xylulose_biosynthetic_process(GO:0005999);pentose-phosphate_shunt(GO:0006098);pentose-phosphate_shunt,_non-oxidative_branch(GO:0009052);regulation_of_growth(GO:0040008);glyceraldehyde-3-phosphate_biosynthetic_process(GO:0046166)	3	3
ENSOARG00000013330	ENSG00000107554	DNMBP	dynamin_binding_protein	regulation_of_intracellular_signal_transduction	22	20004847	20084326	Other_gene	TRANS	61.69	-	aging(GO:0007568);regulation_of_cell_shape(GO:0008360);regulation_of_Rho_protein_signal_transduction(GO:0035023);intracellular_signal_transduction(GO:0035556)	4	3
ENSOARG00000014674	ENSG00000099194	SCD	stearoyl-CoA_desaturase	-	22	20409240	20421839	Other_gene	TRANS	63.26	-	unsaturated_fatty_acid_biosynthetic_process(GO:0006636);intracellular_receptor_signaling_pathway(GO:0030522);regulation_of_cholesterol_biosynthetic_process(GO:0045540);fatty-acyl-CoA_biosynthetic_process(GO:0046949);oxidation-reduction_process(GO:0055114);response_to_fatty_acid(GO:0070542);positive_regulation_of_cold-induced_thermogenesis(GO:0120162)	4	3
ENSOARG00000015552	ENSG00000075891	PAX2	paired_box_2	-	22	20748672	20826390	Transcription_Factor	NO	66.09	pattern_specification_process(GO:0007389)	urogenital_system_development(GO:0001655);branching_involved_in_ureteric_bud_morphogenesis(GO:0001658);cell_fate_determination(GO:0001709);mesonephros_development(GO:0001823);neural_tube_closure(GO:0001843);optic_cup_morphogenesis_involved_in_camera-type_eye_development(GO:0002072);mesenchymal_to_epithelial_transition_involved_in_metanephros_morphogenesis(GO:0003337);retinal_pigment_epithelium_de…	6	2
ENSOARG00000003451	ENSG00000168575	SLC20A2	solute_carrier_family_20_member_2	ion_transport	26	35744609	35849974	Other_gene	TRANS	43.85	inorganic_anion_transmembrane_transport(GO:0098661)	ion_transport(GO:0006811);phosphate_ion_transport(GO:0006817);phosphate_ion_transmembrane_transport(GO:0035435);sodium_ion_transmembrane_transport(GO:0035725);viral_entry_into_host_cell(GO:0046718);transmembrane_transport(GO:0055085)	0	3
ENSOARG00000003933	ENSG00000147408	CSGALNACT1	chondroitin_sulfate_N-acetylgalactosaminyltransferase_1	animal_organ_morphogenesis	26	36642631	36727385	Other_gene	NO	39.64	protein_glycosylation(GO:0006486)	endochondral_ossification(GO:0001958);nervous_system_development(GO:0007399);cell_recognition(GO:0008037);cell_population_proliferation(GO:0008283);anatomical_structure_morphogenesis(GO:0009653);heparan_sulfate_proteoglycan_biosynthetic_process,_polysaccharide_chain_biosynthetic_process(GO:0015014);UDP-N-acetylgalactosamine_metabolic_process(GO:0019276);proteoglycan_biosynthetic_process(GO:003016…	3	1
